# Supplementary material for: Wogonin increases gemcitabine sensitivity in pancreatic cancer by inhibiting Akt pathway
Source: Front Pharmacol. 2022 Dec 23;13:1068855. doi: 10.3389/fphar.2022.1068855 (PMC9816391; doi:10.3389/fphar.2022.1068855)
Supplement: Supplementary file 1 [file DataSheet1.ZIP]

Archive with 25 entries (25 files):
- DEGs.xlsx
- flow cytometry.pdf
- GO and KEGG.xlsx
- GSE15550.xlsx
- GSE97594.xlsx
- Ki67-Control.JPG
- Ki67-Gem+Wog.JPG
- Ki67-Gem.JPG
- MTT-bxpc3 Gem(10).xlsx
- MTT-panc1 Gem(10)+Wog(10).xlsx
- MTT-panc1 Gem(10)+Wog(20).xlsx
- MTT-panc1 Gem(10).xlsx
- MTT-panc1 Wog(160).xlsx
- tumor.jpg
- WB-mouse Akt.jpg
- WB-mouse Bad.jpg
- WB-mouse bcl2.jpg
- WB-mouse p-Akt.jpg
- WB-mouse β-actin.jpg
- WB-panc1 Akt.jpg
- WB-panc1 bad.jpg
- WB-panc1 bcl-2.jpg
- WB-panc1 pAkt.jpg
- WB-panc1 β-actin.jpg
- wogonin target.xlsx
