# Supplementary material for: Wogonin increases gemcitabine sensitivity in pancreatic cancer by inhibiting Akt pathway
Source: Front Pharmacol. 2022 Dec 23;13:1068855. doi: 10.3389/fphar.2022.1068855 (PMC9816391; doi:10.3389/fphar.2022.1068855)
Supplement: Supplementary file 1 [file DataSheet1.ZIP › DEGs.xlsx]

## Sheet: Symbol
ABCA3
PLCE1
FARP1
KCNMA1
SMARCD3
EDN1
COX7A2L
PTPRR
CMTM8
ITPK1
AHSA2
PPP1R14A
NTSR1
RDH10
KLHL14
COL4A5
SH3BP4
PON3
SLC38A5
MSRB3
TNS3
NR4A2
FIBCD1
TSC22D1
ECH1
EFNB1
ENTPD3
ANXA3
ISL1
TMCO3
STAU2
ABR
RIPK4
MIB2
DUSP4
HS3ST1
CORO2A
APOE
F2RL1
RIN2
UGT1A10
YWHAQ
PMM1
BCHE
TNFRSF10A
QPRT
SEC14L1
TRIM29
COL18A1
TOMM34
TASP1
FYB
POMT1
LRRC8A
FUCA2
ARL16
CAPN1
RYR1
PCDH18
DPYD
BACE2
CPEB1
PTGES
HABP4
NTAN1
CST3
COL7A1
CAPN12
GLG1
NEBL
MCOLN2
PKIB
LTBR
MGST1
VWA1
FHL1
TNFSF12
KRT17
ATP1A1
KLHL9
IFI27
ARHGEF16
IDS
HS1BP3
IFI16
GOT2
CSTA
RAB38
BMP6
NUAK1
PPM1H
LAMB3
RNF182
HOXB5
SCAMP3
SOX9
GJB5
HOXB8
OAS1
ZFP36
AMMECR1
SLC2A10
HAGH
IL1A
RGS20
CPVL
CACNA1H
FST
LXN
TIGD2
PSMC4
COL5A2
ANKRD22
ANXA8
IRF7
SERPINB13
THY1
PECR
ASCL2
DPYSL4
MARVELD3
ANTXR1
HERC6
CASP1
PHGDH
IL13RA1
CBX1
PTGS2
OLR1
HOXA5
CBS
TMEM69
IL20RA
ELF1
HAS2
H2AFY2
SULF2
SLC30A7
NET1
LAMC3
BMP2
CLDN10
TRPC1
GCNT2
FLI1
TNFRSF19
FAM107B
ECHDC3
CSNK2A2
CPA4
PODXL
MAGEA3
GPX2
TSPYL5
HBQ1
EPSTI1
POFUT2
RBP7
MAP2K4
TPD52L1
PROS1
RAB25
CDH11
PPM1E
TINAGL1
USMG5
MME
VAT1
EOMES
DECR2
BIRC2
SOX15
S100A16
PI3
PCSK9
SLC35A1
LAMA3
PPP1R3F
ICAM2
PKP2
TESK1
SNURF
MMP1
FSD1
STAT1
COL8A1
SSBP2
NME4
SLC2A1
PQLC3
PRRX2
MKKS
SMARCA1
TRIM6
FAM84B
UCP2
RERE
BIN1
WFS1
ALS2
EEF1A2
FAM83A
CCDC74A
ARHGDIB
TRIP6
UCHL3
CDH3
AK1
RAB24
CARHSP1
DACT2
CHGB
FOXD2
FAM3C
HAS3
PPP1R13L
HEBP1
HMOX1
ME2
CITED2
DTX2
SERPINB8
CCDC74B
EXT1
SLC29A4
CKMT1B
CRABP2
PALM
PARP12
TUBB2B
ANGPTL4
SLC44A3
GFOD1
MFGE8
PNMA2
PRSS2
ANXA10
CYP2S1
TBCE
KRTCAP3
PYGB
DKK3
RHOU
SH3PXD2B
SPRY1
SCG2
OXSM
CD99L2
HOXB4
PTPRF
BLVRA
ICMT
AKT2
ACOT11
BCR
FXYD5
SRPX2
AQP3
IGFBP6
RNASE7
SRD5A1
MXRA7
ZHX2
SMARCA4
GBP1
TAX1BP3
AKAP12
BLCAP
EML4
LRRC37B
OAS2
PLSCR1
LIPG
MGST2
KLF5
LAD1
PDE5A
BCAT2
ELOVL2
CKMT1A
F2R
THBS1
ASMTL
PTPRG
MOCOS
SYTL2
CDC42EP5
BMP1
CRIP2
RASL11B
MAPK13
S100A2
NCOA1
NID2
GLDC
DDX43
LHFP
ID2
ROBO3
RAB34
CRB3
BARX1
COL16A1
RHOQ
MESP1
SRC
GNG11
IL1RN
KRT7
SNAPC2
PLEKHA2
COL4A6
PKIA
DGKA
CYB5R2
SGSH
CXCL10
UBE2Z
FLRT3
CRIP1
CA8
SLC35C1
KIF1A
SYDE1
HERC5
SLC39A8
SLC1A3
IL4R
ALDH1A3
ADAM8
PEX5
TM4SF1
MAP4K2
LAMB2
FNTA
PTGFRN
GRIN3B
SSPN
LAMC2
PAK4
GABRG2
SH3BP1
TCEAL3
LCP1
HAPLN3
ACACB
ADM
RHPN2
MLKL
SELM
ETFB
NMU
MXD1
ASXL1
CHURC1
TP53TG3
MICAL1
CLDN1
NFKB1
SIRT1
TNFRSF6B
SLC27A2
IL1B
FAM46C
GABBR2
CPE
VGF
UST
PTPRU
ATP8B3
HOXC8
DEDD2
DHRS1
JPH1
TERF1
CEACAM1
COL11A1
LPIN1
FBXO6
CACNG6
ERRFI1
PMP22
CBLC
KCNMB4
GALNS
SERPINB3
CASP4
FAM20C
IFITM1
IL18R1
SERPINA3
HOXB7
CDA
MYO1D
UGT8
GAGE6
SAMD4B
PHLDB2
PLAUR
FKBP11
BMP5
FAM101B
GJB4
FBXO2
PIM2
EVL
SOX18
CFD
TRIM5
REEP2
PYCARD
APOC1
RRAGB
CHST3
AS3MT
ARTN
IFIT3
MYADM
RNASEH1
CDC25A
MTFR1
CHPT1
COBLL1
ERGIC1
RNF135
MYO1B
SOX7
CEP70
CYBA
EHF
ADD3
ANXA1
ID3
S100P
SERPINB5
HOXC13
PKP1
PHLDA3
DSP
NOSIP
DPYSL2
PTPRE
TSPAN3
AK3
SLCO1B3
EPDR1
PROM2
BIK
GPR162
JAM3
TAF7
RFC3
AKR1B10
GPX7
TGM2
RXRA
DEFB1
ARL14
BMPR1A
FAM46B
HLA-H
YBX2
CIB2
MPPE1
PHACTR3
AADAC
RAC2
ACAT1
FBXO27
EML1
YOD1
CARD11
GJB6
ST3GAL1
ATP8B2
ITGB4
DCBLD2
KRT13
KATNAL1
TMEM30B
PLTP
TAF1B
DNAJA4
CACHD1
RBM24
FAM89B
GAGE7
GSTA4
HBEGF
PRTFDC1
ABCA1
PAK6
SLC35B2
TNFSF10
CKB
SKP2
FZD2
PTHLH
IDH2
PCGF6
EFHD1
SUPT5H
GALNT5
PODXL2
RAI14
GDI1
RAET1G
CFH
IGFBP7
ARHGAP4
PIWIL1
WTIP
METRN
FLNC
PLEKHG2
MERTK
DSG2
TMEM44
CNN3
JAG1
IRF6
SERPINB7
RAPGEFL1
RAB26
SLC1A5
LPXN
CXCL11
DLL1
RUNX1
FADS2
CTXN1
GJB3
RCC2
RNF103
CLDN7
EFNB3
CD58
APLP1
STOX2
KLF6
THBD
EMP1
SERINC2
SLC43A3
SLC2A8
BNIP3
SERPINB2
SLC9A7
HMX2
FBLN1
MRRF
STC1
TTLL7
LYST
CPSF3
CLDN23
FRMD6
PLS1
TCP11L1
SH3KBP1
GAGE4
RIMS3
DBT
FHL2
VIM
ADRA1B
NUDT6
S100A14
HOXA10
PTK7
AVPI1
RAB6B
KYNU
STAT3
MPP1
MYH10
SLC36A4
INPP1
NICN1
DUSP1
FBXO17
DDAH2
SLPI
IRAK3
SERF1B
GNA15
GAMT
PPP2R2C
TBX1
TM4SF18
CRIM1
SMPDL3A
PYCR1
VPS37D
ATM
TUB
ARRB1
KCNK1
IL17RB
NDFIP2
MC1R
MAP3K10
GRHL3
SFN
IL1RAP
OVOL2
E2F5
ACSL5
UGT1A6
ADRB2
DEF6
PRSS3
SMAD4
SLC4A7
TUBB3
CXXC5
CAMK2N1
RBPMS2
SPRR1A
SCEL
BCOR
INHBB
RAB31
MAP3K1
MR1
KRT6A
OASL
HEG1
CCL2
PRNP
TXNIP
TMEM41B
ADA
DFNA5
DCTN6
PBX3
CTGF
GRAMD1A
BATF
DMRTA2
EPHA1
PSTPIP2
ISYNA1
BCAS4
HSP90AA1
PGM2
RGS2
PTPRK
DLL3
MST1R
PLCXD1
LETM2
NUDT2
TBC1D4
MMP28
H2AFJ
PTPN1
DSC3
B3GNT3
TTLL12
SERPINH1
SH2D3A
MGLL
MN1
OCIAD2
PSAP
BST2
PLEK2
SERPINE2
S100A4
DNASE2
TCN1
LAMB1
CNIH2
NUDT11
NUCB2
MTA3
EPB41L2
ADAMTS1
NFIX
ETFDH
TPP1
CBL
NBPF10
HOXC9
HES6
FOXA1
SERPINB1
SYK
ALDH3A1
FAM46A
HPCAL1
MYCBP2
CREG1
IFIT1
WIPI1
WNT7A
TUBB6
DOCK10
KCNQ2
MSX1
ULBP2
CORO1A
HK2
MICB
KHDRBS3
GJB2
WDR72
EFEMP2
MAGEA6
EFNB2
RECK
SIX4
LHX6
GBP6
SLC20A2
SPINT1
CHIC2
NCBP1
SNRPN
SLC9A1
CA2
CTBS
FGD1
HOXB6
SORD
CD81
TMEM116
SIDT2
HIF1A
EID3
MAP2
TGFA
FBL
ANPEP
FGFR1OP
ST14
FBXW11
DSG3
CAPN5
BPHL
MAGEA1
CTDSPL
SALL4
COL17A1
ST6GALNAC6
SYCP2
CLYBL
IL7R
MPDZ
SERPINE1
PPFIBP2
CAP2
FBXO4
EDARADD
PORCN
IFNGR1
GLIPR1
WWTR1
OAF
WDR41
MEG3
MTSS1
MMD
NEDD9
CHD5
ETV5
CXCL5
LAPTM5
FLOT1
NRBP2
SCNN1A
SLC35E3
ZBED2
ECHDC2
RRM2B
CUEDC1
EPHB6
NES
TBC1D2
NOV
SSX2IP
RNF130
KRT5
TLCD1
GAGE5
SMARCA2
ACOT4
STC2
PPP1R14C
PRSS8
SAMD9
KITLG
LCN2
KRT6B
AKR1C3
GMDS
KCTD12
GPR87
CTSH
PAF1
PLAC8
ANKRD1
PTK6
PTGS1
F3
STX16
IGFBP4
HOXC6
WNT5B
PRAME
CTHRC1
NME3
CHN1
SLC2A9
KLK11
ETV6
CEBPB
TFPI2
AGMAT
MLPH
CXCL16
ADAM15
SNAI2
SDCBP2
HOXB2
EPB41L5
CYP2J2
HEYL
CUTA
DENND2D
PNPO
SFRP1
MTMR11
DAAM1
FXYD3
GSTT1
MAL2
ZAK
TRIM8
GRAMD3
GPC1
S100A13
IFI44
PHF21A
SPRR1B
HCLS1
TNNT1
SPOCD1
CSF2
BIRC3

## Sheet: 851
Symbol	adj.P.Val	logFC
PSAP	8.16e-05	8.00591
CD81	8.16e-05	7.96885
LXN	0.0003183	7.27737
CCL2	8.16e-05	7.05548
EEF1A2	8.16e-05	6.91221
DKK3	0.0003105	6.37871
BNIP3	9.2e-05	6.24284
DLL3	0.0002202	6.19984
APOE	0.000371	6.17369
VIM	0.0051444	5.99566
JAM3	0.0001038	5.8653
KIF1A	0.0008596	5.63107
RAB34	0.0001422	5.57321
RBPMS2	0.0002202	5.55097
PPP1R14A	9.69e-05	5.52971
NTSR1	0.0008685	5.22795
TM4SF18	9.2e-05	5.09069
EFHD1	9.69e-05	5.05936
HMOX1	0.0001017	5.02882
TUBB2B	0.000503	4.94389
CHD5	0.0006324	4.87324
ID3	0.0004131	4.87186
COL18A1	0.0001017	4.8609
CYB5R2	0.0004643	4.62164
HOXB2	0.0010288	4.61156
SMAD4	0.0001017	4.54899
CXXC5	0.0044132	4.47586
EVL	0.0001422	4.46059
COL11A1	0.0003526	4.41526
ME2	0.0004262	4.35926
CBS	0.0001017	4.34252
CTGF	0.0364099	4.29293
PNMA2	0.000224	4.28187
TNNT1	0.0001788	4.23407
CRIP2	0.0023527	4.21451
HOXB8	0.000485	4.19158
PCGF6	0.0001961	4.17407
MFGE8	0.0004131	4.12985
DPYSL2	0.000343	4.07329
CA8	0.0003704	4.05735
HPCAL1	0.004277	4.04848
PLAC8	0.0014368	4.00849
SLC29A4	0.0001264	4.00627
ARHGAP4	0.000391	3.99129
GSTT1	0.0002818	3.90145
FBXO27	0.002671	3.90054
TSPYL5	0.0002669	3.89318
YBX2	0.0003216	3.84579
PQLC3	0.0005371	3.78375
MPP1	0.0013451	3.76675
PDE5A	0.0069419	3.75907
PSMC4	0.0076251	3.75821
HOXB4	0.0011673	3.7494
S100A4	0.00055	3.68684
KHDRBS3	0.0005611	3.65826
PLEKHG2	0.006141	3.62169
RNF182	0.000343	3.61078
TBX1	0.0001495	3.60269
PRAME	0.0013725	3.59791
CTXN1	0.0147376	3.57217
STC2	0.0001716	3.55859
MYADM	0.0018135	3.51913
FBXO2	0.0015987	3.50241
HBQ1	0.0001737	3.49992
DDX43	0.0003081	3.49452
ID2	0.000173	3.47805
SERPINA3	0.0003457	3.47165
RBP7	0.0123196	3.43749
FBXO17	0.0009633	3.43696
SOX18	0.0015363	3.43635
COL5A2	0.0124523	3.40517
GPX7	0.000598	3.3144
KCNQ2	0.0005278	3.30669
ANPEP	0.0085313	3.24988
CAPN12	0.0025292	3.24898
CACNG6	0.0005751	3.24208
RBM24	0.0002328	3.23966
RIPK4	0.0002694	3.21261
MEG3	0.0005682	3.20202
PPFIBP2	0.00063	3.20118
SYTL2	0.0001923	3.18043
HOXC13	0.0007113	3.13367
KLHL9	0.000391	3.09532
SELM	0.0033756	3.09099
TRPC1	0.0002304	3.07927
HES6	0.0100962	3.07796
CLDN10	0.0002578	3.06185
VPS37D	0.000343	3.05429
PRRX2	0.0016694	3.05306
MSRB3	0.000453	3.02143
NUDT11	0.0008305	3.0135
AKAP12	0.0166092	3.00526
TUBB3	0.0302609	2.97854
SSPN	0.0053904	2.94138
ELOVL2	0.000465	2.94054
CIB2	0.0004131	2.9397
CHPT1	0.0002517	2.93932
BMP5	0.0027035	2.93235
PAF1	0.0020423	2.9323
MLPH	0.0017485	2.92441
LAMC3	0.0014064	2.92119
HOXB5	0.0002315	2.91945
EPDR1	0.0026511	2.91858
TCEAL3	0.0006054	2.90599
NEBL	0.0008337	2.87819
HABP4	0.0009388	2.87724
EID3	0.0002391	2.85749
ABCA3	0.0028283	2.85141
FLNC	0.0073674	2.8408
SUPT5H	0.0017725	2.83936
MAP3K10	0.0008518	2.83158
PPP2R2C	0.0004643	2.83152
TP53TG3	0.0009745	2.82073
CHST3	0.0027775	2.7888
FHL1	0.0022304	2.78128
EPB41L5	0.0003393	2.77594
USMG5	0.000391	2.77501
IRF7	0.0037756	2.75811
DPYSL4	0.0018986	2.75704
RAB26	0.0007311	2.73226
NME4	0.0032125	2.70222
KLF6	0.0007266	2.68471
HOXC8	0.0013451	2.66964
SLC2A8	0.0008534	2.65502
HAPLN3	0.0006009	2.63753
PROS1	0.0086559	2.62493
SYCP2	0.0042532	2.62459
SYDE1	0.0010182	2.60747
SAMD4B	0.0044052	2.58433
NES	0.019422	2.58392
MC1R	0.0165945	2.5445
EFEMP2	0.0004131	2.51471
CACNA1H	0.0026511	2.51022
IDH2	0.0088203	2.50021
BMP6	0.0157038	2.48758
DUSP1	0.0093072	2.48468
GABBR2	0.0005751	2.48348
METRN	0.0221056	2.47722
LAMB2	0.0031563	2.4679
FBXO6	0.0086557	2.46715
PMP22	0.0026034	2.46521
ANGPTL4	0.0145929	2.45381
BIN1	0.0022811	2.45305
FAM46C	0.0005987	2.44579
WFS1	0.0107038	2.44168
BARX1	0.0022773	2.41728
SFRP1	0.0014452	2.41295
DACT2	0.001383	2.39781
MAP2	0.0013731	2.37962
FBLN1	0.0023634	2.33553
CHN1	0.0017481	2.33334
HOXA5	0.0012136	2.33002
PLCXD1	0.0020828	2.32821
TAF1B	0.0022258	2.3242
NFIX	0.029972	2.31014
SOX9	0.0014381	2.30783
PALM	0.0004571	2.30364
SERPINE1	0.000689	2.2891
CCDC74A	0.000453	2.28876
SPRY1	0.0004262	2.28211
LIPG	0.0011016	2.27779
GRAMD1A	0.0238835	2.27347
SMARCD3	0.0122507	2.26434
LPIN1	0.0004571	2.26132
ERRFI1	0.0080513	2.24473
CRIM1	0.0011089	2.24191
AKT2	0.0052155	2.24085
VGF	0.0038933	2.2349
AS3MT	0.0011927	2.23158
HOXC9	0.0016053	2.22643
UCP2	0.0119096	2.22474
NRBP2	0.000467	2.21562
ISYNA1	0.0038279	2.21249
KLHL14	0.0007459	2.19713
CRABP2	0.0019863	2.19602
FHL2	0.0005269	2.19316
APLP1	0.0036881	2.19215
PIM2	0.0137493	2.18805
HLA-H	0.0183822	2.18299
ADRA1B	0.0042223	2.17848
MICAL1	0.0129136	2.17001
HS1BP3	0.0071234	2.16921
EDN1	0.0132488	2.16439
F2R	0.0022304	2.15535
GNG11	0.0200496	2.15219
HEG1	0.0013798	2.14889
MESP1	0.0099017	2.13918
GRHL3	0.0241128	2.13686
MICB	0.015996	2.10928
VAT1	0.0250875	2.07924
CPEB1	0.0026349	2.0696
PPM1H	0.0023976	2.06946
ARRB1	0.0031448	2.06173
ZFP36	0.0249262	2.05904
BPHL	0.0037848	2.05757
HOXC6	0.0043995	2.05744
WTIP	0.0108501	2.05363
IGFBP7	0.0038357	2.05263
CITED2	0.000768	2.05042
PLCE1	0.0023364	2.04638
DECR2	0.0016827	2.04029
FAM20C	0.0021676	2.0164
MYH10	0.0024216	2.00239
CKB	0.0175378	1.98955
TNS3	0.0008983	1.98848
ALS2	0.0016588	1.98593
KATNAL1	0.001977	1.9823
PMM1	0.0009976	1.97879
TM4SF1	0.0119442	1.97861
ATP8B3	0.0006152	1.97143
CBX1	0.0107335	1.96746
INHBB	0.0031282	1.96534
FAM46B	0.0061097	1.96406
RAB31	0.0037791	1.9605
SGSH	0.0262169	1.95595
PLS1	0.0027224	1.9379
LRRC37B	0.0007125	1.92877
HOXB6	0.0030357	1.91888
RHOQ	0.0040803	1.91749
F2RL1	0.0037741	1.91377
GDI1	0.0209539	1.91377
CCDC74B	0.0008534	1.90568
CMTM8	0.0055143	1.9011
BIRC3	0.0051914	1.9005
NTAN1	0.0007266	1.89199
EOMES	0.0010177	1.87699
NICN1	0.0248997	1.8735
H2AFY2	0.0055108	1.85163
FGFR1OP	0.0022304	1.84714
ABR	0.0018318	1.84144
WNT5B	0.0049905	1.83697
ACACB	0.0013271	1.83614
LYST	0.0061954	1.82202
UBE2Z	0.0064663	1.82155
SLC35A1	0.0012007	1.81433
TMCO3	0.0212343	1.79297
TNFSF12	0.0016967	1.7889
TRIM6	0.0040508	1.78784
MKKS	0.0017481	1.77871
NME3	0.0011142	1.77538
GALNS	0.013229	1.77364
AK1	0.0013772	1.77346
BCAS4	0.0021126	1.77282
PBX3	0.0377341	1.76507
HMX2	0.0041621	1.75911
MAP2K4	0.0013112	1.7527
HEYL	0.0013011	1.75152
FAM101B	0.013702	1.73254
SEC14L1	0.0079387	1.72146
STOX2	0.0049213	1.70591
FLOT1	0.0180117	1.70306
TLCD1	0.0023997	1.69727
SH3PXD2B	0.0012786	1.6959
THY1	0.0488719	1.68129
RAB24	0.0081025	1.67096
ECH1	0.0012007	1.66974
BLVRA	0.0014144	1.66011
CARHSP1	0.0155489	1.65672
SNAPC2	0.0046866	1.65248
RHOU	0.0248861	1.64854
NUDT2	0.0116259	1.63308
RHPN2	0.0266995	1.63008
CACHD1	0.0126477	1.62393
SSBP2	0.0050857	1.6194
SH3BP4	0.0026511	1.61879
TPP1	0.0200496	1.61834
FGD1	0.0136816	1.61385
TMEM41B	0.0114494	1.61333
TTLL7	0.0022811	1.61209
SLC9A7	0.0138837	1.61094
NCOA1	0.0106255	1.60226
ARL16	0.0043848	1.59828
RERE	0.0068698	1.59482
CHGB	0.0018397	1.58665
PPM1E	0.0016483	1.58632
GCNT2	0.0136445	1.58463
CPSF3	0.0060354	1.5792
SIRT1	0.0049487	1.5737
ERGIC1	0.005346	1.57207
ATP8B2	0.0028746	1.56968
PAK4	0.0019089	1.56959
CAP2	0.0186352	1.56644
RRAGB	0.0247966	1.56628
POMT1	0.0259166	1.56445
FARP1	0.0113249	1.56301
TBCE	0.0043995	1.53921
CBL	0.0057213	1.53799
WWTR1	0.0110338	1.53663
FIBCD1	0.0021676	1.53102
SSX2IP	0.0463399	1.52783
MTFR1	0.0338749	1.52186
KCNMA1	0.005248	1.52135
FAM89B	0.0334826	1.51389
CTBS	0.0320117	1.51236
ETV5	0.0068392	1.5063
E2F5	0.0129976	1.50478
FBXW11	0.0094133	1.49754
EFNB3	0.0027991	1.49213
GRIN3B	0.0028868	1.49084
ADM	0.0123206	1.49042
GSTA4	0.0036881	1.48984
SLC35E3	0.004084	1.4879
MCOLN2	0.0330259	1.48533
VWA1	0.02835	1.48523
RIMS3	0.0033732	1.48033
CUTA	0.0016446	1.47452
RYR1	0.0077042	1.47043
RAB6B	0.0129116	1.46573
FOXD2	0.0354674	1.46355
PCDH18	0.0108958	1.45599
RGS20	0.0083545	1.45418
ANTXR1	0.0017164	1.45118
TUBB6	0.0079679	1.44831
EDARADD	0.0182888	1.448
RECK	0.0090813	1.44097
BMPR1A	0.0040836	1.43046
WDR41	0.0368744	1.42168
ADA	0.0186102	1.42168
PYCR1	0.0081152	1.42163
GAMT	0.0024521	1.42067
MPDZ	0.0446007	1.41719
YWHAQ	0.0026166	1.41347
TMEM116	0.0068561	1.41334
WIPI1	0.0119442	1.40926
SLC36A4	0.0271594	1.40918
HAGH	0.0085522	1.39443
IL13RA1	0.02978	1.39266
ETFDH	0.0069726	1.39008
TESK1	0.0269294	1.38715
CD99L2	0.0105666	1.38369
ACAT1	0.0029144	1.38356
TCP11L1	0.0026328	1.37441
APOC1	0.0292031	1.37235
ATM	0.0083455	1.3645
GLDC	0.0200522	1.36291
FSD1	0.0022758	1.35331
ASMTL	0.0022258	1.35243
CAPN5	0.0158355	1.34725
LHFP	0.0103456	1.34399
TMEM44	0.0022598	1.3435
TAF7	0.0180949	1.33852
MERTK	0.0488209	1.3324
NUAK1	0.0425353	1.32709
CEP70	0.0049093	1.32447
RNASEH1	0.0136172	1.32341
PPP1R3F	0.0091942	1.31834
RRM2B	0.0109297	1.31742
NUDT6	0.0056386	1.30767
MMD	0.0392379	1.3052
PYCARD	0.0164089	1.30424
MTA3	0.0027899	1.30337
ZAK	0.0028242	1.30137
TUB	0.0036885	1.30042
EML4	0.0035688	1.29979
SLC35B2	0.0085952	1.2991
CUEDC1	0.0410001	1.29807
FBL	0.0118744	1.29676
ECHDC2	0.0100058	1.2871
GPR162	0.0062109	1.27413
RNF135	0.0371034	1.2712
FZD2	0.0029414	1.26969
TRIM5	0.0152139	1.26539
BCOR	0.0049404	1.2554
STAT3	0.003508	1.25307
ST6GALNAC6	0.0436741	1.25035
DNASE2	0.0269934	1.23904
SCG2	0.0045468	1.22607
PHF21A	0.0277192	1.22252
MAP4K2	0.0293056	1.21129
SIDT2	0.0128239	1.20849
POFUT2	0.0220723	1.2023
RNF103	0.0033378	1.20028
PYGB	0.0191576	1.19304
AHSA2	0.0094276	1.18346
ECHDC3	0.0058935	1.17962
SNURF	0.0364182	1.17071
PTK7	0.0472577	1.15468
SLC4A7	0.012234	1.15345
SCAMP3	0.0092327	1.14766
RNF130	0.0272936	1.14252
ASXL1	0.0073006	1.13974
IDS	0.0126477	1.1336
PECR	0.0098253	1.12804
COX7A2L	0.024625	1.11715
CFD	0.0083455	1.1087
QPRT	0.0106124	1.09826
REEP2	0.0168765	1.09611
MPPE1	0.0443278	1.09455
SMARCA1	0.0205506	1.0896
MXRA7	0.0089443	1.08838
CRIP1	0.0083149	1.08415
EML1	0.0251905	1.08387
NUCB2	0.0073006	1.07993
SERF1B	0.024639	1.06752
CNIH2	0.0256611	1.06695
EPB41L2	0.0065516	1.06354
HOXB7	0.0370936	1.06111
IL17RB	0.0285837	1.05809
CLDN23	0.010084	1.05694
BIRC2	0.0088566	1.046
TERF1	0.028381	1.03385
FADS2	0.0294766	1.03103
ROBO3	0.04708	1.03018
SNRPN	0.0147187	1.02825
HSP90AA1	0.0233559	1.02243
DOCK10	0.0122686	1.01897
STAU2	0.0233122	1.01811
DDAH2	0.0098253	1.01785
SH3KBP1	0.0164342	1.00292
CLYBL	0.0373157	1.0024
NBPF10	0.0329573	1.00011
NOSIP	0.0228292	-1.00687
PRNP	0.0194583	-1.01546
GJB4	0.0091942	-1.02636
MYCBP2	0.0057962	-1.02717
TMEM69	0.0091113	-1.02784
AK3	0.0200522	-1.03506
PTPRF	0.0344462	-1.03974
RDH10	0.0238437	-1.0398
NCBP1	0.0314068	-1.05689
CNN3	0.0085708	-1.0766
TNFRSF10A	0.0166684	-1.09145
PNPO	0.0070341	-1.09663
TSPAN3	0.0291393	-1.09786
ICMT	0.0108826	-1.09828
H2AFJ	0.0041884	-1.10226
CDC25A	0.0040448	-1.11207
SRD5A1	0.028632	-1.11223
CAPN1	0.0058474	-1.11705
GRAMD3	0.0244958	-1.12159
MTSS1	0.0198672	-1.12286
SERPINB1	0.0043062	-1.13402
ADD3	0.0464445	-1.13472
CSNK2A2	0.0059244	-1.13545
LAMB1	0.0199824	-1.14366
FNTA	0.0181625	-1.14699
HEBP1	0.0148209	-1.14781
EXT1	0.0116259	-1.15469
AMMECR1	0.0231448	-1.16482
PTPN1	0.0490343	-1.16614
STX16	0.0055485	-1.16815
RAET1G	0.0109284	-1.17052
DNAJA4	0.02322	-1.1737
DCTN6	0.0042147	-1.17375
TAX1BP3	0.0057312	-1.18698
NOV	0.0055386	-1.18756
PTPRU	0.0056932	-1.21323
YOD1	0.003285	-1.21905
PORCN	0.0057451	-1.22368
FBXO4	0.0202869	-1.23721
PRTFDC1	0.004318	-1.23971
PARP12	0.0459545	-1.24495
IL4R	0.0069325	-1.24604
SMARCA2	0.0331775	-1.2484
BATF	0.003319	-1.25235
CTHRC1	0.0131547	-1.2654
FUCA2	0.0281529	-1.27094
KLK11	0.0115298	-1.27226
CHIC2	0.0307085	-1.27444
SAMD9	0.0026834	-1.27582
TTLL12	0.0043995	-1.27697
SLC35C1	0.0409058	-1.28873
RCC2	0.0024198	-1.29332
RFC3	0.0056432	-1.29512
CYBA	0.0302312	-1.30058
ENTPD3	0.0034063	-1.30073
STAT1	0.0055143	-1.30122
NR4A2	0.0299297	-1.31956
MGLL	0.0059921	-1.32369
FRMD6	0.0099686	-1.32495
PTPRK	0.0061954	-1.33981
SLC30A7	0.0068853	-1.34349
RXRA	0.0304679	-1.34609
PEX5	0.0023513	-1.35205
MRRF	0.0021565	-1.3577
GOT2	0.0105263	-1.35904
RNASE7	0.0069189	-1.36724
NDFIP2	0.0139882	-1.37048
ETFB	0.0275166	-1.38116
TBC1D4	0.001892	-1.38933
CEBPB	0.0450144	-1.39349
GLG1	0.0445869	-1.41645
NFKB1	0.0016967	-1.42094
TRIM8	0.0032861	-1.43307
BCR	0.0094235	-1.43415
SRC	0.048136	-1.43427
IFNGR1	0.0019777	-1.43566
TASP1	0.0047375	-1.43599
IFIT1	0.0066311	-1.43811
SERPINB8	0.0099402	-1.43932
GJB6	0.0250841	-1.43951
PCSK9	0.0106205	-1.4417
CASP4	0.0390348	-1.4421
KRT6A	0.0398606	-1.44285
AGMAT	0.0035294	-1.45048
KITLG	0.0015945	-1.45088
CA2	0.0198573	-1.46024
FAM3C	0.0041654	-1.48304
RASL11B	0.0075716	-1.4847
SLC20A2	0.0092931	-1.50291
MAP3K1	0.001664	-1.51314
HAS3	0.0021565	-1.52058
RIN2	0.043828	-1.53847
CRB3	0.0021366	-1.54833
ALDH1A3	0.0063605	-1.55129
CTDSPL	0.0031228	-1.56261
DENND2D	0.0205002	-1.56429
PTPRG	0.0013725	-1.57047
MAGEA6	0.0058884	-1.57139
FAM107B	0.0103454	-1.57615
SCEL	0.0043606	-1.58075
ATP1A1	0.0032056	-1.5857
UCHL3	0.0035029	-1.58708
MYO1B	0.0026725	-1.59231
ACOT4	0.012164	-1.60893
ARTN	0.0197238	-1.61296
BACE2	0.0184012	-1.61703
PKIA	0.0019745	-1.61735
SLC43A3	0.0141396	-1.63554
CXCL5	0.0281596	-1.63563
GMDS	0.0066837	-1.65111
DMRTA2	0.0047679	-1.6534
CD58	0.0011927	-1.65684
MST1R	0.038622	-1.65889
ITPK1	0.0018135	-1.66145
DHRS1	0.0113249	-1.6773
PODXL	0.0260036	-1.67953
S100A13	0.0118744	-1.71134
HAS2	0.0022476	-1.71305
HIF1A	0.0073296	-1.72126
SLC2A9	0.0022065	-1.72161
MXD1	0.0026663	-1.72245
MN1	0.049521	-1.72915
EPHB6	0.0292061	-1.73447
CTSH	0.0090813	-1.74109
BCAT2	0.0056037	-1.75339
MSX1	0.0102641	-1.7625
SLC9A1	0.0009462	-1.77391
IL1RN	0.0171673	-1.77823
STC1	0.0015996	-1.80096
TOMM34	0.0122909	-1.80166
SIX4	0.0036925	-1.81712
DBT	0.0024198	-1.81731
SERPINH1	0.0030357	-1.81843
SORD	0.0013732	-1.84331
PON3	0.0126353	-1.85359
GPC1	0.0202869	-1.86013
TIGD2	0.0021231	-1.86638
PTPRR	0.0021565	-1.869
ITGB4	0.0436741	-1.88452
ELF1	0.0023634	-1.88503
PHLDA3	0.0498026	-1.88648
ANXA1	0.0051803	-1.89053
TRIM29	0.0100058	-1.89525
SLC1A5	0.0010092	-1.90134
PRSS2	0.0007499	-1.91919
BCHE	0.0022194	-1.92
SMARCA4	0.0023997	-1.93264
SMPDL3A	0.0321681	-1.97107
PTK6	0.0051252	-1.97653
IL20RA	0.0088364	-1.97703
GLIPR1	0.0013725	-1.98824
PHGDH	0.0006152	-1.99033
CST3	0.0199824	-1.99785
PTGFRN	0.0017552	-1.99964
SLC27A2	0.0037286	-1.9997
CLDN7	0.0022405	-2.00072
NEDD9	0.000673	-2.02124
MMP28	0.0162559	-2.02511
CDC42EP5	0.0015716	-2.02954
CHURC1	0.0157642	-2.03643
LHX6	0.0057585	-2.03799
CYP2S1	0.0492982	-2.04439
IFITM1	0.0023997	-2.05073
RUNX1	0.0015541	-2.0516
DCBLD2	0.0008305	-2.05522
FKBP11	0.0151751	-2.06508
OXSM	0.0016346	-2.06944
PGM2	0.0019258	-2.06958
SPOCD1	0.0035834	-2.07332
AVPI1	0.0051627	-2.07519
PLSCR1	0.0020903	-2.07541
COL8A1	0.0315732	-2.08184
ZHX2	0.0010652	-2.08411
UGT8	0.0029144	-2.09451
MLKL	0.0115851	-2.10394
HK2	0.0038627	-2.11184
SERPINB7	0.0005385	-2.12815
IGFBP4	0.01449	-2.12872
MME	0.0005726	-2.13054
BMP2	0.0007711	-2.13185
MR1	0.0028067	-2.15044
PKIB	0.0109565	-2.15104
ADAM15	0.0151297	-2.15979
LETM2	0.0016133	-2.16236
DEDD2	0.0026433	-2.16533
ST3GAL1	0.007116	-2.17058
SLC2A10	0.0041556	-2.17488
HBEGF	0.0146157	-2.21511
IFIT3	0.0012786	-2.21535
DEF6	0.0030936	-2.21749
CSF2	0.022804	-2.22018
GNA15	0.0030822	-2.22455
SLC2A1	0.0006324	-2.2261
PPP1R14C	0.030296	-2.23866
AADAC	0.001399	-2.23963
MIB2	0.014121	-2.25703
SH2D3A	0.0004743	-2.25744
SKP2	0.00055	-2.26393
OAS1	0.0015267	-2.27042
DTX2	0.0182321	-2.27238
MOCOS	0.0023364	-2.27723
INPP1	0.0010859	-2.27797
IRAK3	0.0091113	-2.27937
ACOT11	0.0090821	-2.28104
COL16A1	0.0054114	-2.30014
DSG3	0.0221056	-2.30099
ARHGEF16	0.0008722	-2.31908
CORO1A	0.0016694	-2.32836
PIWIL1	0.0122982	-2.33138
MTMR11	0.0031112	-2.3314
NET1	0.0047758	-2.33383
PLEKHA2	0.0191551	-2.34933
TNFRSF19	0.0133681	-2.35285
B3GNT3	0.0036669	-2.36097
LRRC8A	0.0023364	-2.37456
CLDN1	0.0010652	-2.39055
OVOL2	0.0006993	-2.39828
BLCAP	0.0010334	-2.40745
MAGEA1	0.0004582	-2.41371
UST	0.0027899	-2.41414
MGST2	0.0011291	-2.42289
CORO2A	0.0076301	-2.42453
RAPGEFL1	0.0008864	-2.43088
SFN	0.0375495	-2.44894
ETV6	0.0038008	-2.46109
PHACTR3	0.0005132	-2.46728
FLRT3	0.0023403	-2.48643
PPP1R13L	0.0203731	-2.48654
CPA4	0.0036951	-2.49373
FAM46A	0.001977	-2.49588
PTPRE	0.0003766	-2.51927
JAG1	0.0015879	-2.52553
KRT6B	0.0014804	-2.52571
SLC38A5	0.0003157	-2.52856
PAK6	0.0006948	-2.53311
TGM2	0.0017371	-2.53364
CXCL16	0.0391696	-2.54224
RAI14	0.0339235	-2.54616
OCIAD2	0.0011142	-2.5473
PODXL2	0.0070629	-2.55738
EFNB2	0.0020249	-2.57458
SDCBP2	0.004654	-2.58077
FXYD5	0.0095686	-2.58311
CAMK2N1	0.0335903	-2.59343
PHLDB2	0.0009254	-2.5974
ARL14	0.0089837	-2.60573
ADAMTS1	0.0037025	-2.62423
JPH1	0.000371	-2.62654
CDH11	0.0045104	-2.62855
PKP2	0.0019649	-2.62921
SH3BP1	0.0207623	-2.6337
WNT7A	0.0023826	-2.65056
ST14	0.000485	-2.65868
CDA	0.0005004	-2.66319
GALNT5	0.0047645	-2.67827
ABCA1	0.0024164	-2.70264
GBP1	0.0003105	-2.70396
SPINT1	0.0015779	-2.70715
S100A16	0.0057962	-2.72323
DSP	0.0009041	-2.72476
OAF	0.0229373	-2.7339
DSG2	0.0029429	-2.73884
ZBED2	0.0180117	-2.74195
BMP1	0.0043627	-2.74512
HERC5	0.0038627	-2.75028
DGKA	0.0108826	-2.76607
CREG1	0.0045468	-2.77122
TCN1	0.0021918	-2.79499
SYK	0.0006009	-2.81482
EFNB1	0.013177	-2.81489
SLC44A3	0.0028746	-2.82092
PLAUR	0.0012053	-2.83713
KCNMB4	0.0002467	-2.83735
OASL	0.0002905	-2.8379
THBS1	0.0153505	-2.84293
GJB2	0.0055485	-2.84309
CSTA	0.0061268	-2.84406
MYO1D	0.0014757	-2.84956
TSC22D1	0.0052569	-2.85817
TNFRSF6B	0.0019745	-2.86999
DFNA5	0.0026166	-2.9007
FXYD3	0.0027991	-2.92526
ANKRD22	0.0002347	-2.92597
COBLL1	0.0010182	-2.93014
KRTCAP3	0.000343	-2.93153
ASCL2	0.000481	-2.9418
PKP1	0.0051818	-2.95007
DEFB1	0.0015541	-2.95183
TXNIP	0.0002517	-2.95504
CFH	0.0002767	-2.95643
CARD11	0.0344745	-2.97679
PTHLH	0.0018964	-2.98131
S100A14	0.0002889	-2.99047
EPHA1	0.0006152	-3.00485
ISL1	0.0004255	-3.02769
DPYD	0.0039158	-3.04698
SRPX2	0.0003435	-3.05138
THBD	0.0194604	-3.06391
DLL1	0.003265	-3.07617
MAGEA3	0.0002315	-3.08128
SPRR1B	0.0068658	-3.08698
UGT1A6	0.0002391	-3.10928
PLEK2	0.0004131	-3.11004
GFOD1	0.0005298	-3.11769
CYP2J2	0.0008054	-3.12188
TGFA	0.0013011	-3.12782
HOXA10	0.0003573	-3.14001
GABRG2	0.0015945	-3.14884
CKMT1B	0.0029794	-3.15926
IL1RAP	0.0002435	-3.16191
KRT13	0.0057325	-3.16774
DSC3	0.0008518	-3.17015
SPRR1A	0.0092502	-3.17638
KCTD12	0.000497	-3.20995
GBP6	0.0002818	-3.21315
TNFSF10	0.0003393	-3.21351
FLI1	0.0007441	-3.23301
OLR1	0.0002139	-3.24827
COL7A1	0.0173653	-3.2499
IL7R	0.0002669	-3.27838
COL4A5	0.000485	-3.29548
PSTPIP2	0.0008685	-3.34471
SALL4	0.0005788	-3.34932
FYB	0.0020903	-3.36057
SCNN1A	0.0040379	-3.37848
S100P	0.000343	-3.39332
EHF	0.0001788	-3.39439
CPVL	0.0006993	-3.39659
BIK	0.0001788	-3.39742
ICAM2	0.0002467	-3.4209
MARVELD3	0.0017371	-3.43185
TFPI2	0.0026915	-3.44233
CPE	0.0007997	-3.44653
DAAM1	0.0002253	-3.47129
IL18R1	0.0002304	-3.47865
ULBP2	0.0009125	-3.50327
UGT1A10	0.0006558	-3.52591
CBLC	0.0011927	-3.54283
CKMT1A	0.0031182	-3.56103
SLCO1B3	0.0004946	-3.56958
CXCL11	0.0002969	-3.58021
PLTP	0.0086464	-3.59959
GJB5	0.0002202	-3.63709
SERPINB3	0.0007113	-3.65649
AKR1B10	0.0003105	-3.67437
COL4A6	0.0006324	-3.71511
FAM83A	0.0004131	-3.72358
ADAM8	0.0012735	-3.72599
PTGES	0.0002589	-3.73204
PTGS1	0.0030219	-3.76415
PRSS3	0.0002253	-3.77247
FOXA1	0.0030444	-3.79185
SERPINB13	0.0008376	-3.81579
RGS2	0.0005278	-3.83784
MGST1	0.0008882	-3.84604
SULF2	0.0036881	-3.87764
CASP1	0.0001741	-3.87947
ADRB2	0.0017269	-3.8813
ANKRD1	0.0019089	-3.88444
SLC39A8	0.0002467	-3.8864
TINAGL1	0.003508	-3.89208
NID2	0.0038008	-3.91781
MAPK13	0.0004131	-3.94472
ACSL5	0.0019652	-4.00583
TBC1D2	0.0005262	-4.01331
FAM84B	0.0002767	-4.02134
SLPI	0.0001716	-4.03571
LTBR	0.0002226	-4.04119
CDH3	0.0007997	-4.12368
EMP1	0.0023922	-4.12575
AQP3	0.0029797	-4.15112
LAMB3	0.000485	-4.17159
HERC6	0.0003157	-4.1878
SERINC2	0.0009666	-4.20913
SNAI2	0.0003436	-4.23273
SERPINE2	0.0004095	-4.25948
CXCL10	0.0001347	-4.27809
HS3ST1	0.0004401	-4.28277
IRF6	0.0031376	-4.29702
GJB3	0.0001017	-4.33272
TPD52L1	9.69e-05	-4.37926
NMU	0.0001495	-4.38161
DUSP4	0.0006885	-4.4206
CEACAM1	0.000343	-4.43945
BST2	0.0001017	-4.52748
OAS2	0.0001865	-4.56982
PRSS8	0.0018135	-4.58423
SLC1A3	0.0001102	-4.59122
KCNK1	0.000465	-4.67701
GPR87	0.0015356	-4.68641
SOX7	0.0002818	-4.74457
PROM2	0.0001017	-4.75418
SOX15	9.23e-05	-4.98227
LAMC2	0.0002202	-5.00936
MAL2	0.000371	-5.04652
LAMA3	0.0007266	-5.05724
FST	0.0001495	-5.07798
IL1B	0.0001788	-5.09777
EPSTI1	0.0001007	-5.10921
HCLS1	0.000485	-5.12796
LAPTM5	0.0002818	-5.20069
KLF5	0.0020786	-5.25903
TMEM30B	0.0001961	-5.3113
LCN2	0.0038933	-5.31777
SERPINB2	0.001676	-5.41285
PTGS2	0.0001017	-5.42624
TRIP6	9.69e-05	-5.42807
PI3	9.69e-05	-5.4399
KRT7	0.00066	-5.53169
GAGE7	0.001892	-5.55043
GAGE4	0.0001007	-5.56452
KRT5	0.0013011	-5.57044
RAC2	0.000485	-5.6041
SERPINB5	0.0002669	-5.61741
GAGE5	9.69e-05	-5.62223
GPX2	0.0004946	-5.73934
GAGE6	0.0001007	-5.74509
RAB25	0.0002253	-5.78784
WDR72	8.16e-05	-5.79352
F3	0.0005853	-5.79386
LPXN	0.0002818	-5.82467
IFI16	0.0002226	-5.83402
KYNU	8.16e-05	-5.93378
RAB38	0.0001126	-5.97323
IFI44	0.0001495	-5.99654
ANXA3	0.0004926	-6.02743
AKR1C3	0.0002467	-6.05952
MMP1	0.0016922	-6.08552
IGFBP6	0.0004372	-6.23467
IL1A	0.0003185	-6.24181
S100A2	8.16e-05	-6.37727
LAD1	8.16e-05	-6.38704
IFI27	0.0004131	-6.59754
LCP1	8.16e-05	-6.61422
COL17A1	9.36e-05	-6.63684
ANXA10	0.0001495	-6.91029
ANXA8	0.0002769	-7.02325
KRT17	0.0001961	-7.10504
ALDH3A1	0.000102	-7.39317
ARHGDIB	8.16e-05	-7.68703
