# Supplementary material for: Wogonin increases gemcitabine sensitivity in pancreatic cancer by inhibiting Akt pathway
Source: Front Pharmacol. 2022 Dec 23;13:1068855. doi: 10.3389/fphar.2022.1068855 (PMC9816391; doi:10.3389/fphar.2022.1068855)
Supplement: Supplementary file 1 [file DataSheet1.ZIP › GO and KEGG.xlsx]

## Sheet: BP
GO	Category	Description	Count	%	Log10(P)	Log10(q)
GO:0034405	GO Biological Processes	response to fluid shear stress	4	26.67	-8.57	-4.37
GO:0019371	GO Biological Processes	cyclooxygenase pathway	3	20	-7.99	-4.09
GO:0048545	GO Biological Processes	response to steroid hormone	5	33.33	-6.18	-2.88
GO:0043491	GO Biological Processes	protein kinase B signaling	4	26.67	-5.41	-2.53
GO:0007612	GO Biological Processes	learning	3	20	-4.24	-1.77
GO:0034764	GO Biological Processes	positive regulation of transmembrane transport	3	20	-3.71	-1.42
GO:0015833	GO Biological Processes	peptide transport	3	20	-3.47	-1.26
GO:0009259	GO Biological Processes	ribonucleotide metabolic process	3	20	-2.99	-0.92

## Sheet: MF
GO	Category	Description	Count	%	Log10(P)	Log10(q)
GO:0020037	GO Molecular Functions	heme binding	3	20	-4.29	-0.82
GO:0016773	GO Molecular Functions	phosphotransferase activity, alcohol group as acceptor	4	26.67	-3.41	-0.46
GO:0031625	GO Molecular Functions	ubiquitin protein ligase binding	3	20	-3.32	-0.46
GO:0042803	GO Molecular Functions	protein homodimerization activity	3	20	-2.29	0
GO:0016788	GO Molecular Functions	hydrolase activity, acting on ester bonds	3	20	-2.13	0

## Sheet: CC
GO	Category	Description	Count	%	Log10(P)	Log10(q)
GO:0045121	GO Cellular Components	membrane raft	3	20	-3.16	-0.18
GO:0030424	GO Cellular Components	axon	3	20	-2.34	0

## Sheet: KEGG
GO	Category	Description	Count	%	Log10(P)	Log10(q)
ko05418	KEGG Pathway	Fluid shear stress and atherosclerosis	4	26.67	-6.09	-3.42
hsa04923	KEGG Pathway	Regulation of lipolysis in adipocytes	3	20	-5.43	-3.29
ko04657	KEGG Pathway	IL-17 signaling pathway	3	20	-4.81	-2.87
ko05231	KEGG Pathway	Choline metabolism in cancer	3	20	-4.73	-2.87

## Sheet: total
GO	Category	Description	Count	of total (%)	Log10(P)
ko05418	KEGG Pathway	Fluid shear stress and atherosclerosis	4	26.67	-6.09
hsa04923	KEGG Pathway	Regulation of lipolysis in adipocytes	3	20	-5.43
ko04657	KEGG Pathway	IL-17 signaling pathway	3	20	-4.81
ko05231	KEGG Pathway	Choline metabolism in cancer	3	20	-4.73
GO:0034405	GO BP	response to fluid shear stress	4	26.67	-8.57
GO:0019371	GO BP	cyclooxygenase pathway	3	20	-7.99
GO:0048545	GO BP	response to steroid hormone	5	33.33	-6.18
GO:0043491	GO BP	protein kinase B signaling	4	26.67	-5.41
GO:0007612	GO BP	learning	3	20	-4.24
GO:0034764	GO BP	positive regulation of transmembrane transport	3	20	-3.71
GO:0015833	GO BP	peptide transport	3	20	-3.47
GO:0009259	GO BP	ribonucleotide metabolic process	3	20	-2.99
GO:0020037	GO MF	heme binding	3	20	-4.29
GO:0016773	GO MF	phosphotransferase activity, alcohol group as acceptor	4	26.67	-3.41
GO:0031625	GO MF	ubiquitin protein ligase binding	3	20	-3.32
GO:0042803	GO MF	protein homodimerization activity	3	20	-2.29
GO:0016788	GO MF	hydrolase activity, acting on ester bonds	3	20	-2.13
GO:0045121	GO CC	membrane raft	3	20	-3.16
GO:0030424	GO CC	axon	3	20	-2.34
