# Supplementary material for: Wogonin increases gemcitabine sensitivity in pancreatic cancer by inhibiting Akt pathway
Source: Front Pharmacol. 2022 Dec 23;13:1068855. doi: 10.3389/fphar.2022.1068855 (PMC9816391; doi:10.3389/fphar.2022.1068855)
Supplement: Supplementary file 1 [file DataSheet1.ZIP › GSE15550.xlsx]

## Sheet: 初始数据
ID	adj.P.Val	logFC
ILMN_2929	8.16e-05	6.91221
ILMN_3081	8.16e-05	8.00591
ILMN_9074	8.16e-05	-7.68703
ILMN_28547	8.16e-05	-6.61422
ILMN_23335	8.16e-05	-6.75154
ILMN_25185	8.16e-05	7.05548
ILMN_7567	8.16e-05	-6.38704
ILMN_8635	8.16e-05	-5.79352
ILMN_4743	8.16e-05	-5.47893
ILMN_29556	8.16e-05	7.96885
ILMN_4973	8.16e-05	-6.37727
ILMN_9332	8.16e-05	-5.34428
ILMN_4627	8.16e-05	-5.93378
ILMN_3871	9.2e-05	6.24284
ILMN_5533	9.2e-05	5.09069
ILMN_12152	9.23e-05	-4.98227
ILMN_16111	9.23e-05	-4.78744
ILMN_30612	9.23e-05	-5.33936
ILMN_25078	9.36e-05	-6.05849
ILMN_5067	9.36e-05	-6.63684
ILMN_20916	9.69e-05	5.52971
ILMN_17386	9.69e-05	-5.42807
ILMN_13685	9.69e-05	-5.4399
ILMN_12691	9.69e-05	4.58703
ILMN_14358	9.69e-05	5.05936
ILMN_9557	9.69e-05	-5.62223
ILMN_5543	9.69e-05	-4.37926
ILMN_27754	0.0001007	-5.10921
ILMN_9693	0.0001007	-5.74509
ILMN_9440	0.0001007	-5.56452
ILMN_29986	0.0001017	-5.42624
ILMN_25059	0.0001017	5.02882
ILMN_21302	0.0001017	-4.52748
ILMN_6591	0.0001017	4.8609
ILMN_27413	0.0001017	-4.75418
ILMN_2234	0.0001017	-4.33272
ILMN_5029	0.0001017	4.34252
ILMN_20018	0.0001017	4.54899
ILMN_6390	0.000102	-7.39317
ILMN_8002	0.000102	-5.41048
ILMN_25295	0.0001038	5.8653
ILMN_17250	0.0001102	-4.59122
ILMN_22951	0.0001126	-5.97323
ILMN_114774	0.0001227	-4.79253
ILMN_32441	0.0001248	-4.25584
ILMN_9636	0.0001255	4.2827
ILMN_4296	0.0001264	4.11824
ILMN_27050	0.0001264	4.00627
ILMN_5066	0.0001347	-4.27809
ILMN_24821	0.0001397	5.90803
ILMN_5179	0.0001422	5.57321
ILMN_29102	0.0001422	4.46059
ILMN_26594	0.0001495	3.60269
ILMN_20600	0.0001495	-6.91029
ILMN_28975	0.0001495	-4.38161
ILMN_10565	0.0001495	-5.07798
ILMN_28905	0.0001495	-5.99654
ILMN_26449	0.0001684	-3.49142
ILMN_28725	0.0001716	3.55859
ILMN_10750	0.0001716	-4.77005
ILMN_28045	0.0001716	-4.03571
ILMN_28481	0.000173	3.47805
ILMN_24244	0.0001737	3.49992
ILMN_19983	0.0001737	3.90584
ILMN_10621	0.0001741	-3.87947
ILMN_26123	0.0001775	-4.12087
ILMN_537	0.0001788	4.23407
ILMN_27277	0.0001788	-5.09777
ILMN_3777	0.0001788	-3.39742
ILMN_16913	0.0001788	-3.39439
ILMN_9690	0.0001824	-3.63696
ILMN_5994	0.0001865	-4.56982
ILMN_17492	0.000187	-5.52301
ILMN_20095	0.0001923	3.18043
ILMN_5957	0.0001923	-3.6092
ILMN_3369	0.0001961	-5.3113
ILMN_17373	0.0001961	4.17407
ILMN_5566	0.0001961	-7.10504
ILMN_17381	0.0002139	-3.24827
ILMN_18788	0.0002195	3.42987
ILMN_18109	0.0002202	5.55097
ILMN_21363	0.0002202	6.19984
ILMN_19659	0.0002202	-5.00936
ILMN_23692	0.0002202	4.24247
ILMN_28687	0.0002202	-3.63709
ILMN_2369	0.0002226	-5.08809
ILMN_2725	0.0002226	-5.83402
ILMN_30110	0.0002226	-4.04119
ILMN_10930	0.000224	4.28187
ILMN_11534	0.0002253	-3.47129
ILMN_19426	0.0002253	-3.77247
ILMN_37934	0.0002253	-4.33966
ILMN_11468	0.0002253	-5.78784
ILMN_14316	0.0002274	3.91847
ILMN_12229	0.0002304	-3.48724
ILMN_42108	0.0002304	3.39199
ILMN_14589	0.0002304	-3.2217
ILMN_10137	0.0002304	-3.47865
ILMN_137163	0.0002304	-3.12311
ILMN_10020	0.0002304	3.07927
ILMN_9287	0.0002315	-3.08128
ILMN_10180	0.0002315	-3.02494
ILMN_137904	0.0002315	2.91945
ILMN_6412	0.0002328	3.23966
ILMN_7804	0.0002347	-2.92597
ILMN_27282	0.0002355	3.1409
ILMN_8954	0.0002391	-3.10928
ILMN_22737	0.0002391	2.85749
ILMN_21742	0.0002435	-3.16191
ILMN_14567	0.0002435	-3.02813
ILMN_10249	0.0002467	-4.37334
ILMN_11871	0.0002467	-6.05952
ILMN_10344	0.0002467	-3.50991
ILMN_29619	0.0002467	-3.8864
ILMN_2977	0.0002467	-2.83735
ILMN_12334	0.0002467	-3.4209
ILMN_24076	0.0002517	2.93932
ILMN_9057	0.0002517	-2.95504
ILMN_17673	0.0002578	-3.53718
ILMN_1784	0.0002578	3.06185
ILMN_2778	0.0002589	-3.73204
ILMN_13160	0.0002669	-5.61741
ILMN_10513	0.0002669	-3.27838
ILMN_39433	0.0002669	-2.73215
ILMN_20655	0.0002669	3.89318
ILMN_21472	0.0002694	3.21261
ILMN_12111	0.0002767	-2.95643
ILMN_7137	0.0002767	-4.02134
ILMN_2382	0.0002769	-7.02325
ILMN_137414	0.0002773	-3.15265
ILMN_5657	0.0002818	-5.20069
ILMN_25554	0.0002818	-5.82467
ILMN_22828	0.0002818	3.90145
ILMN_87554	0.0002818	-3.1624
ILMN_1259	0.0002818	-3.25106
ILMN_22378	0.0002818	-4.74457
ILMN_1956	0.0002818	-3.21315
ILMN_23446	0.0002845	-3.55854
ILMN_7723	0.0002868	4.10229
ILMN_17182	0.0002889	-2.99047
ILMN_4735	0.0002905	-2.8379
ILMN_17824	0.0002969	-3.58021
ILMN_5665	0.0002969	-3.74405
ILMN_10035	0.0003081	3.49452
ILMN_22527	0.0003105	-2.95164
ILMN_9752	0.0003105	-4.89081
ILMN_6435	0.0003105	-3.67437
ILMN_7441	0.0003105	-2.64452
ILMN_28413	0.0003105	-2.70396
ILMN_4127	0.0003105	6.37871
ILMN_13367	0.0003105	-3.63418
ILMN_21408	0.0003105	-4.31276
ILMN_7535	0.0003157	-4.1878
ILMN_26284	0.0003157	-2.52856
ILMN_10044	0.0003183	7.27737
ILMN_25320	0.0003185	-6.24181
ILMN_4559	0.0003185	2.72282
ILMN_30616	0.0003212	-4.62666
ILMN_3458	0.0003216	3.84579
ILMN_17196	0.0003393	2.77594
ILMN_11901	0.0003393	3.4437
ILMN_22827	0.0003393	-3.21351
ILMN_9993	0.0003393	2.75614
ILMN_6526	0.000343	3.61078
ILMN_10136	0.000343	-2.93153
ILMN_20363	0.000343	-3.80729
ILMN_28089	0.000343	4.25473
ILMN_12517	0.000343	-2.81075
ILMN_20142	0.000343	-4.43945
ILMN_23476	0.000343	-3.39332
ILMN_13131	0.000343	-2.69386
ILMN_38163	0.000343	3.05429
ILMN_16181	0.000343	-2.5964
ILMN_9671	0.000343	4.07329
ILMN_23854	0.0003435	-3.05138
ILMN_29336	0.0003436	-4.23273
ILMN_16107	0.0003457	3.47165
ILMN_15198	0.0003457	-2.74529
ILMN_1644	0.0003526	4.41526
ILMN_25950	0.0003526	2.41669
ILMN_9411	0.0003526	-3.04664
ILMN_34065	0.0003526	-3.51888
ILMN_18472	0.0003526	-2.88876
ILMN_138818	0.0003573	-3.14001
ILMN_20191	0.0003704	4.05735
ILMN_9918	0.000371	-2.58518
ILMN_11525	0.000371	6.17369
ILMN_23727	0.000371	-5.04652
ILMN_15354	0.000371	-2.62654
ILMN_23422	0.0003766	-2.51927
ILMN_2147	0.0003801	-3.49635
ILMN_2811	0.000391	3.99129
ILMN_20376	0.000391	3.09532
ILMN_10409	0.000391	2.77501
ILMN_26575	0.0004034	-2.8807
ILMN_1946	0.0004095	-4.25948
ILMN_137851	0.0004131	2.51471
ILMN_6829	0.0004131	4.87186
ILMN_14524	0.0004131	-3.72358
ILMN_22479	0.0004131	-2.59008
ILMN_84965	0.0004131	-3.33129
ILMN_534	0.0004131	-3.94472
ILMN_16821	0.0004131	-2.62993
ILMN_17548	0.0004131	-6.59754
ILMN_9405	0.0004131	-3.11004
ILMN_11368	0.0004131	4.12985
ILMN_30033	0.0004131	-2.43808
ILMN_1824	0.0004131	2.9397
ILMN_25965	0.0004255	-3.02769
ILMN_23549	0.0004262	2.28211
ILMN_30361	0.0004262	-2.57074
ILMN_2202	0.0004262	4.35926
ILMN_21200	0.0004302	3.01499
ILMN_10503	0.0004302	3.0399
ILMN_5090	0.0004372	-2.65247
ILMN_5216	0.0004372	-6.23467
ILMN_18852	0.0004401	-4.28277
ILMN_11610	0.000453	2.28876
ILMN_23954	0.000453	3.02143
ILMN_38373	0.0004571	-2.31365
ILMN_10710	0.0004571	3.14422
ILMN_25449	0.0004571	2.30364
ILMN_12816	0.0004571	-2.54532
ILMN_2145	0.0004571	-2.60217
ILMN_28744	0.0004571	2.26132
ILMN_30168	0.0004571	-2.58066
ILMN_4198	0.0004582	-2.41371
ILMN_15268	0.0004643	2.83152
ILMN_19891	0.0004643	4.62164
ILMN_26460	0.000465	-4.67701
ILMN_27477	0.000465	2.94054
ILMN_44222	0.000465	-3.6989
ILMN_17815	0.0004661	2.71998
ILMN_19670	0.000467	2.61957
ILMN_27830	0.000467	2.21562
ILMN_26382	0.0004743	-2.25744
ILMN_18051	0.000481	-2.9418
ILMN_5656	0.000481	-2.2428
ILMN_25898	0.000485	2.71385
ILMN_26813	0.000485	-5.6041
ILMN_138137	0.000485	4.19158
ILMN_33238	0.000485	-2.48349
ILMN_13514	0.000485	-3.29548
ILMN_138408	0.000485	-2.65868
ILMN_10504	0.000485	-5.12796
ILMN_1092	0.000485	-4.17159
ILMN_749	0.000485	2.34778
ILMN_1781	0.000485	2.36794
ILMN_8372	0.0004926	-6.02743
ILMN_11340	0.0004946	-2.78122
ILMN_76085	0.0004946	-2.17927
ILMN_7501	0.0004946	2.44117
ILMN_6985	0.0004946	-3.56958
ILMN_777	0.0004946	-5.73934
ILMN_18501	0.000497	-3.20995
ILMN_3806	0.0005004	-2.2187
ILMN_7921	0.0005004	3.03495
ILMN_137423	0.0005004	-2.66319
ILMN_14614	0.0005019	2.88972
ILMN_11689	0.000503	4.94389
ILMN_3095	0.0005041	-2.18456
ILMN_26798	0.0005132	-2.46728
ILMN_27968	0.0005148	2.52964
ILMN_18339	0.0005258	-2.32506
ILMN_27954	0.0005262	-4.01331
ILMN_20831	0.0005269	2.19316
ILMN_26119	0.0005278	-3.83784
ILMN_20672	0.0005278	3.30669
ILMN_17617	0.0005298	-3.11769
ILMN_11927	0.0005298	4.20823
ILMN_6233	0.0005298	-3.64319
ILMN_138926	0.0005371	3.78375
ILMN_113743	0.0005371	-2.93136
ILMN_8141	0.0005385	-2.12815
ILMN_2585	0.0005426	2.50651
ILMN_28109	0.0005426	-2.09886
ILMN_7357	0.0005426	-2.23923
ILMN_2714	0.00055	-2.29284
ILMN_7531	0.00055	-2.10506
ILMN_8896	0.00055	3.68684
ILMN_13630	0.00055	-2.26393
ILMN_4679	0.0005611	3.65826
ILMN_44524	0.0005611	2.30681
ILMN_138433	0.0005682	3.20202
ILMN_137728	0.0005726	2.42681
ILMN_7361	0.0005726	-2.13054
ILMN_8407	0.0005751	3.24208
ILMN_18287	0.0005751	2.48348
ILMN_26003	0.0005751	2.23352
ILMN_15604	0.0005751	2.39847
ILMN_25006	0.0005751	-4.00371
ILMN_13877	0.0005772	3.13827
ILMN_90041	0.0005772	-3.21549
ILMN_6550	0.0005772	-2.24264
ILMN_18424	0.0005788	-3.34932
ILMN_17130	0.0005853	-5.79386
ILMN_14599	0.0005894	-2.06534
ILMN_12569	0.0005918	-1.99171
ILMN_9522	0.000598	3.3144
ILMN_7706	0.0005987	2.44579
ILMN_8126	0.0006009	-2.81482
ILMN_25243	0.0006009	-4.8831
ILMN_81436	0.0006009	2.05307
ILMN_19816	0.0006009	2.63753
ILMN_20249	0.0006054	2.90599
ILMN_138519	0.0006057	-3.63294
ILMN_1878	0.0006081	2.3216
ILMN_24291	0.0006116	2.92063
ILMN_25622	0.0006152	1.97143
ILMN_29477	0.0006152	3.54794
ILMN_26326	0.0006152	-3.00485
ILMN_5800	0.0006152	-1.99033
ILMN_5663	0.0006259	4.17944
ILMN_27748	0.0006262	2.32768
ILMN_5938	0.00063	3.20118
ILMN_421	0.0006324	-2.2261
ILMN_37195	0.0006324	-2.35167
ILMN_5617	0.0006324	-2.38042
ILMN_111893	0.0006324	-2.15918
ILMN_26787	0.0006324	4.87324
ILMN_17594	0.0006324	2.00807
ILMN_1137	0.0006324	-3.71511
ILMN_99306	0.0006332	-1.98121
ILMN_30180	0.0006371	2.33618
ILMN_17888	0.0006371	3.52351
ILMN_14620	0.0006415	2.30254
ILMN_25974	0.0006435	-2.57281
ILMN_5048	0.0006547	1.96455
ILMN_17939	0.0006558	-3.52591
ILMN_7052	0.000657	-3.33215
ILMN_12486	0.00066	-5.53169
ILMN_121109	0.00066	4.09883
ILMN_28172	0.00066	2.02466
ILMN_45886	0.000673	4.0905
ILMN_11885	0.000673	-2.02124
ILMN_24327	0.0006777	-1.94493
ILMN_126771	0.0006777	-1.98032
ILMN_139290	0.0006802	-3.91159
ILMN_18672	0.0006802	-2.21216
ILMN_11097	0.0006885	-4.4206
ILMN_6244	0.000689	2.2891
ILMN_17259	0.000689	-3.55756
ILMN_19037	0.0006948	-1.9243
ILMN_22172	0.0006948	-2.53311
ILMN_26971	0.0006993	3.02547
ILMN_25068	0.0006993	-1.95301
ILMN_17074	0.0006993	-2.39828
ILMN_138577	0.0006993	-3.39659
ILMN_29229	0.0007113	-3.65649
ILMN_10524	0.0007113	3.13367
ILMN_138552	0.0007125	1.92877
ILMN_23525	0.0007156	-2.27705
ILMN_13031	0.0007266	4.82254
ILMN_17961	0.0007266	2.68471
ILMN_12236	0.0007266	2.13667
ILMN_17784	0.0007266	2.47288
ILMN_6835	0.0007266	-5.05724
ILMN_137143	0.0007266	1.89199
ILMN_1007	0.0007266	2.40942
ILMN_19274	0.0007266	1.99438
ILMN_27889	0.0007277	3.67228
ILMN_5522	0.0007277	-2.45138
ILMN_4440	0.0007311	-1.99633
ILMN_22043	0.0007311	2.73226
ILMN_22106	0.0007359	-2.24013
ILMN_9172	0.0007364	2.28075
ILMN_19245	0.000737	-2.26355
ILMN_20608	0.0007411	2.29949
ILMN_22734	0.0007441	-3.23301
ILMN_12125	0.0007459	2.14119
ILMN_22647	0.0007459	2.19713
ILMN_29414	0.0007499	-1.91919
ILMN_138662	0.0007499	-2.54078
ILMN_31663	0.0007535	3.18076
ILMN_21636	0.000768	2.05042
ILMN_138686	0.0007711	-2.13185
ILMN_110737	0.0007795	-3.27777
ILMN_12337	0.0007997	-3.44653
ILMN_12740	0.0007997	-4.12368
ILMN_18656	0.0008026	1.79525
ILMN_24094	0.0008044	-2.52036
ILMN_26094	0.0008054	-3.12188
ILMN_10287	0.0008054	-2.33499
ILMN_4501	0.0008305	-2.05522
ILMN_11777	0.0008305	3.0135
ILMN_22942	0.0008337	2.87819
ILMN_9686	0.0008376	-3.81579
ILMN_12381	0.0008492	2.53595
ILMN_18278	0.0008518	-3.17015
ILMN_124211	0.0008518	3.79318
ILMN_24338	0.0008518	2.83158
ILMN_403	0.0008534	2.65502
ILMN_8920	0.0008534	-1.75765
ILMN_27770	0.0008534	1.90568
ILMN_45961	0.0008568	2.66817
ILMN_22617	0.0008596	5.63107
ILMN_13518	0.0008685	5.22795
ILMN_18336	0.0008685	1.77078
ILMN_16733	0.0008685	-3.34471
ILMN_27133	0.0008685	-1.88678
ILMN_3096	0.0008722	-2.31908
ILMN_38783	0.0008747	2.29614
ILMN_17847	0.0008864	-2.38537
ILMN_20958	0.0008864	-2.43088
ILMN_988	0.0008882	-3.84604
ILMN_26156	0.0008882	2.03439
ILMN_25433	0.0008946	1.8118
ILMN_17676	0.0008983	1.98848
ILMN_137796	0.0008983	2.3648
ILMN_29112	0.0009041	-2.72476
ILMN_27661	0.0009125	-3.50327
ILMN_14540	0.0009206	-5.12353
ILMN_13299	0.0009237	2.05773
ILMN_23221	0.0009254	-2.5974
ILMN_21135	0.0009388	2.87724
ILMN_6862	0.0009388	-2.27433
ILMN_27697	0.0009462	2.51127
ILMN_20346	0.0009462	-1.77391
ILMN_8157	0.0009623	-2.82038
ILMN_12307	0.0009633	-1.8123
ILMN_28116	0.0009633	2.1148
ILMN_129174	0.0009633	1.74563
ILMN_9800	0.0009633	-2.7803
ILMN_1319	0.0009633	3.43696
ILMN_3596	0.0009666	-4.20913
ILMN_137221	0.0009745	2.82073
ILMN_24837	0.0009955	-1.88098
ILMN_17005	0.0009976	1.97879
ILMN_7411	0.0010072	-1.82326
ILMN_73823	0.0010092	-1.88399
ILMN_29291	0.0010092	-1.90134
ILMN_20180	0.001015	2.90054
ILMN_19998	0.0010177	1.87699
ILMN_20515	0.0010182	2.60747
ILMN_12678	0.0010182	-2.93014
ILMN_9298	0.0010251	-1.76743
ILMN_34524	0.0010251	-2.05701
ILMN_4036	0.0010251	-1.89589
ILMN_21749	0.0010251	2.17978
ILMN_137588	0.0010288	4.61156
ILMN_110584	0.0010297	-2.00159
ILMN_115716	0.0010297	-1.98503
ILMN_46932	0.0010297	-5.88094
ILMN_28363	0.0010297	2.32943
ILMN_16211	0.0010334	-2.40745
ILMN_138375	0.0010334	-2.73921
ILMN_24855	0.0010652	-2.39055
ILMN_8956	0.0010652	-2.40416
ILMN_21703	0.0010652	-2.08411
ILMN_15372	0.0010859	-2.27797
ILMN_13238	0.0010859	1.81445
ILMN_29883	0.0010859	1.82536
ILMN_24815	0.0010859	1.94847
ILMN_12616	0.0010969	-1.93096
ILMN_13411	0.0011016	2.27779
ILMN_22637	0.0011079	-1.6857
ILMN_10588	0.0011089	2.24191
ILMN_23571	0.0011142	1.77538
ILMN_18246	0.0011142	-2.5473
ILMN_24513	0.0011221	1.95349
ILMN_138759	0.0011291	2.55604
ILMN_3536	0.0011291	2.57979
ILMN_8759	0.0011291	-2.42289
ILMN_137452	0.0011351	2.43285
ILMN_20864	0.0011417	-3.01129
ILMN_103815	0.0011673	1.90938
ILMN_138565	0.0011673	3.7494
ILMN_18346	0.0011824	-2.37391
ILMN_44499	0.0011872	3.22921
ILMN_21162	0.0011927	2.23158
ILMN_29684	0.0011927	-1.65684
ILMN_15973	0.0011927	-3.54283
ILMN_26689	0.0011927	3.94288
ILMN_6174	0.0011927	-2.56627
ILMN_23284	0.0012007	1.81433
ILMN_28288	0.0012007	1.66974
ILMN_24538	0.0012053	-2.83713
ILMN_6575	0.0012053	2.12251
ILMN_4070	0.0012053	-3.0777
ILMN_16131	0.0012136	2.33002
ILMN_38311	0.0012186	1.63061
ILMN_25234	0.0012186	3.00529
ILMN_1761	0.0012186	1.68627
ILMN_15520	0.0012186	-2.11729
ILMN_34738	0.0012313	-3.03082
ILMN_27212	0.0012652	1.76254
ILMN_14285	0.0012652	-1.78541
ILMN_138980	0.0012735	-3.72599
ILMN_28348	0.0012786	1.6959
ILMN_12902	0.0012786	-2.03194
ILMN_1944	0.0012786	-2.21535
ILMN_37893	0.0012855	-2.2941
ILMN_15875	0.0012986	-2.01592
ILMN_7654	0.0013011	-5.57044
ILMN_2500	0.0013011	-1.91549
ILMN_30018	0.0013011	-3.12782
ILMN_21483	0.0013011	-2.77629
ILMN_10547	0.0013011	1.75152
ILMN_8006	0.0013104	2.10589
ILMN_23313	0.0013112	1.7527
ILMN_137927	0.0013118	-2.01756
ILMN_4311	0.0013266	-3.36559
ILMN_3318	0.0013271	1.83614
ILMN_16420	0.0013302	-1.68663
ILMN_25882	0.0013451	-1.54435
ILMN_8158	0.0013451	2.66964
ILMN_81305	0.0013451	1.86735
ILMN_87004	0.0013451	-2.23258
ILMN_1037	0.0013451	1.58028
ILMN_19796	0.0013451	3.76675
ILMN_29321	0.0013451	-2.14569
ILMN_25291	0.001346	-2.11778
ILMN_18682	0.0013469	-2.78848
ILMN_22211	0.0013469	-2.35875
ILMN_29167	0.0013469	-2.05098
ILMN_3517	0.0013725	-1.98824
ILMN_17149	0.0013725	-1.57047
ILMN_5935	0.0013725	3.59791
ILMN_137325	0.0013731	2.37962
ILMN_119940	0.0013732	1.52643
ILMN_137514	0.0013732	-1.84331
ILMN_20179	0.0013732	2.61353
ILMN_11736	0.0013732	-7.58006
ILMN_28708	0.0013771	2.46527
ILMN_16785	0.0013772	1.77346
ILMN_27534	0.0013789	1.83526
ILMN_44323	0.0013798	2.14889
ILMN_27042	0.001383	1.80482
ILMN_139061	0.001383	1.56066
ILMN_26440	0.001383	2.39781
ILMN_25205	0.001399	-2.23963
ILMN_4348	0.001399	-2.18724
ILMN_36989	0.0014041	-2.0302
ILMN_3642	0.0014064	2.92119
ILMN_21946	0.0014144	1.66011
ILMN_17809	0.0014368	4.00849
ILMN_17599	0.0014381	2.30783
ILMN_8098	0.0014452	1.67814
ILMN_506	0.0014452	-2.34144
ILMN_22323	0.0014452	-1.53511
ILMN_21487	0.0014452	2.41295
ILMN_18005	0.0014705	-1.83574
ILMN_23111	0.0014757	-1.62146
ILMN_22644	0.0014757	-2.84956
ILMN_7664	0.0014804	-2.52571
ILMN_10606	0.0014804	-2.20435
ILMN_21981	0.0014835	1.7717
ILMN_20237	0.0014925	1.49695
ILMN_92725	0.0015105	1.83526
ILMN_29510	0.0015127	-2.51464
ILMN_28455	0.0015127	2.6334
ILMN_86038	0.0015159	-1.96688
ILMN_79243	0.0015179	-1.65322
ILMN_10231	0.0015179	-4.24488
ILMN_31149	0.0015182	1.69443
ILMN_2958	0.0015267	-2.27042
ILMN_16309	0.0015277	2.48035
ILMN_681	0.0015277	-3.00497
ILMN_7401	0.0015277	-2.92636
ILMN_5639	0.0015327	-2.17769
ILMN_23242	0.0015356	-4.68641
ILMN_7425	0.0015363	3.43635
ILMN_20404	0.0015442	1.48572
ILMN_34855	0.0015442	1.94174
ILMN_3894	0.0015541	-2.95183
ILMN_19125	0.0015541	-2.0516
ILMN_21209	0.0015716	-2.02954
ILMN_23302	0.0015779	-2.70715
ILMN_21187	0.0015879	-2.52553
ILMN_5586	0.0015945	-1.45088
ILMN_28262	0.0015945	-3.14884
ILMN_18425	0.0015987	3.50241
ILMN_16225	0.0015996	-1.80096
ILMN_10637	0.0016053	2.22643
ILMN_4457	0.0016133	-2.16236
ILMN_15792	0.0016133	-2.06769
ILMN_116819	0.0016144	1.89788
ILMN_88387	0.0016166	-1.82145
ILMN_1390	0.0016288	-1.4767
ILMN_6046	0.0016346	-2.06944
ILMN_15487	0.0016446	-1.78107
ILMN_3581	0.0016446	-1.52651
ILMN_23204	0.0016446	1.47452
ILMN_27552	0.0016483	1.58632
ILMN_21571	0.0016588	1.51117
ILMN_18637	0.0016588	1.8223
ILMN_3322	0.0016588	1.98593
ILMN_13262	0.0016588	2.20899
ILMN_2927	0.0016589	2.90994
ILMN_6842	0.001661	1.4452
ILMN_44913	0.001664	-1.51314
ILMN_6768	0.0016694	-2.32836
ILMN_30364	0.0016694	-1.64044
ILMN_9456	0.0016694	3.05306
ILMN_14466	0.001676	-5.41285
ILMN_7935	0.0016827	2.04029
ILMN_26214	0.0016922	-6.08552
ILMN_24599	0.0016967	1.7889
ILMN_6378	0.0016967	1.75966
ILMN_138380	0.0016967	-1.88818
ILMN_26921	0.0016967	-1.42094
ILMN_6413	0.0016967	-1.80675
ILMN_8537	0.0016967	1.43387
ILMN_12532	0.0016967	1.5395
ILMN_5010	0.0016967	1.48055
ILMN_10339	0.0016988	-1.56509
ILMN_29888	0.0017076	-1.41438
ILMN_16129	0.0017164	1.45118
ILMN_28387	0.0017175	2.17279
ILMN_2022	0.0017269	-3.8813
ILMN_413	0.0017273	1.45015
ILMN_7599	0.0017371	-3.43185
ILMN_8134	0.0017371	-2.53364
ILMN_17701	0.0017481	1.77871
ILMN_6252	0.0017481	2.33334
ILMN_29422	0.0017485	2.92441
ILMN_18752	0.0017552	-1.99964
ILMN_15760	0.0017725	2.83936
ILMN_3008	0.0017827	-1.87554
ILMN_24954	0.0017827	1.55279
ILMN_18942	0.0018011	1.93036
ILMN_15363	0.0018135	-1.67048
ILMN_8340	0.0018135	3.51913
ILMN_14210	0.0018135	-4.58423
ILMN_25543	0.0018135	-1.66145
ILMN_11691	0.0018135	1.55006
ILMN_21496	0.0018173	2.38632
ILMN_29352	0.0018197	-4.54329
ILMN_18256	0.0018197	1.46979
ILMN_6407	0.0018217	1.43833
ILMN_5343	0.0018217	1.50448
ILMN_25134	0.0018269	-1.6383
ILMN_3288	0.0018318	1.84144
ILMN_13759	0.0018397	1.77672
ILMN_20449	0.0018397	1.58665
ILMN_9753	0.0018397	1.83215
ILMN_31772	0.0018513	-4.03819
ILMN_4021	0.0018752	1.66468
ILMN_2353	0.0018765	-1.62041
ILMN_15084	0.001879	2.68777
ILMN_33820	0.001879	1.47007
ILMN_13484	0.0018809	-4.7876
ILMN_1409	0.001892	-5.55043
ILMN_10859	0.001892	-1.38933
ILMN_20946	0.001892	-1.7549
ILMN_4025	0.0018964	-2.98131
ILMN_28991	0.0018977	-3.80505
ILMN_2870	0.0018986	-1.82206
ILMN_2573	0.0018986	-2.30978
ILMN_7518	0.0018986	2.75704
ILMN_13936	0.0018986	-1.77166
ILMN_19893	0.0019065	1.41487
ILMN_24614	0.0019089	1.56959
ILMN_15273	0.0019089	-3.88444
ILMN_6226	0.0019258	-2.06958
ILMN_26705	0.0019259	-1.63763
ILMN_1289	0.0019283	-4.34386
ILMN_26857	0.0019574	1.45288
ILMN_2939	0.0019649	-2.62921
ILMN_1112	0.0019649	1.4806
ILMN_6029	0.0019652	-4.00583
ILMN_26165	0.0019675	1.58701
ILMN_21287	0.0019745	-2.86999
ILMN_4343	0.0019745	-1.61735
ILMN_11880	0.0019745	2.58145
ILMN_12554	0.001977	-2.49588
ILMN_18602	0.001977	1.9823
ILMN_546	0.0019777	-1.43566
ILMN_5640	0.0019792	-1.39865
ILMN_27201	0.0019792	-1.57489
ILMN_16252	0.0019863	2.19602
ILMN_2315	0.0020014	-2.30003
ILMN_3827	0.0020249	-2.57458
ILMN_10778	0.0020249	-1.72053
ILMN_25538	0.0020397	-1.58945
ILMN_16004	0.0020397	1.82571
ILMN_8199	0.0020423	2.9323
ILMN_25037	0.0020423	1.38842
ILMN_20707	0.0020773	1.36771
ILMN_20964	0.0020785	2.21093
ILMN_17499	0.0020786	-5.25903
ILMN_8273	0.0020828	2.32821
ILMN_1021	0.0020884	-1.60947
ILMN_23486	0.0020884	-1.90337
ILMN_28152	0.0020884	-1.43089
ILMN_76952	0.0020903	2.45882
ILMN_8149	0.0020903	1.48368
ILMN_4441	0.0020903	-2.07541
ILMN_28932	0.0020903	-3.52729
ILMN_28002	0.0020903	1.60465
ILMN_8733	0.0020903	-3.36057
ILMN_21706	0.0021126	1.77282
ILMN_8647	0.0021217	-2.37032
ILMN_24142	0.0021231	-1.86638
ILMN_6736	0.0021366	-1.87862
ILMN_137133	0.0021366	-1.54833
ILMN_23940	0.0021366	1.37591
ILMN_28059	0.0021389	-1.6861
ILMN_9851	0.0021565	-1.52058
ILMN_4363	0.0021565	-1.3577
ILMN_1395	0.0021565	-1.869
ILMN_23231	0.0021676	1.53102
ILMN_23534	0.0021676	1.32682
ILMN_5460	0.0021676	2.0164
ILMN_109184	0.0021676	2.13964
ILMN_18576	0.0021676	-1.60496
ILMN_27879	0.0021718	-2.26064
ILMN_30275	0.0021914	-1.34365
ILMN_6956	0.0021914	1.95668
ILMN_23450	0.0021918	-2.03551
ILMN_28602	0.0021918	-1.85104
ILMN_21958	0.0021918	2.13698
ILMN_13727	0.0021918	-2.79499
ILMN_10953	0.0021955	1.32648
ILMN_16752	0.0022049	2.89018
ILMN_28034	0.0022065	-1.72161
ILMN_22618	0.0022065	2.09462
ILMN_28747	0.0022065	-1.71649
ILMN_26619	0.0022194	-1.92
ILMN_13234	0.0022258	2.3242
ILMN_137697	0.0022258	1.35243
ILMN_25961	0.0022304	2.15535
ILMN_8764	0.0022304	-1.68954
ILMN_7975	0.0022304	2.78128
ILMN_4355	0.0022304	-1.46313
ILMN_2531	0.0022304	1.84714
ILMN_5981	0.0022304	-1.84533
ILMN_13755	0.0022405	-2.00072
ILMN_138278	0.0022405	1.53194
ILMN_2972	0.0022406	-1.83591
ILMN_22194	0.0022476	-1.71305
ILMN_139310	0.0022482	-4.64053
ILMN_12970	0.0022577	-1.5811
ILMN_9152	0.0022598	1.3435
ILMN_13664	0.0022758	1.35331
ILMN_4572	0.0022773	2.41728
ILMN_8678	0.0022811	1.61209
ILMN_547	0.0022811	2.45305
ILMN_2079	0.0022817	1.31395
ILMN_115096	0.0022958	-1.39622
ILMN_28050	0.0023162	-1.42145
ILMN_1118	0.0023216	-2.77311
ILMN_95060	0.002336	-1.55587
ILMN_25301	0.0023364	-1.30043
ILMN_18635	0.0023364	-2.37456
ILMN_24518	0.0023364	-1.59595
ILMN_29346	0.0023364	-2.27723
ILMN_8826	0.0023364	2.04638
ILMN_8351	0.0023374	-1.34583
ILMN_15686	0.0023377	-1.61796
ILMN_12568	0.0023403	-2.48643
ILMN_6116	0.0023446	-3.02803
ILMN_36166	0.0023446	-2.15221
ILMN_29393	0.0023513	-1.35205
ILMN_29728	0.0023527	4.21451
ILMN_24072	0.0023532	1.76023
ILMN_33853	0.0023532	2.33978
ILMN_10184	0.0023548	-1.82124
ILMN_137282	0.0023634	-1.47846
ILMN_24709	0.0023634	-1.88503
ILMN_12209	0.0023634	2.33553
ILMN_72111	0.0023678	1.47921
ILMN_11994	0.002377	-2.5034
ILMN_10614	0.0023826	-2.65056
ILMN_38698	0.0023919	-1.39254
ILMN_25097	0.0023922	-4.12575
ILMN_4260	0.0023922	1.36999
ILMN_6887	0.0023922	1.36537
ILMN_9039	0.0023933	-1.42365
ILMN_34332	0.0023976	2.06946
ILMN_6505	0.0023992	-1.69417
ILMN_16042	0.0023997	1.69727
ILMN_17174	0.0023997	-1.93264
ILMN_12926	0.0023997	-2.00721
ILMN_24466	0.0023997	-2.05073
ILMN_3986	0.0024001	2.11228
ILMN_19234	0.0024072	1.31844
ILMN_23736	0.0024096	1.54556
ILMN_21049	0.0024164	-2.70264
ILMN_1920	0.0024175	1.94311
ILMN_13022	0.0024198	1.48909
ILMN_23979	0.0024198	-1.46479
ILMN_2123	0.0024198	-1.29332
ILMN_90698	0.0024198	-1.38985
ILMN_1307	0.0024198	-1.81731
ILMN_2997	0.0024198	-1.39925
ILMN_23305	0.0024216	2.00239
ILMN_32715	0.0024319	-1.61029
ILMN_25192	0.0024418	4.52696
ILMN_20028	0.0024521	1.42067
ILMN_8233	0.0024548	1.75592
ILMN_13661	0.0025216	2.00376
ILMN_24414	0.0025292	3.24898
ILMN_26976	0.002546	2.15398
ILMN_20629	0.0025719	1.29617
ILMN_22189	0.0025902	-1.32778
ILMN_3693	0.0025902	-1.63917
ILMN_3092	0.0026006	1.62446
ILMN_28562	0.0026006	1.61085
ILMN_5694	0.0026034	2.46521
ILMN_122513	0.0026068	-1.25133
ILMN_14417	0.0026166	1.41347
ILMN_17941	0.0026166	-1.30587
ILMN_7276	0.0026166	-2.9007
ILMN_21305	0.0026227	1.3942
ILMN_7394	0.0026238	-1.67262
ILMN_17026	0.0026238	1.66796
ILMN_20680	0.0026328	1.37441
ILMN_15731	0.0026349	-1.37351
ILMN_14561	0.0026349	1.30195
ILMN_19747	0.0026349	2.0696
ILMN_2717	0.0026349	-2.58482
ILMN_12559	0.0026349	1.31406
ILMN_18267	0.0026387	1.26459
ILMN_26154	0.0026426	1.29855
ILMN_12562	0.0026433	-2.16533
ILMN_22275	0.0026511	2.51022
ILMN_138674	0.0026511	1.61879
ILMN_25170	0.0026511	2.91858
ILMN_34282	0.0026651	3.69275
ILMN_8851	0.0026663	-1.72245
ILMN_14974	0.002671	3.90054
ILMN_26249	0.0026725	1.46823
ILMN_13483	0.0026725	-1.59231
ILMN_8849	0.002673	-1.39683
ILMN_12153	0.0026834	1.94926
ILMN_17677	0.0026834	-1.27582
ILMN_2499	0.0026834	1.91438
ILMN_9525	0.0026834	-1.83033
ILMN_434	0.0026847	-1.43046
ILMN_4639	0.002686	1.40245
ILMN_115058	0.002689	-1.6833
ILMN_17570	0.0026915	-3.44233
ILMN_20138	0.0026919	-1.68643
ILMN_137480	0.002696	-1.53476
ILMN_20021	0.002696	2.20079
ILMN_10608	0.0027035	2.93235
ILMN_26362	0.0027039	-2.11934
ILMN_10698	0.0027193	1.2783
ILMN_26859	0.0027224	1.9379
ILMN_14413	0.0027224	1.63586
ILMN_5316	0.0027261	1.94732
ILMN_9874	0.0027488	1.55901
ILMN_23230	0.0027505	1.29664
ILMN_14506	0.0027505	2.03056
ILMN_6482	0.0027505	-1.33201
ILMN_8146	0.002756	-1.26921
ILMN_7808	0.0027775	2.7888
ILMN_532	0.0027775	-2.60431
ILMN_14562	0.0027899	1.30337
ILMN_13470	0.0027899	-2.41414
ILMN_17706	0.0027991	1.49213
ILMN_25095	0.0027991	-2.92526
ILMN_10108	0.0028067	-2.15044
ILMN_1610	0.0028068	3.38332
ILMN_1639	0.0028068	2.48027
ILMN_139014	0.0028242	1.30137
ILMN_509	0.0028256	-1.42085
ILMN_18800	0.0028283	2.85141
ILMN_16132	0.0028597	-2.30825
ILMN_25529	0.0028597	1.8237
ILMN_137905	0.0028746	1.98924
ILMN_27417	0.0028746	-1.33808
ILMN_42517	0.0028746	-1.35926
ILMN_19940	0.0028746	1.56968
ILMN_9976	0.0028746	-2.82092
ILMN_23053	0.0028819	-1.45407
ILMN_30022	0.0028868	1.49084
ILMN_11821	0.0028868	-1.27369
ILMN_2142	0.0029008	-2.12865
ILMN_4634	0.0029008	1.47194
ILMN_5188	0.0029139	2.22155
ILMN_21935	0.0029139	1.66672
ILMN_14106	0.0029144	2.39948
ILMN_29522	0.0029144	1.38356
ILMN_20388	0.0029144	-1.22255
ILMN_12078	0.0029144	-2.09451
ILMN_27029	0.0029299	-1.3223
ILMN_12499	0.0029414	1.26969
ILMN_24970	0.0029414	-1.2886
ILMN_27569	0.0029414	3.14936
ILMN_1061	0.0029429	-1.24223
ILMN_653	0.0029429	-2.73884
ILMN_137307	0.0029476	1.55849
ILMN_74213	0.0029705	-1.32815
ILMN_22834	0.0029726	1.36613
ILMN_2945	0.0029794	-3.15926
ILMN_22744	0.0029797	-4.15112
ILMN_2390	0.0029807	1.90884
ILMN_29031	0.0029807	1.4275
ILMN_8284	0.0030056	1.76716
ILMN_28482	0.0030056	1.65396
ILMN_19030	0.0030056	-1.60362
ILMN_3001	0.0030219	-3.76415
ILMN_28241	0.0030357	-1.81843
ILMN_137467	0.0030357	1.91888
ILMN_26873	0.0030357	-2.01777
ILMN_25104	0.0030444	-3.79185
ILMN_14641	0.0030629	-1.45645
ILMN_22717	0.0030629	-1.52837
ILMN_8167	0.0030822	-1.19441
ILMN_21115	0.0030822	-1.20685
ILMN_15421	0.0030822	-2.22455
ILMN_27069	0.0030822	-1.29612
ILMN_5918	0.0030822	-2.27412
ILMN_24226	0.0030853	-1.57296
ILMN_27305	0.0030936	-2.21749
ILMN_2978	0.0030936	1.47677
ILMN_22880	0.0031027	-1.29063
ILMN_137079	0.0031112	-2.3314
ILMN_6052	0.0031182	-3.56103
ILMN_15404	0.0031182	-1.34729
ILMN_18297	0.0031197	-2.08889
ILMN_15416	0.0031204	1.9114
ILMN_510	0.0031228	-1.56261
ILMN_7166	0.0031282	1.96534
ILMN_5889	0.0031376	-4.29702
ILMN_7318	0.0031448	2.06173
ILMN_84615	0.0031563	1.20871
ILMN_3085	0.0031563	-1.4123
ILMN_3533	0.0031563	2.4679
ILMN_28842	0.0031563	1.46255
ILMN_104226	0.0031718	-2.08286
ILMN_24845	0.0031718	1.75854
ILMN_23003	0.0031778	1.38544
ILMN_26699	0.0031813	-1.53193
ILMN_17465	0.0031813	1.28875
ILMN_1596	0.0031955	1.40363
ILMN_14814	0.0031955	-1.36573
ILMN_11204	0.0031955	-3.11897
ILMN_102043	0.0032056	-1.46449
ILMN_677	0.0032056	-1.5857
ILMN_8180	0.0032125	2.70222
ILMN_3066	0.0032125	-2.09977
ILMN_138018	0.0032155	-1.47826
ILMN_28298	0.0032477	1.16688
ILMN_1802	0.003265	-3.07617
ILMN_12737	0.0032712	1.77197
ILMN_4178	0.003273	-1.41894
ILMN_20677	0.003273	1.70911
ILMN_19081	0.003285	-1.21905
ILMN_13023	0.0032861	-1.23337
ILMN_22610	0.0032861	-1.43307
ILMN_3804	0.0032861	2.55109
ILMN_1041	0.003295	-1.40591
ILMN_14476	0.0032974	1.2493
ILMN_15828	0.0032979	1.70604
ILMN_1164	0.0033001	-1.54949
ILMN_649	0.0033056	-1.92894
ILMN_28633	0.003312	1.44401
ILMN_22173	0.003312	-2.39626
ILMN_24221	0.003312	1.29297
ILMN_3307	0.003319	-1.25235
ILMN_6601	0.003319	1.61127
ILMN_5202	0.0033377	-1.36385
ILMN_17861	0.0033378	1.20028
ILMN_16348	0.0033378	1.87647
ILMN_6570	0.0033444	-1.3196
ILMN_8853	0.0033549	2.02934
ILMN_21581	0.0033732	1.48033
ILMN_1005	0.0033756	3.09099
ILMN_19320	0.0034027	2.43158
ILMN_6137	0.0034063	-1.30073
ILMN_26693	0.0034095	2.06353
ILMN_15324	0.003414	-2.12782
ILMN_22628	0.0034175	-1.83241
ILMN_18367	0.0034314	1.3417
ILMN_29529	0.0034436	-1.39221
ILMN_6504	0.0034544	-2.06879
ILMN_1071	0.0034754	1.34617
ILMN_28349	0.0034877	-1.42957
ILMN_39051	0.0034877	-1.81108
ILMN_19110	0.0034877	1.70974
ILMN_21167	0.003491	-1.92589
ILMN_137632	0.0034911	-1.15231
ILMN_22067	0.0035029	-1.69613
ILMN_13591	0.0035029	-1.26534
ILMN_5191	0.0035029	-1.58708
ILMN_28140	0.003508	-3.89208
ILMN_29673	0.003508	1.25307
ILMN_15043	0.0035133	1.84455
ILMN_24467	0.0035294	-1.45048
ILMN_12371	0.0035319	1.64074
ILMN_25367	0.0035345	-1.2578
ILMN_35470	0.0035367	-1.39592
ILMN_22762	0.0035367	1.22935
ILMN_19930	0.0035479	1.25135
ILMN_21821	0.0035688	1.29979
ILMN_3183	0.0035742	3.15993
ILMN_138787	0.0035745	1.5629
ILMN_6339	0.0035834	-2.07332
ILMN_7449	0.0035956	1.20853
ILMN_29069	0.0036444	-1.20265
ILMN_16332	0.0036669	2.57098
ILMN_8807	0.0036669	-2.36097
ILMN_18578	0.0036669	3.12543
ILMN_22656	0.0036669	1.33406
ILMN_26589	0.0036669	1.22918
ILMN_22919	0.0036693	-2.09246
ILMN_22183	0.0036881	2.19215
ILMN_18271	0.0036881	-3.87764
ILMN_12042	0.0036881	-2.1025
ILMN_18558	0.0036881	1.48984
ILMN_11520	0.0036885	1.30042
ILMN_135987	0.0036885	-1.11761
ILMN_21913	0.0036925	-1.81712
ILMN_25435	0.0036925	-1.296
ILMN_13155	0.0036951	1.245
ILMN_18873	0.0036951	1.92417
ILMN_21403	0.0036951	-2.49373
ILMN_14636	0.0036951	-2.31516
ILMN_11081	0.0037025	-2.62423
ILMN_18269	0.0037025	-1.77132
ILMN_1780	0.0037239	2.01341
ILMN_7438	0.0037286	-1.9997
ILMN_2677	0.0037477	-1.71708
ILMN_16362	0.003749	-2.45172
ILMN_26470	0.0037741	1.91377
ILMN_4115	0.0037756	2.75811
ILMN_138571	0.0037756	2.28646
ILMN_27588	0.0037756	-1.40748
ILMN_20971	0.0037781	-1.38011
ILMN_3857	0.0037781	1.87226
ILMN_6783	0.0037791	1.24453
ILMN_6528	0.0037791	1.9605
ILMN_27041	0.0037848	2.05757
ILMN_28115	0.0038008	-3.91781
ILMN_18114	0.0038008	-1.48838
ILMN_7247	0.0038008	-2.46109
ILMN_8152	0.0038008	2.95622
ILMN_17805	0.0038279	2.21249
ILMN_7704	0.0038357	-1.22026
ILMN_894	0.0038357	2.05263
ILMN_139187	0.0038357	-2.31333
ILMN_15510	0.0038357	-1.81405
ILMN_37324	0.0038627	1.91349
ILMN_21793	0.0038627	2.0321
ILMN_12913	0.0038627	2.65839
ILMN_18011	0.0038627	1.11243
ILMN_22093	0.0038627	-2.75028
ILMN_15836	0.0038627	-1.88613
ILMN_18184	0.0038627	1.97747
ILMN_5706	0.0038627	-2.11184
ILMN_9112	0.0038933	2.2349
ILMN_20794	0.0038933	-5.31777
ILMN_9610	0.0039118	1.48772
ILMN_19002	0.0039158	-3.04698
ILMN_3783	0.0039229	-1.1197
ILMN_6614	0.0039574	1.5303
ILMN_5130	0.003995	1.94321
ILMN_21972	0.003995	-2.32396
ILMN_26625	0.003995	-1.17571
ILMN_11548	0.0040134	1.42382
ILMN_5697	0.0040379	-3.37848
ILMN_25790	0.0040379	-1.32625
ILMN_8485	0.0040379	-1.23969
ILMN_10067	0.0040379	-1.20342
ILMN_4420	0.0040441	1.34025
ILMN_1663	0.0040448	-1.11207
ILMN_3455	0.0040477	-1.27638
ILMN_24180	0.0040508	1.78784
ILMN_5374	0.0040526	1.16395
ILMN_1735	0.0040726	-2.48001
ILMN_7745	0.0040746	-1.27864
ILMN_1138	0.0040746	1.18704
ILMN_12017	0.0040746	1.93418
ILMN_19900	0.0040746	2.44804
ILMN_2265	0.0040803	1.91749
ILMN_1025	0.0040803	-1.67837
ILMN_10376	0.0040831	-1.53094
ILMN_25864	0.0040836	1.43046
ILMN_747	0.004084	1.4879
ILMN_21682	0.0040983	1.35635
ILMN_25105	0.0041059	1.46313
ILMN_28389	0.0041503	1.55405
ILMN_2704	0.0041503	1.09997
ILMN_35256	0.0041552	1.9218
ILMN_1430	0.0041556	-2.17488
ILMN_26960	0.0041621	1.75911
ILMN_3091	0.0041654	-1.48304
ILMN_7054	0.0041716	-1.47327
ILMN_138374	0.0041834	1.4602
ILMN_16260	0.0041884	-1.10226
ILMN_28182	0.0041885	1.06527
ILMN_29012	0.0042147	-1.17375
ILMN_10629	0.0042223	2.17848
ILMN_106612	0.0042382	-1.87976
ILMN_17241	0.0042474	1.21476
ILMN_4339	0.0042474	-1.63367
ILMN_24046	0.0042532	2.62459
ILMN_14654	0.0042653	-1.16609
ILMN_20695	0.0042729	1.34388
ILMN_11657	0.004277	4.04848
ILMN_137229	0.0042809	-1.0608
ILMN_15631	0.0042814	1.96338
ILMN_137029	0.00429	-1.30641
ILMN_3614	0.0043043	-2.64985
ILMN_27351	0.0043043	1.66695
ILMN_27771	0.0043054	-1.53041
ILMN_17557	0.0043054	1.54088
ILMN_9654	0.0043054	1.98846
ILMN_10210	0.0043062	-1.13402
ILMN_3249	0.0043099	1.11513
ILMN_7256	0.0043099	1.20342
ILMN_19592	0.004318	-1.23971
ILMN_29225	0.0043352	1.18398
ILMN_34882	0.0043352	1.06354
ILMN_1139	0.0043606	1.26656
ILMN_15617	0.0043606	-1.58075
ILMN_6483	0.0043627	-2.74512
ILMN_39807	0.0043777	1.06055
ILMN_40335	0.0043848	1.59828
ILMN_11416	0.0043995	-1.42627
ILMN_15379	0.0043995	1.08712
ILMN_6304	0.0043995	-2.11789
ILMN_111840	0.0043995	-1.40746
ILMN_29290	0.0043995	1.53921
ILMN_15781	0.0043995	2.05744
ILMN_8329	0.0043995	1.05145
ILMN_11837	0.0043995	-1.27697
ILMN_25222	0.0044025	2.16454
ILMN_5298	0.0044052	2.58433
ILMN_8524	0.0044132	1.22894
ILMN_10449	0.0044132	4.47586
ILMN_13490	0.0044186	1.4621
ILMN_7771	0.004444	-1.05396
ILMN_15911	0.004444	-2.00439
ILMN_10669	0.0044495	-1.40172
ILMN_20945	0.0044495	1.58728
ILMN_30210	0.0044736	-2.69653
ILMN_8101	0.0044934	-1.30858
ILMN_111989	0.0045104	-1.27107
ILMN_18245	0.0045104	-1.68037
ILMN_46471	0.0045104	-1.44781
ILMN_11789	0.0045104	-2.62855
ILMN_15304	0.0045296	1.05688
ILMN_11645	0.0045468	-2.77122
ILMN_7095	0.0045468	1.07978
ILMN_17827	0.0045468	1.22607
ILMN_22247	0.0045496	1.12855
ILMN_138576	0.0045903	1.23805
ILMN_4942	0.0046266	1.46752
ILMN_26643	0.004654	-2.58077
ILMN_23106	0.0046611	1.1278
ILMN_20791	0.0046808	-1.39342
ILMN_9228	0.0046866	-1.12964
ILMN_14587	0.0046866	1.65248
ILMN_11193	0.0046866	1.21153
ILMN_18385	0.0046955	3.14738
ILMN_9156	0.0046975	1.37004
ILMN_10714	0.004714	-1.48818
ILMN_4763	0.0047287	1.09358
ILMN_11856	0.0047292	2.98618
ILMN_3297	0.0047292	-1.07017
ILMN_28517	0.0047354	-1.04715
ILMN_4752	0.0047375	-1.43599
ILMN_30105	0.0047574	1.09252
ILMN_18326	0.0047645	-2.67827
ILMN_30826	0.0047679	-1.6534
ILMN_29765	0.0047758	1.99381
ILMN_8604	0.0047758	-2.33383
ILMN_4783	0.0047899	1.10617
ILMN_7737	0.0047926	1.05696
ILMN_17598	0.0048039	-1.09106
ILMN_22069	0.0048088	-1.12321
ILMN_29593	0.0048104	-2.47846
ILMN_24979	0.0048309	1.16544
ILMN_90423	0.0048494	1.7012
ILMN_3125	0.0048494	1.25182
ILMN_11933	0.0048494	-1.14163
ILMN_39255	0.0048763	1.30486
ILMN_24051	0.004885	3.37743
ILMN_29306	0.004885	-1.53583
ILMN_19790	0.004885	1.16024
ILMN_14893	0.0048929	-1.40227
ILMN_89357	0.0049046	-1.2946
ILMN_17733	0.0049093	1.32447
ILMN_7629	0.0049113	-1.05509
ILMN_5597	0.0049213	1.70591
ILMN_24714	0.0049404	1.2554
ILMN_8455	0.0049404	-1.24514
ILMN_8106	0.0049487	1.5737
ILMN_28125	0.0049574	-1.24912
ILMN_4246	0.0049574	1.59553
ILMN_1026	0.0049755	-1.2909
ILMN_5157	0.0049858	-1.42067
ILMN_3317	0.0049858	1.3366
ILMN_22925	0.0049897	-1.13359
ILMN_6240	0.0049905	1.21932
ILMN_1424	0.0049905	1.83697
ILMN_23051	0.0049905	-1.41113
ILMN_7641	0.0049905	-3.94008
ILMN_2577	0.0049905	1.04825
ILMN_14847	0.0049905	1.09311
ILMN_7824	0.0050011	1.13279
ILMN_26577	0.0050205	-1.20453
ILMN_10297	0.0050205	1.25274
ILMN_16430	0.0050548	1.19142
ILMN_21417	0.0050832	1.44916
ILMN_137539	0.0050857	1.03776
ILMN_10711	0.0050857	1.10188
ILMN_85857	0.0050857	1.06012
ILMN_5320	0.0050857	1.6194
ILMN_84564	0.0050964	-1.09626
ILMN_27502	0.0051207	1.27394
ILMN_19787	0.0051207	1.0573
ILMN_24367	0.0051252	-2.25963
ILMN_26471	0.0051252	-1.97653
ILMN_2630	0.0051363	1.2024
ILMN_26712	0.0051363	1.07414
ILMN_676	0.0051444	5.99566
ILMN_17213	0.00515	-1.14421
ILMN_9920	0.0051627	-2.07519
ILMN_5729	0.0051766	1.87714
ILMN_26941	0.0051803	1.0206
ILMN_74159	0.0051803	1.97459
ILMN_14184	0.0051803	-1.89053
ILMN_27220	0.0051803	-1.01874
ILMN_16551	0.0051818	-2.95007
ILMN_137988	0.0051818	1.02131
ILMN_19598	0.0051875	1.25049
ILMN_28497	0.0051875	1.34448
ILMN_10988	0.0051907	1.3874
ILMN_7663	0.0051914	1.8182
ILMN_3897	0.0051914	1.9005
ILMN_6162	0.0051914	1.16693
ILMN_2385	0.0051962	-1.00279
ILMN_6473	0.0052155	2.24085
ILMN_125243	0.0052218	-1.01328
ILMN_121488	0.0052218	1.07922
ILMN_24236	0.005248	1.52135
ILMN_26720	0.0052569	-2.85817
ILMN_13149	0.0052569	-1.87346
ILMN_33002	0.0052569	-1.12581
ILMN_2724	0.0052612	1.43012
ILMN_23757	0.0052758	1.22519
ILMN_657	0.0052758	-1.6641
ILMN_29780	0.0052758	1.33182
ILMN_2681	0.0052758	1.53311
ILMN_9952	0.0053068	1.44797
ILMN_22353	0.0053373	1.2129
ILMN_7272	0.005346	1.57207
ILMN_5007	0.0053471	1.33341
ILMN_25035	0.0053577	1.09293
ILMN_1091	0.0053816	1.47007
ILMN_20454	0.0053904	2.94138
ILMN_2868	0.005402	-1.02067
ILMN_2921	0.0054114	-2.30014
ILMN_9603	0.0054285	1.13968
ILMN_22750	0.0054527	-1.42312
ILMN_11175	0.0054761	-3.48908
ILMN_11864	0.0054849	1.09479
ILMN_19505	0.0054994	1.24313
ILMN_76079	0.0054994	1.13493
ILMN_10522	0.0055108	1.85163
ILMN_19577	0.0055143	1.9011
ILMN_11054	0.0055143	-1.30122
ILMN_29059	0.005518	-1.11122
ILMN_21404	0.0055386	-1.18756
ILMN_4536	0.0055485	-1.16815
ILMN_26343	0.0055485	-2.84309
ILMN_26810	0.0055585	-1.05775
ILMN_2517	0.0055738	1.63456
ILMN_2261	0.0056037	-1.75339
ILMN_1665	0.0056037	1.74183
ILMN_5542	0.0056037	1.89323
ILMN_115507	0.0056274	-1.10974
ILMN_30291	0.0056386	1.17795
ILMN_30133	0.0056386	1.30767
ILMN_11616	0.0056432	-1.29512
ILMN_119833	0.0056454	1.1149
ILMN_1003	0.0056518	-1.23792
ILMN_32731	0.0056552	-1.83026
ILMN_671	0.00566	1.61548
ILMN_24101	0.0056675	1.83615
ILMN_8207	0.0056932	-1.21323
ILMN_14606	0.0056932	1.20708
ILMN_11658	0.005707	-1.38337
ILMN_124625	0.0057109	-2.32204
ILMN_16879	0.0057109	1.33311
ILMN_15749	0.0057213	1.53799
ILMN_26972	0.0057248	1.23434
ILMN_73431	0.0057248	1.04647
ILMN_19500	0.0057248	1.34822
ILMN_30141	0.0057312	-1.18698
ILMN_77576	0.0057312	-2.53497
ILMN_27593	0.0057312	1.20984
ILMN_9643	0.0057312	2.40493
ILMN_12462	0.0057325	-1.11084
ILMN_17796	0.0057325	-3.16774
ILMN_5409	0.0057429	-1.43215
ILMN_2528	0.0057451	-1.22368
ILMN_18108	0.0057585	-2.03799
ILMN_12045	0.0057585	-1.09985
ILMN_19175	0.0057842	-1.03164
ILMN_2950	0.0057842	1.28058
ILMN_22332	0.0057962	1.91837
ILMN_4633	0.0057962	1.35348
ILMN_121481	0.0057962	-1.20961
ILMN_43948	0.0057962	0.965835
ILMN_2047	0.0057962	-2.72323
ILMN_8504	0.0057962	-0.974069
ILMN_12508	0.0057962	1.69648
ILMN_7642	0.0057962	-1.02717
ILMN_111327	0.0057962	-1.31832
ILMN_1192	0.005806	1.46649
ILMN_12614	0.0058093	-1.22672
ILMN_10897	0.0058093	-1.46482
ILMN_1741	0.0058093	1.31899
ILMN_18063	0.0058093	-1.59281
ILMN_425	0.0058095	-1.00611
ILMN_454	0.0058218	1.2419
ILMN_21902	0.0058218	-1.00846
ILMN_17379	0.0058277	1.39306
ILMN_10477	0.0058474	-1.11705
ILMN_27460	0.0058608	1.17836
ILMN_46801	0.0058821	-1.11863
ILMN_137418	0.0058821	-1.06646
ILMN_17539	0.0058884	1.31698
ILMN_9280	0.0058884	-1.57139
ILMN_30194	0.0058935	1.17962
ILMN_25595	0.0059094	1.27553
ILMN_16798	0.0059244	-1.13545
ILMN_17288	0.0059309	-1.12296
ILMN_26066	0.0059309	1.30173
ILMN_46021	0.0059554	-1.19732
ILMN_28723	0.0059727	-1.04924
ILMN_15726	0.0059727	-1.96219
ILMN_72751	0.005976	1.70351
ILMN_15689	0.005976	-1.49779
ILMN_6273	0.0059921	-1.32369
ILMN_21951	0.0060354	1.5792
ILMN_21050	0.0060548	-1.03421
ILMN_18182	0.0060673	1.6334
ILMN_19723	0.0060761	-2.05768
ILMN_136952	0.0060834	1.00336
ILMN_2860	0.0060983	1.01926
ILMN_9808	0.0061097	1.96406
ILMN_10501	0.0061268	-2.84406
ILMN_5134	0.0061339	-0.975016
ILMN_4000	0.006141	3.62169
ILMN_14969	0.0061522	1.02119
ILMN_33888	0.0061638	2.22978
ILMN_26009	0.0061848	-1.72605
ILMN_138606	0.0061954	-1.09492
ILMN_5715	0.0061954	-1.33981
ILMN_12138	0.0061954	1.82202
ILMN_28461	0.0061954	1.00019
ILMN_38732	0.0061961	-1.26651
ILMN_21898	0.0061961	1.06432
ILMN_139087	0.0062109	-1.16399
ILMN_13851	0.0062109	-1.02995
ILMN_4999	0.0062109	1.27413
ILMN_16202	0.0062109	0.987402
ILMN_14429	0.0062184	1.79231
ILMN_16351	0.0062518	1.23452
ILMN_25476	0.0062522	0.980679
ILMN_15184	0.0062522	1.44456
ILMN_5355	0.0062522	-0.942883
ILMN_15843	0.0062787	-1.96589
ILMN_24904	0.0062856	1.43013
ILMN_6837	0.0062856	-2.52489
ILMN_3143	0.0062856	1.10965
ILMN_8740	0.0063116	1.78312
ILMN_80530	0.0063317	2.02894
ILMN_23132	0.0063317	1.01833
ILMN_6640	0.0063317	-1.52646
ILMN_6281	0.0063393	1.66286
ILMN_22415	0.0063605	-1.53598
ILMN_25111	0.0063605	-1.55129
ILMN_137321	0.0063741	-1.51815
ILMN_9628	0.0063755	-1.20684
ILMN_137237	0.0063765	-1.93084
ILMN_8600	0.0063793	1.32094
ILMN_24622	0.0064243	1.4671
ILMN_19915	0.0064339	-1.59853
ILMN_34340	0.0064466	-1.79477
ILMN_5337	0.0064486	-1.16406
ILMN_17384	0.0064663	1.82155
ILMN_28597	0.0064675	1.2653
ILMN_6288	0.0064846	-0.974856
ILMN_21191	0.0064902	1.10237
ILMN_5655	0.0064902	0.969978
ILMN_6138	0.0065516	1.06354
ILMN_3319	0.006553	-1.48909
ILMN_137937	0.006595	-1.10638
ILMN_13283	0.0066017	-1.53382
ILMN_9655	0.0066135	1.70844
ILMN_1751	0.0066311	-1.43811
ILMN_13594	0.0066311	0.989856
ILMN_11899	0.0066311	-1.73663
ILMN_2226	0.0066338	1.25743
ILMN_16508	0.0066837	0.976126
ILMN_16535	0.0066837	-1.65111
ILMN_7158	0.0067163	-1.36787
ILMN_9911	0.0067998	-2.15615
ILMN_17925	0.0068392	-1.94505
ILMN_12676	0.0068392	1.5063
ILMN_23612	0.0068561	1.41334
ILMN_138240	0.0068658	-3.08698
ILMN_12203	0.0068698	1.59482
ILMN_27037	0.00688	0.918706
ILMN_14657	0.0068812	1.68073
ILMN_20389	0.0068853	-1.34349
ILMN_22926	0.0068975	-0.971968
ILMN_137291	0.0068981	1.10657
ILMN_26097	0.0068981	1.02833
ILMN_43702	0.0068981	-1.55044
ILMN_13258	0.0068981	-1.22296
ILMN_44745	0.0069056	0.957807
ILMN_30263	0.0069064	1.04453
ILMN_9027	0.0069119	1.40425
ILMN_19698	0.0069189	-1.36724
ILMN_25226	0.0069189	-2.44918
ILMN_27708	0.0069325	1.31554
ILMN_6310	0.0069325	1.32087
ILMN_29976	0.0069325	0.934056
ILMN_17789	0.0069325	-1.24604
ILMN_43585	0.0069325	1.66144
ILMN_74292	0.0069325	1.16703
ILMN_4227	0.0069419	3.75907
ILMN_6165	0.0069455	0.928293
ILMN_820	0.0069627	-1.61447
ILMN_8009	0.0069726	-1.20505
ILMN_13536	0.0069726	1.5407
ILMN_23863	0.0069726	1.39008
ILMN_13643	0.0069736	0.988975
ILMN_3602	0.0069832	-1.69834
ILMN_124823	0.0069861	1.34987
ILMN_31714	0.0069921	1.17177
ILMN_8082	0.0069921	1.12905
ILMN_5005	0.0069924	1.19182
ILMN_10520	0.007018	1.80408
ILMN_102909	0.0070341	1.00749
ILMN_26946	0.0070341	-2.67282
ILMN_2388	0.0070341	-1.09663
ILMN_5440	0.0070341	-1.99078
ILMN_9103	0.0070341	1.01735
ILMN_13504	0.0070368	1.13429
ILMN_26815	0.0070629	-2.55738
ILMN_22546	0.0070643	0.975541
ILMN_4794	0.0070738	1.28731
ILMN_37989	0.0070738	-2.26176
ILMN_33746	0.0070738	-0.925945
ILMN_18259	0.0070741	-1.2085
ILMN_16445	0.0070899	-1.94685
ILMN_1479	0.0071015	1.08402
ILMN_1974	0.007116	-2.17058
ILMN_1874	0.0071234	2.16921
ILMN_7073	0.0071566	-1.04313
ILMN_22111	0.0071593	-0.926666
ILMN_3259	0.0071922	-1.43851
ILMN_715	0.0071973	-1.51797
ILMN_22965	0.0072148	3.04998
ILMN_6131	0.0072148	1.84306
ILMN_23048	0.0072211	-1.08474
ILMN_31298	0.0072302	-1.76072
ILMN_12742	0.00728	1.40088
ILMN_138073	0.0072944	-1.32589
ILMN_92853	0.0072947	-0.940843
ILMN_8716	0.0073006	1.13974
ILMN_23510	0.0073006	1.07993
ILMN_23149	0.0073006	-0.960777
ILMN_2409	0.0073065	1.63485
ILMN_71591	0.0073154	1.74109
ILMN_29055	0.0073154	2.1783
ILMN_20543	0.0073278	-1.05004
ILMN_30079	0.0073278	-1.69368
ILMN_9514	0.0073296	-1.72126
ILMN_29296	0.0073457	1.18826
ILMN_651	0.0073611	-1.18926
ILMN_5473	0.0073611	-1.16159
ILMN_39328	0.0073638	-0.921947
ILMN_6391	0.0073674	2.8408
ILMN_29366	0.0073724	-2.04426
ILMN_12161	0.0073995	-1.94399
ILMN_20491	0.0074021	1.10736
ILMN_27091	0.0074311	0.922886
ILMN_27763	0.0074311	-0.902119
ILMN_26096	0.0074931	-0.983086
ILMN_25878	0.0075139	-1.48711
ILMN_8695	0.0075158	-1.04191
ILMN_9364	0.0075668	-1.12794
ILMN_7453	0.0075716	-1.4847
ILMN_7923	0.0076251	-1.06887
ILMN_24238	0.0076251	-1.31653
ILMN_27399	0.0076251	3.75821
ILMN_117342	0.0076251	-0.946511
ILMN_24997	0.0076251	-2.49827
ILMN_45956	0.0076301	1.06526
ILMN_9004	0.0076301	2.21409
ILMN_9078	0.0076301	-1.35125
ILMN_111132	0.0076301	-2.34418
ILMN_27043	0.0076301	-0.898199
ILMN_20456	0.0076301	-2.42453
ILMN_2713	0.0076562	1.45715
ILMN_24719	0.007683	0.999631
ILMN_11895	0.0077042	1.47043
ILMN_4362	0.0077328	1.52361
ILMN_9179	0.0077499	-1.51639
ILMN_18124	0.0077847	1.46212
ILMN_10039	0.0078154	-0.913406
ILMN_14335	0.0078165	-1.09525
ILMN_21293	0.0078419	1.3993
ILMN_27350	0.0078728	-1.06016
ILMN_12815	0.0078728	2.64861
ILMN_8227	0.007926	1.2231
ILMN_137926	0.0079387	1.72146
ILMN_5971	0.0079387	1.04207
ILMN_22168	0.0079387	-1.69264
ILMN_138016	0.0079679	1.44831
ILMN_32261	0.0079835	1.04462
ILMN_21714	0.0079835	1.35711
ILMN_20087	0.0080387	-4.23325
ILMN_4328	0.0080513	2.24473
ILMN_70822	0.0080822	2.23915
ILMN_28133	0.0080962	1.04049
ILMN_21668	0.0081025	1.67096
ILMN_8761	0.0081152	1.42163
ILMN_5671	0.0081154	-0.980326
ILMN_18617	0.0081154	-1.73225
ILMN_13954	0.0081263	-1.28128
ILMN_11846	0.0081474	-0.874898
ILMN_13795	0.0082015	-1.80451
ILMN_85013	0.0082015	-3.77031
ILMN_138567	0.0082547	1.1401
ILMN_26574	0.0082865	-0.886346
ILMN_15885	0.0083149	1.08415
ILMN_11334	0.0083455	1.3645
ILMN_29029	0.0083455	1.1087
ILMN_14554	0.0083545	1.45418
ILMN_1022	0.0083545	-1.16116
ILMN_12905	0.0083549	1.02075
ILMN_15740	0.0083549	2.1053
ILMN_29954	0.0083584	1.34583
ILMN_17443	0.0083779	2.20889
ILMN_17452	0.0083852	0.889955
ILMN_137451	0.0084224	1.05698
ILMN_38606	0.0084302	-0.86931
ILMN_21352	0.0084758	1.49895
ILMN_27078	0.0085196	1.65759
ILMN_29470	0.0085196	0.912516
ILMN_117456	0.0085196	-1.468
ILMN_4547	0.0085219	-0.918206
ILMN_20088	0.0085313	3.24988
ILMN_10236	0.0085468	-1.08425
ILMN_22401	0.0085522	1.39443
ILMN_14069	0.0085708	-1.36025
ILMN_138087	0.0085708	1.15855
ILMN_1404	0.0085708	1.21125
ILMN_15358	0.0085708	-1.0766
ILMN_17910	0.0085952	1.2991
ILMN_12314	0.0085952	1.39124
ILMN_137516	0.0086127	-1.605
ILMN_18313	0.0086464	0.863126
ILMN_12725	0.0086464	-3.59959
ILMN_4018	0.0086464	0.985632
ILMN_14837	0.0086464	-1.17009
ILMN_3776	0.0086557	2.46715
ILMN_76411	0.0086557	-0.859399
ILMN_6950	0.0086559	-0.86836
ILMN_14001	0.0086559	1.61598
ILMN_3398	0.0086559	2.62493
ILMN_19572	0.0086685	-0.899349
ILMN_124750	0.0087149	1.06665
ILMN_16091	0.0087195	0.939515
ILMN_2287	0.0087208	-2.34653
ILMN_110497	0.0087277	-1.67419
ILMN_29769	0.0087287	0.892304
ILMN_5232	0.0087287	2.57261
ILMN_23061	0.0087287	-0.919092
ILMN_21340	0.0087287	0.90932
ILMN_11329	0.0087287	1.2474
ILMN_2348	0.0087287	0.977022
ILMN_5126	0.0087287	-1.24707
ILMN_10107	0.0087381	-0.880407
ILMN_21767	0.0087381	1.00649
ILMN_5864	0.0087682	-1.27606
ILMN_19208	0.0087692	-1.00982
ILMN_21070	0.0087792	0.976665
ILMN_9224	0.0088203	2.50021
ILMN_7821	0.0088364	0.871128
ILMN_16908	0.0088364	-1.97703
ILMN_16203	0.0088364	0.935505
ILMN_23443	0.0088422	0.888495
ILMN_9924	0.0088553	-1.35231
ILMN_23760	0.0088566	1.046
ILMN_22239	0.0088585	0.967243
ILMN_11457	0.0088585	-1.01559
ILMN_11754	0.0088813	1.16181
ILMN_28027	0.0088898	-0.932256
ILMN_14775	0.0089133	-0.980284
ILMN_23396	0.0089177	2.03255
ILMN_13807	0.0089208	-1.13283
ILMN_21359	0.0089208	0.894142
ILMN_139377	0.0089208	0.995168
ILMN_28591	0.0089245	1.46249
ILMN_8451	0.0089443	1.08838
ILMN_139159	0.0089443	-1.27092
ILMN_24928	0.0089443	0.926852
ILMN_4767	0.0089443	1.5283
ILMN_2259	0.0089456	-1.06401
ILMN_11682	0.0089456	-2.64263
ILMN_25730	0.0089456	0.972823
ILMN_6597	0.0089482	-0.998909
ILMN_85600	0.0089518	1.75712
ILMN_3964	0.0089718	1.73978
ILMN_16612	0.0089718	-1.0049
ILMN_20812	0.0089837	-2.60573
ILMN_35448	0.0090082	0.962449
ILMN_43464	0.0090152	-0.922507
ILMN_86281	0.0090813	-0.910561
ILMN_8602	0.0090813	-1.74109
ILMN_28190	0.0090813	-1.10998
ILMN_23308	0.0090813	1.44097
ILMN_138451	0.0090813	-0.916705
ILMN_8403	0.0090813	1.71592
ILMN_17170	0.0090821	-2.28104
ILMN_24532	0.0091105	-1.02508
ILMN_22324	0.0091113	-1.02784
ILMN_25857	0.0091113	-2.27937
ILMN_25891	0.0091113	-1.53439
ILMN_9044	0.0091242	1.52051
ILMN_40984	0.0091362	1.70629
ILMN_4502	0.0091656	-0.927284
ILMN_10855	0.0091656	-1.06204
ILMN_24991	0.0091656	-0.969876
ILMN_441	0.0091775	1.54811
ILMN_27427	0.0091916	-0.898089
ILMN_9487	0.0091942	1.31834
ILMN_43814	0.0091942	-1.10616
ILMN_14171	0.0091942	-1.02636
ILMN_2338	0.0092117	-1.08794
ILMN_1264	0.0092153	-0.946465
ILMN_5514	0.0092153	-0.872865
ILMN_415	0.0092166	-2.43797
ILMN_10752	0.0092327	1.14766
ILMN_29342	0.0092492	-0.92428
ILMN_7868	0.0092502	-3.17638
ILMN_590	0.0092772	0.975507
ILMN_133926	0.0092931	-0.850587
ILMN_41174	0.0092931	-1.08827
ILMN_29659	0.0092931	-1.50291
ILMN_43498	0.0092931	0.868981
ILMN_20117	0.0093072	2.15365
ILMN_10227	0.0093072	1.00925
ILMN_20700	0.0093072	2.48468
ILMN_13772	0.0093072	-0.861556
ILMN_6858	0.0093072	-0.88784
ILMN_11739	0.0093072	-0.991155
ILMN_10416	0.0093072	0.978026
ILMN_9466	0.0093072	0.918306
ILMN_46803	0.0093171	1.20264
ILMN_12498	0.0093171	0.908743
ILMN_30351	0.0093312	1.51817
ILMN_17359	0.0093812	-1.07038
ILMN_912	0.0093812	-1.81869
ILMN_115690	0.0094111	0.969941
ILMN_10073	0.0094133	1.49754
ILMN_1503	0.0094133	-0.980506
ILMN_13902	0.009422	-0.868838
ILMN_136932	0.0094235	-1.43415
ILMN_17006	0.0094246	0.880867
ILMN_18052	0.0094266	-0.873079
ILMN_13719	0.0094276	1.15086
ILMN_23334	0.0094276	1.18346
ILMN_8027	0.0094276	-0.9867
ILMN_42915	0.0094648	1.78828
ILMN_30283	0.0094667	0.867459
ILMN_8522	0.0094692	-1.78634
ILMN_17396	0.0094692	-1.73595
ILMN_1421	0.0094692	-0.961558
ILMN_11237	0.0094769	-0.99954
ILMN_1979	0.0095165	-1.0199
ILMN_43543	0.0095354	1.21235
ILMN_29695	0.0095389	0.913504
ILMN_9982	0.0095686	-2.58311
ILMN_13003	0.0095743	-0.84526
ILMN_13530	0.0095743	0.860923
ILMN_44016	0.0095743	-1.64432
ILMN_7370	0.0095743	1.75277
ILMN_22190	0.0095743	1.34964
ILMN_22765	0.0095993	-0.894833
ILMN_17648	0.0095993	0.896712
ILMN_25422	0.0096206	0.889701
ILMN_138591	0.0097204	2.68255
ILMN_7988	0.0097294	0.908765
ILMN_18876	0.0097317	1.28239
ILMN_1047	0.0097346	1.03894
ILMN_29987	0.0097464	0.897232
ILMN_8861	0.0097656	-0.913201
ILMN_3805	0.0097656	-0.869665
ILMN_17588	0.0097717	1.02815
ILMN_9515	0.0098038	-0.846334
ILMN_4548	0.0098119	-0.892727
ILMN_9180	0.0098119	-2.7243
ILMN_35118	0.0098163	-2.16884
ILMN_16787	0.0098253	-2.22424
ILMN_21182	0.0098253	-0.840217
ILMN_84472	0.0098253	0.92695
ILMN_11347	0.0098253	1.12804
ILMN_24631	0.0098253	0.865372
ILMN_26281	0.0098253	1.41344
ILMN_2018	0.0098253	1.01785
ILMN_3334	0.009845	-0.844036
ILMN_23867	0.0098459	1.38272
ILMN_9663	0.0098471	1.16623
ILMN_25638	0.0098731	0.907308
ILMN_9965	0.0098731	-1.75778
ILMN_5686	0.0098781	1.03574
ILMN_21161	0.0099017	-0.87771
ILMN_17721	0.0099017	-0.872615
ILMN_29015	0.0099017	-0.909819
ILMN_17871	0.0099017	2.13918
ILMN_22820	0.0099313	1.22607
ILMN_2830	0.0099383	0.985744
ILMN_4190	0.0099402	-1.43932
ILMN_25287	0.0099686	-1.32495
ILMN_6064	0.0100058	1.2871
ILMN_11446	0.0100058	-0.947993
ILMN_43949	0.0100058	1.42785
ILMN_9774	0.0100058	-1.89525
ILMN_408	0.0100737	-1.22027
ILMN_693	0.0100737	-0.959179
ILMN_14304	0.010084	1.05694
ILMN_784	0.0100937	1.0517
ILMN_13747	0.0100962	-0.821482
ILMN_3462	0.0100962	0.947384
ILMN_4854	0.0100962	3.07796
ILMN_21345	0.0101126	0.848252
ILMN_14096	0.0101203	-0.905838
ILMN_22004	0.0101434	-1.51207
ILMN_12822	0.010163	-1.30041
ILMN_33431	0.0101694	0.818995
ILMN_20711	0.0101719	-0.993186
ILMN_30128	0.010174	1.17641
ILMN_38287	0.0101935	0.947968
ILMN_29472	0.0102115	1.05992
ILMN_30131	0.0102242	-1.06507
ILMN_15652	0.0102311	0.866277
ILMN_35173	0.010242	1.80804
ILMN_137891	0.0102641	-1.7625
ILMN_16833	0.0102894	-0.822598
ILMN_30102	0.0103094	-1.63685
ILMN_22634	0.0103151	-0.934423
ILMN_4873	0.0103177	1.02829
ILMN_2487	0.0103177	-0.994182
ILMN_10971	0.010333	1.11666
ILMN_2236	0.0103454	-1.57615
ILMN_8393	0.0103456	1.34399
ILMN_2613	0.0103602	1.08916
ILMN_138276	0.010375	1.99072
ILMN_10143	0.0104194	1.40238
ILMN_26352	0.0104663	-0.854928
ILMN_3099	0.0104725	-1.664
ILMN_10407	0.0104725	0.970032
ILMN_6654	0.0105077	1.63436
ILMN_9308	0.0105077	0.92669
ILMN_120922	0.0105077	0.84289
ILMN_29567	0.0105107	-1.37869
ILMN_1799	0.0105155	-1.14677
ILMN_1753	0.0105155	-0.84466
ILMN_9425	0.0105155	-2.21233
ILMN_98728	0.0105263	-1.00264
ILMN_16205	0.0105263	-1.35904
ILMN_11168	0.0105666	1.38369
ILMN_136955	0.0105666	-1.56517
ILMN_21524	0.0105666	1.35374
ILMN_18382	0.0105666	-1.41544
ILMN_18789	0.0106064	-2.04322
ILMN_21680	0.0106124	1.09826
ILMN_34088	0.0106201	1.01264
ILMN_15492	0.0106205	-1.4417
ILMN_5698	0.0106255	1.60226
ILMN_25589	0.0106583	1.39125
ILMN_1277	0.0106645	-0.832564
ILMN_18036	0.0106653	-0.935313
ILMN_7200	0.010675	2.62047
ILMN_22764	0.0107038	-1.61763
ILMN_30829	0.0107038	-0.975885
ILMN_17120	0.0107038	-1.77598
ILMN_18545	0.0107038	2.44168
ILMN_77472	0.0107038	0.98547
ILMN_41472	0.0107038	1.04799
ILMN_18540	0.0107189	-1.39156
ILMN_6262	0.0107335	1.96746
ILMN_15753	0.0107436	-0.820825
ILMN_14537	0.0107623	0.860715
ILMN_15630	0.0108121	0.994559
ILMN_7212	0.010817	1.80643
ILMN_40905	0.0108501	2.05363
ILMN_27967	0.0108501	0.834311
ILMN_11419	0.0108601	0.81149
ILMN_137648	0.0108826	-1.09828
ILMN_4658	0.0108826	-1.09199
ILMN_137378	0.0108826	-0.924574
ILMN_1914	0.0108826	-2.76607
ILMN_13687	0.0108958	1.45599
ILMN_101614	0.0109052	1.36579
ILMN_18194	0.0109052	2.49902
ILMN_27565	0.0109124	-1.9246
ILMN_19665	0.0109124	-1.4187
ILMN_15718	0.0109284	-1.17052
ILMN_17332	0.0109284	-2.21611
ILMN_11053	0.0109297	1.31742
ILMN_30341	0.0109297	-0.8653
ILMN_1983	0.0109297	-0.844785
ILMN_8099	0.010934	0.994487
ILMN_29712	0.0109354	1.13065
ILMN_17367	0.0109418	0.942538
ILMN_7725	0.0109418	-0.957548
ILMN_18118	0.0109546	-0.88329
ILMN_27544	0.0109546	-2.02196
ILMN_22983	0.0109546	1.71148
ILMN_17282	0.0109546	1.88981
ILMN_19314	0.0109546	0.828745
ILMN_24346	0.0109565	-2.15104
ILMN_16130	0.0109658	1.0529
ILMN_137126	0.0109812	0.9399
ILMN_11463	0.0110082	1.85621
ILMN_39876	0.0110179	-1.07045
ILMN_24248	0.0110338	1.53663
ILMN_15535	0.0110367	-1.07929
ILMN_23459	0.0110367	0.979883
ILMN_120958	0.0110468	-0.832981
ILMN_74057	0.011095	-1.25684
ILMN_6709	0.0111278	0.963488
ILMN_30197	0.0111386	1.04141
ILMN_13726	0.0111403	2.68492
ILMN_4121	0.011142	-0.806594
ILMN_28485	0.0111873	-1.03875
ILMN_1347	0.0112317	0.895598
ILMN_36910	0.0112392	2.01086
ILMN_29518	0.0112457	0.964433
ILMN_22221	0.0112457	1.15745
ILMN_25637	0.0112639	-1.80358
ILMN_9413	0.0112677	1.06738
ILMN_17143	0.0112729	-2.56334
ILMN_13777	0.0112889	-0.820483
ILMN_7594	0.011289	-0.91492
ILMN_11861	0.011289	-1.38914
ILMN_27796	0.011289	-0.959614
ILMN_5085	0.011289	1.53404
ILMN_75486	0.0113074	-1.28525
ILMN_15608	0.0113249	1.56301
ILMN_15545	0.0113249	-1.6773
ILMN_3199	0.0113249	-1.29289
ILMN_12895	0.0113573	0.821673
ILMN_7759	0.0113575	-1.91314
ILMN_14235	0.0114264	1.07931
ILMN_940	0.0114494	1.24025
ILMN_11758	0.0114494	-0.861433
ILMN_21938	0.0114494	0.847119
ILMN_8205	0.0114494	1.61333
ILMN_43298	0.0114633	0.857128
ILMN_139112	0.0114944	1.34423
ILMN_138667	0.0115125	-1.45493
ILMN_3680	0.0115298	-1.27226
ILMN_25241	0.0115851	-2.10394
ILMN_137775	0.0115851	1.90401
ILMN_21555	0.0115851	-1.34088
ILMN_18328	0.0115851	-0.867815
ILMN_18298	0.0116259	-1.15469
ILMN_7033	0.0116259	-1.27122
ILMN_4869	0.0116259	1.63308
ILMN_19742	0.011648	-1.27967
ILMN_11413	0.0116562	-1.23119
ILMN_3418	0.011667	-0.800169
ILMN_3518	0.0116693	1.04836
ILMN_5930	0.0117104	1.3426
ILMN_20854	0.0117104	-0.914004
ILMN_123361	0.0117104	0.789249
ILMN_112176	0.0117104	-1.13291
ILMN_26704	0.011727	0.78961
ILMN_138938	0.011752	0.965636
ILMN_26535	0.0117979	0.881454
ILMN_1883	0.0117987	0.927071
ILMN_16330	0.0117987	-1.86704
ILMN_137811	0.0118119	-1.5118
ILMN_139223	0.0118496	2.51438
ILMN_12419	0.0118596	-1.84203
ILMN_1543	0.0118744	-1.71134
ILMN_2218	0.0118744	-1.11124
ILMN_5587	0.0118744	0.935871
ILMN_30199	0.0118744	0.905279
ILMN_14351	0.0118744	1.29676
ILMN_23813	0.0118818	0.780063
ILMN_14172	0.0119096	2.22474
ILMN_14548	0.0119096	0.832848
ILMN_137277	0.0119096	0.899271
ILMN_12396	0.0119406	1.50907
ILMN_19646	0.0119442	1.40926
ILMN_6834	0.0119442	1.97861
ILMN_30119	0.0119526	-1.03281
ILMN_19907	0.0120346	0.834089
ILMN_18898	0.0120385	-1.06547
ILMN_23993	0.0120556	0.825248
ILMN_1031	0.0120742	-0.803024
ILMN_20567	0.0120822	-1.03715
ILMN_13120	0.0121419	-4.03407
ILMN_74626	0.0121481	-0.911699
ILMN_16858	0.0121481	0.894025
ILMN_5812	0.012164	-1.60893
ILMN_22216	0.0121832	0.792934
ILMN_25534	0.012234	1.15345
ILMN_8015	0.0122507	2.26434
ILMN_2228	0.0122507	1.01555
ILMN_11857	0.0122588	1.06812
ILMN_15188	0.0122686	1.01897
ILMN_23426	0.0122909	-1.80166
ILMN_1447	0.0122982	-0.811981
ILMN_6975	0.0122982	-2.33138
ILMN_23829	0.0123196	1.11618
ILMN_29405	0.0123196	3.43749
ILMN_35551	0.0123206	0.863096
ILMN_29514	0.0123206	1.49042
ILMN_1833	0.0123527	-0.817356
ILMN_23267	0.0123527	-1.34911
ILMN_18943	0.0123527	-0.992273
ILMN_4798	0.012359	-0.914076
ILMN_15433	0.012359	0.832569
ILMN_137269	0.0123811	0.913023
ILMN_28456	0.0123909	0.802676
ILMN_3112	0.0124085	4.18055
ILMN_16248	0.0124523	0.77492
ILMN_20842	0.0124523	0.796759
ILMN_2886	0.0124523	-2.35932
ILMN_137533	0.0124523	3.40517
ILMN_13421	0.0125339	1.37369
ILMN_18079	0.0125384	-0.773198
ILMN_23539	0.0125386	1.84969
ILMN_821	0.012548	1.26503
ILMN_114269	0.0125764	1.0671
ILMN_30073	0.0125764	-0.769036
ILMN_14922	0.0125779	1.07211
ILMN_9754	0.0125957	-1.66651
ILMN_16368	0.0126002	-1.50722
ILMN_20586	0.0126002	-0.828309
ILMN_75629	0.0126145	0.870978
ILMN_19416	0.0126353	-1.85359
ILMN_23104	0.0126477	1.07062
ILMN_2023	0.0126477	1.1336
ILMN_86989	0.0126477	-0.856481
ILMN_6853	0.0126477	-1.06802
ILMN_3651	0.0126477	-0.805535
ILMN_33325	0.0126477	-1.78548
ILMN_17831	0.0126477	0.955762
ILMN_14104	0.0126477	1.62393
ILMN_1285	0.0126477	1.28078
ILMN_14667	0.0126506	-0.762649
ILMN_7216	0.0127189	-1.07964
ILMN_14144	0.0127189	-0.8676
ILMN_11817	0.0127924	1.08675
ILMN_22818	0.0128033	-1.02537
ILMN_17289	0.0128175	1.34593
ILMN_17616	0.0128239	1.20849
ILMN_1485	0.0128567	1.49002
ILMN_5047	0.0128749	-1.28127
ILMN_137436	0.0128883	0.954521
ILMN_776	0.0129116	0.763628
ILMN_5504	0.0129116	1.46573
ILMN_18994	0.0129136	2.17001
ILMN_6588	0.0129136	-1.01271
ILMN_30265	0.0129737	-1.326
ILMN_2319	0.0129954	0.852496
ILMN_17249	0.0129976	1.50478
ILMN_12145	0.0130768	1.84901
ILMN_28545	0.0130778	-0.914651
ILMN_24484	0.0130778	-1.50636
ILMN_20137	0.013087	1.14556
ILMN_24124	0.013087	-0.950566
ILMN_15515	0.013087	-0.965741
ILMN_32067	0.013087	0.899874
ILMN_17231	0.013087	-1.6958
ILMN_26452	0.0130873	-1.07145
ILMN_7282	0.0131547	-1.2654
ILMN_2667	0.0131624	-0.869108
ILMN_8704	0.0131624	-0.995707
ILMN_44264	0.0131653	1.51942
ILMN_34276	0.0131658	0.770071
ILMN_10152	0.0131658	-0.758681
ILMN_9793	0.013177	-2.81489
ILMN_22806	0.0131831	0.993829
ILMN_29302	0.0131872	1.2952
ILMN_14448	0.0132058	-0.766969
ILMN_39396	0.0132108	0.875298
ILMN_8615	0.013229	1.77364
ILMN_10278	0.0132435	2.44092
ILMN_28724	0.0132488	2.16439
ILMN_21574	0.0132537	0.757082
ILMN_137303	0.0132554	-1.29236
ILMN_24060	0.013273	-1.17891
ILMN_138150	0.0133565	-0.943273
ILMN_17324	0.0133584	1.27834
ILMN_25834	0.0133613	0.789269
ILMN_32885	0.0133613	1.46338
ILMN_19272	0.013365	-1.35838
ILMN_28684	0.0133681	-2.35285
ILMN_22174	0.0133705	-0.960813
[truncated: 44,710 more rows]

## Sheet: 平台数据
ID	Symbol
ILMN_89282
ILMN_35826	LOC441782
ILMN_25544	JMJD1A
ILMN_132331
ILMN_105017
ILMN_75398
ILMN_10519	NCOA3
ILMN_117209
ILMN_17234	LOC389834
ILMN_19244	C17orf77
ILMN_1567	NXT2
ILMN_25274	KIAA1414
ILMN_2520	CHKB
ILMN_17249	E2F5
ILMN_132251
ILMN_118745
ILMN_118938
ILMN_103363
ILMN_2384	TRAIP
ILMN_21047	CSF3R
ILMN_120510
ILMN_25863	ARL13A
ILMN_26806	AMDHD1
ILMN_129894
ILMN_121833
ILMN_78787
ILMN_128587
ILMN_18604	FLYWCH1
ILMN_139272	PSRC2
ILMN_72959
ILMN_137331	RSPO4
ILMN_11679	DUSP13
ILMN_37726	LOC402282
ILMN_30605	LOC643918
ILMN_20482	TCF8
ILMN_76525
ILMN_2500	RPL13A
ILMN_74014
ILMN_10995	CEP72
ILMN_126036
ILMN_106094
ILMN_27787	SORD
ILMN_16667	AIF1
ILMN_29612	ATP5H
ILMN_137569	LOC643763
ILMN_108107
ILMN_18457	VPS37B
ILMN_118866
ILMN_10418	C20orf144
ILMN_9760	ZCRB1
ILMN_89377
ILMN_27144	FLJ22028
ILMN_26385	OR52J3
ILMN_110568
ILMN_137570	MAPT
ILMN_14702	CKS2
ILMN_116864
ILMN_44563	LOC652077
ILMN_44498	LOC653118
ILMN_28428	C9orf95
ILMN_21932	TMEM117
ILMN_28300	NIP7
ILMN_18984	KRTAP10-1
ILMN_100718
ILMN_5519	OR5T1
ILMN_75681
ILMN_24145	C11orf48
ILMN_9969	FGF21
ILMN_79539
ILMN_40008	LOC650295
ILMN_112804
ILMN_132344
ILMN_1195	ODF2
ILMN_75180
ILMN_89139
ILMN_103964
ILMN_131552
ILMN_111921
ILMN_77330
ILMN_27855	WDR53
ILMN_22541	CTAG1A
ILMN_16361	ORM2
ILMN_15842	LOC441177
ILMN_110858
ILMN_97676
ILMN_1139	ASPH
ILMN_92265
ILMN_28935	SLC36A2
ILMN_104038
ILMN_137852	KCNQ4
ILMN_15544	ACTN3
ILMN_76067
ILMN_28470	SYNCRIP
ILMN_133266
ILMN_27180	CRTC1
ILMN_32063	LOC648683
ILMN_30674	LOC651096
ILMN_28953	MTX2
ILMN_122293
ILMN_134214
ILMN_81089
ILMN_132488
ILMN_117901
ILMN_9397	SEC61A1
ILMN_132146
ILMN_12414	IRF4
ILMN_8080	UTP15
ILMN_92977
ILMN_77353
ILMN_74321
ILMN_32370	LOC649466
ILMN_114265
ILMN_40644	LOC653673
ILMN_22176	UBE2G2
ILMN_23437	FLJ11331
ILMN_136397
ILMN_4860	CEBPG
ILMN_132824
ILMN_117406
ILMN_25749	GNA11
ILMN_28666	C14orf142
ILMN_115282
ILMN_23483	KIAA0523
ILMN_37428	LOC642843
ILMN_124451
ILMN_14901	LILRB3
ILMN_11548	COL1A1
ILMN_20126	TSC22D3
ILMN_100648
ILMN_20669	LOC85391
ILMN_92927
ILMN_86333
ILMN_41085	LOC645162
ILMN_30655	LOC642269
ILMN_134774
ILMN_117468
ILMN_896	LIPE
ILMN_7092	EXO1
ILMN_19505	ELMOD1
ILMN_127026
ILMN_71682
ILMN_35628	LOC651881
ILMN_77685
ILMN_135203
ILMN_25763	SLC6A6
ILMN_105314
ILMN_2228	STOX1
ILMN_76316
ILMN_132852
ILMN_20136	ZNF146
ILMN_4605	FLJ45850
ILMN_12183	C9orf37
ILMN_45074	LOC644923
ILMN_30722	LOC648040
ILMN_99500
ILMN_14761	KIAA0892
ILMN_26285	VAT1
ILMN_117056
ILMN_105049
ILMN_128554
ILMN_1735	C10orf116
ILMN_121525
ILMN_104509
ILMN_27524	OR52E6
ILMN_19488	LOC139116
ILMN_114665
ILMN_5648	PLK2
ILMN_22081	ADAMTS5
ILMN_22808	TIMM10
ILMN_12115	NAPSA
ILMN_76254
ILMN_19360	C6orf122
ILMN_21133	LOC348174
ILMN_22268	AKR1C4
ILMN_135583
ILMN_42205	LOC645343
ILMN_99662
ILMN_37553	LOC648710
ILMN_91436
ILMN_37181	LOC652708
ILMN_29763	SULT1A1
ILMN_129523
ILMN_33492	LOC340113
ILMN_26974	HSPB7
ILMN_118751
ILMN_15486	CASC2
ILMN_115857
ILMN_27390	ZNF473
ILMN_90130
ILMN_131671
ILMN_24641	OXCT2
ILMN_112236
ILMN_132630
ILMN_29810	ATP1B4
ILMN_15908	HTR3C
ILMN_29288	SETD4
ILMN_12245	ITPR1
ILMN_30148	TSC2
ILMN_113822
ILMN_103659
ILMN_138530	LOC644083
ILMN_20810	MSX2P
ILMN_109764
ILMN_33637	LOC645784
ILMN_18179	AGGF1
ILMN_115580
ILMN_79544
ILMN_32988	LOC399942
ILMN_114884
ILMN_10487	MATK
ILMN_26966	AKAP6
ILMN_46899	LOC653150
ILMN_103756
ILMN_17132	TLN2
ILMN_12271	OTUB1
ILMN_95584
ILMN_71271
ILMN_92230
ILMN_21168	GCC1
ILMN_118105
ILMN_108599
ILMN_8066	FIBP
ILMN_1777	KCNQ4
ILMN_71381
ILMN_132558
ILMN_117475
ILMN_8368	ZNF42
ILMN_25299	PDZD7
ILMN_1681	KIAA1008
ILMN_39413	LOC442060
ILMN_23326	C1orf111
ILMN_32419	LOC652437
ILMN_89107
ILMN_100800
ILMN_129178
ILMN_116571
ILMN_30716	LOC442299
ILMN_82544
ILMN_2334	OR3A4
ILMN_35905	FLJ46361
ILMN_126083
ILMN_39221	LOC645721
ILMN_83097
ILMN_31098	LOC641977
ILMN_76415
ILMN_45373	LOC652815
ILMN_37647	LOC653412
ILMN_127893
ILMN_108497
ILMN_10591	DCUN1D2
ILMN_7552	DFFA
ILMN_11783	DSU
ILMN_103612
ILMN_26177	RCCD1
ILMN_101261
ILMN_17994	RNF32
ILMN_33456	LOC647634
ILMN_26151	CNOT4
ILMN_17810	REG1A
ILMN_15324	CSAG1
ILMN_1296	PADI1
ILMN_2811	ARHGAP4
ILMN_108687
ILMN_104721
ILMN_33657	LOC642120
ILMN_39010	LOC642688
ILMN_117389
ILMN_26552	ZBTB9
ILMN_78406
ILMN_92321
ILMN_20316	PAG1
ILMN_12818	RPS27A
ILMN_24056	UNQ6411
ILMN_127334
ILMN_121431
ILMN_102594
ILMN_4178	FLJ21827
ILMN_40177	LOC129870
ILMN_29307	ADAMTS2
ILMN_25348	PRPF38A
ILMN_42102	LOC644326
ILMN_26216	TRUB1
ILMN_41592	LOC645287
ILMN_39782	LOC653950
ILMN_103384
ILMN_10044	LXN
ILMN_34353	RGAG4
ILMN_117421
ILMN_18264	KCNH2
ILMN_2601	RTN1
ILMN_19619	GSDML
ILMN_12615	KIAA1267
ILMN_108408
ILMN_4746	CNTN1
ILMN_26811	LDLRAD3
ILMN_10767	KIAA1838
ILMN_113727
ILMN_6510	QPCT
ILMN_11067	PTTG1
ILMN_12984	EMR1
ILMN_3829	PHACS
ILMN_83884
ILMN_21828	MSL2L1
ILMN_25604	CAPN13
ILMN_110305
ILMN_31440	LOC641982
ILMN_44953	LOC645416
ILMN_125675
ILMN_23515	CHI3L1
ILMN_102548
ILMN_131703
ILMN_82643
ILMN_32170	FLJ14186
ILMN_22527	LOC57228
ILMN_78682
ILMN_19641	OR1G1
ILMN_31484	LOC647250
ILMN_41841	LOC645493
ILMN_26924	PRSS1
ILMN_38257	LOC652905
ILMN_1960	MAP1LC3C
ILMN_12339	FLJ21945
ILMN_82621
ILMN_45037	LOC651562
ILMN_30764	LOC651006
ILMN_92828
ILMN_106854
ILMN_34840	LOC649374
ILMN_20800	LPAL2
ILMN_18416	VWCE
ILMN_101493
ILMN_111887
ILMN_28432	MPP6
ILMN_7088	CBX2
ILMN_126262
ILMN_15633	FOXE1
ILMN_32167	LOC650943
ILMN_18994	MICAL1
ILMN_20928	MB
ILMN_27165	PLA2G3
ILMN_1717	MGC5509
ILMN_1005	SELM
ILMN_43659	LOC643913
ILMN_10548	ALG5
ILMN_12936	ADIPOR2
ILMN_4633	REEP3
ILMN_4094	LOC387758
ILMN_107411
ILMN_31576	MCART2
ILMN_12578	FAAH
ILMN_26088	RPA1
ILMN_17779	KLHL6
ILMN_25291	NPL
ILMN_105286
ILMN_5623	IZUMO1
ILMN_16239	SOCS5
ILMN_104830
ILMN_32044	LOC145814
ILMN_989	C10orf28
ILMN_13709	MGST1
ILMN_106630
ILMN_37974	LOC642504
ILMN_36349	SDHAL2
ILMN_24338	MAP3K10
ILMN_111797
ILMN_138065	PPA1
ILMN_126456
ILMN_108577
ILMN_24785	CAST
ILMN_27038	MASK
ILMN_38785	MGC39372
ILMN_46214	LOC644964
ILMN_138751	CXorf48
ILMN_14447	GCK
ILMN_87903
ILMN_125704
ILMN_76859
ILMN_20585	ANKS1B
ILMN_92537
ILMN_25226	UNC13D
ILMN_36204	LOC651101
ILMN_25967	HBII-202
ILMN_103299
ILMN_138529	MAGEC1
ILMN_25885	SPATA19
ILMN_30573	LOC652373
ILMN_13972	RPH3A
ILMN_104345
ILMN_115521
ILMN_95692
ILMN_35961	LOC339778
ILMN_29081	ADI1
ILMN_128993
ILMN_124104
ILMN_137509	RPL23A
ILMN_12700	TMPO
ILMN_13989	MAPK8IP3
ILMN_38735	LOC92497
ILMN_8397	ABHD10
ILMN_42337	LOC650553
ILMN_40734	LOC644634
ILMN_38867	LOC647540
ILMN_124180
ILMN_16596	RUVBL1
ILMN_114283
ILMN_35053	LOC653054
ILMN_75355
ILMN_25618	FOXN4
ILMN_116107
ILMN_97019
ILMN_7216	C9orf72
ILMN_33449	LOC642028
ILMN_120740
ILMN_105586
ILMN_1926	C6orf79
ILMN_5171	CBX3
ILMN_9705	C3orf31
ILMN_46564	LOC651301
ILMN_13343	NRG3
ILMN_108918
ILMN_15265	PDCD6
ILMN_80859
ILMN_16932	TCP10L
ILMN_39050	LOC641940
ILMN_3947	NES
ILMN_28734	PUS7
ILMN_113049
ILMN_110740
ILMN_19963	DCST2
ILMN_116316
ILMN_139157	DOCK5
ILMN_106182
ILMN_5194	IRF7
ILMN_119091
ILMN_5721	TRIM4
ILMN_41216	LOC653563
ILMN_24384	SENP7
ILMN_24648	GTF2A2
ILMN_4305	PRSS21
ILMN_43810	LOC642584
ILMN_44481	LOC646207
ILMN_107090
ILMN_103029
ILMN_74196
ILMN_32188	LOC647796
ILMN_119392
ILMN_7631	PADI2
ILMN_17845	C20orf6
ILMN_39458	FLJ44817
ILMN_136454
ILMN_81103
ILMN_5568	LBP
ILMN_25091	PRG2
ILMN_18763	CDCA3
ILMN_27137	ALG2
ILMN_23776	MFN1
ILMN_115300
ILMN_23726	TNXA
ILMN_79661
ILMN_118405
ILMN_107255
ILMN_106498
ILMN_124016
ILMN_29452	IPPK
ILMN_118150
ILMN_22019	OR9A2
ILMN_110093
ILMN_108222
ILMN_115047
ILMN_28396	RPS2
ILMN_117098
ILMN_107894
ILMN_15460	C3orf56
ILMN_95248
ILMN_137196	SEC10L1
ILMN_120099
ILMN_114985
ILMN_108800
ILMN_90784
ILMN_37137	LOC648200
ILMN_127100
ILMN_105748
ILMN_17568	ADRA1A
ILMN_114965
ILMN_117003
ILMN_114472
ILMN_104117
ILMN_22797	C6orf10
ILMN_91763
ILMN_93105
ILMN_15795	KCNK12
ILMN_29660	PABPN1
ILMN_40851	LOC652875
ILMN_15943	NKG7
ILMN_10669	TLE1
ILMN_4202	DMD
ILMN_15991	RILP
ILMN_8195	FGF11
ILMN_20242	LGMN
ILMN_108754
ILMN_6411	DMRTC1
ILMN_7909	HIST1H2BE
ILMN_103484
ILMN_33127	LOC654069
ILMN_131599
ILMN_27171	EGLN3
ILMN_17890	UBL7
ILMN_138423	C7orf20
ILMN_118452
ILMN_43025	SRRM1L
ILMN_26638	POLR1C
ILMN_127243
ILMN_105547
ILMN_118185
ILMN_80593
ILMN_42628	LOC650662
ILMN_125322
ILMN_77392
ILMN_36316	C15orf28
ILMN_45194	C6orf115
ILMN_8267	PTPRCAP
ILMN_113639
ILMN_33056	LOC387753
ILMN_39331	LOC650770
ILMN_124867
ILMN_11347	PECR
ILMN_21213	PIK3R3
ILMN_21154	DUSP2
ILMN_41406	LOC650759
ILMN_85264
ILMN_76032
ILMN_28155	XPA
ILMN_26115	STAG1
ILMN_44435	LOC653266
ILMN_5695	TLE2
ILMN_38082	LOC644982
ILMN_118074
ILMN_25423	NPY5R
ILMN_73392
ILMN_12023	NPHS2
ILMN_11173	TOE1
ILMN_16794	BCOR
ILMN_13686	LOC375449
ILMN_122113
ILMN_138584	GLMN
ILMN_12907	IL9
ILMN_113691
ILMN_3697	SH3BP5L
ILMN_130540
ILMN_9195	PAPD1
ILMN_76615
ILMN_110329
ILMN_27127	OR5H1
ILMN_8982	KRTAP4-14
ILMN_4717	ANAPC7
ILMN_102962
ILMN_114050
ILMN_9670	PIK4CA
ILMN_79888
ILMN_30298	SNRPG
ILMN_39929	LOC643598
ILMN_107062
ILMN_131567
ILMN_93765
ILMN_91741
ILMN_8537	CHST10
ILMN_5120	C17orf28
ILMN_106887
ILMN_109007
ILMN_72450
ILMN_1744	ZNF552
ILMN_137928	CRTAP
ILMN_131780
ILMN_33318	LOC651845
ILMN_24809	PPP1R14D
ILMN_17072	SEC31L2
ILMN_9112	VGF
ILMN_123163
ILMN_17535	FLJ25410
ILMN_15520	MASS1
ILMN_32409	LOC646862
ILMN_5517	LHX9
ILMN_34905	LOC641814
ILMN_21017	AKAP7
ILMN_6570	FLJ13576
ILMN_27428	PDE9A
ILMN_27871	DOCK7
ILMN_46098	MUC12
ILMN_99432
ILMN_74317
ILMN_12859	POP5
ILMN_7330	PAPPA2
ILMN_31185	LOC285556
ILMN_107390
ILMN_38758	LOC643841
ILMN_9751	MYOM2
ILMN_79968
ILMN_12355	BNC2
ILMN_117535
ILMN_111903
ILMN_111061
ILMN_108208
ILMN_31715	PDE4DIP
ILMN_14588	CIC
ILMN_46825	LOC440978
ILMN_128217
ILMN_124520
ILMN_35380	LOC648907
ILMN_23849	PALMD
ILMN_107880
ILMN_30782	LOC401317
ILMN_11160	PDE4DIP
ILMN_102626
ILMN_104014
ILMN_4558	OLFM4
ILMN_23267	LYPD3
ILMN_21276	DLX4
ILMN_9856	MPPED2
ILMN_45948	LOC652620
ILMN_102933
ILMN_25113	WDR57
ILMN_16847	SAPS2
ILMN_37145	LOC642011
ILMN_18019	USP21
ILMN_122798
ILMN_116983
ILMN_35935	LOC650261
ILMN_133095
ILMN_78456
ILMN_34075	LOC388885
ILMN_26025	PGBD5
ILMN_104879
ILMN_29781	KIF14
ILMN_75834
ILMN_3254	ZAN
ILMN_120011
ILMN_32391	LOC402382
ILMN_25642	PRG-3
ILMN_106202
ILMN_100879
ILMN_132414
ILMN_8695	FLJ20920
ILMN_26912	FLJ41649
ILMN_25047	C6orf68
ILMN_11899	OXCT1
ILMN_134614
ILMN_78386
ILMN_32049	LOC387680
ILMN_4507	OR7G2
ILMN_13627	COASY
ILMN_5328	DMBT1
ILMN_10315	PTGER3
ILMN_6012	AP1M1
ILMN_21619	KLK8
ILMN_17268	DDX19B
ILMN_31233	LOC653766
ILMN_25007	RNF141
ILMN_15281	ATRX
ILMN_23260	NHLRC2
ILMN_9691	ABCC2
ILMN_20543	HELZ
ILMN_39083	LOC284701
ILMN_15101	C8orf36
ILMN_104981
ILMN_6165	DDEF1
ILMN_30261	BAI2
ILMN_111944
ILMN_76361
ILMN_33972	LOC645529
ILMN_11038	FLJ25416
ILMN_33919	LOC648054
ILMN_108162
ILMN_39295	LOC642380
ILMN_28720	FLJ10379
ILMN_134031
ILMN_77512
ILMN_136248
ILMN_132938
ILMN_96053
ILMN_19026	INADL
ILMN_25082	ZNF93
ILMN_27923	IL31
ILMN_121484
ILMN_27933	TRADD
ILMN_115452
ILMN_28978	HRH4
ILMN_92445
ILMN_132725
ILMN_108517
ILMN_100404
ILMN_6771	GPC2
ILMN_6125	EPO
ILMN_115104
ILMN_110051
ILMN_138240	SPRR1B
ILMN_10841	KCNJ3
ILMN_122546
ILMN_41632	LOC647942
ILMN_10066	PHLPPL
ILMN_17710	SHMT1
ILMN_125988
ILMN_138858	WDRPUH
ILMN_36208	LOC375295
ILMN_44761	LOC650006
ILMN_43045	LOC653636
ILMN_110807
ILMN_46200	LOC647374
ILMN_31594	PLCL4
ILMN_38647	LOC643533
ILMN_118215
ILMN_13587	OR51G1
ILMN_18907	IL27
ILMN_4450	POLR2J3
ILMN_3423	WBP11
ILMN_96401
ILMN_72118
ILMN_135326
ILMN_112921
ILMN_15404	POLB
ILMN_88152
ILMN_8007	ZNF165
ILMN_46130	LOC645986
ILMN_13891	KIF23
ILMN_10942	C20orf20
ILMN_18509	HIST1H2BO
ILMN_15613	LOC113444
ILMN_124561
ILMN_28465	ZYG11A
ILMN_24504	STMN4
ILMN_127417
ILMN_104287
ILMN_32243	FLJ22184
ILMN_118609
ILMN_106812
ILMN_8825	SKIV2L2
ILMN_113151
ILMN_82450
ILMN_2577	SNX3
ILMN_22091	TSPAN4
ILMN_103841
ILMN_20124	DKFZP564J102
ILMN_113590
ILMN_13264	GTPBP3
ILMN_100843
ILMN_34123	LOC338805
ILMN_126391
ILMN_8968	PLK3
ILMN_86104
ILMN_115876
ILMN_5683	HLA-H
ILMN_14352	KCNJ13
ILMN_9667	FTS
ILMN_121476
ILMN_83316
ILMN_30075	KLHL17
ILMN_18061	STRN
ILMN_83745
ILMN_22972	PLRG1
ILMN_104649
ILMN_25666	SEMA3B
ILMN_112042
ILMN_98559
ILMN_114218
ILMN_41270	LOC649035
ILMN_105019
ILMN_25768	MSH6
ILMN_108324
ILMN_19579	C19orf30
ILMN_38730	LOC285768
ILMN_39281	FLJ30092
ILMN_27558	USP5
ILMN_10294	TMC4
ILMN_23077	MIER1
ILMN_138383	COMMD4
ILMN_25505	POLR2K
ILMN_119132
ILMN_120568
ILMN_6345	PRLH
ILMN_107957
ILMN_16030	PPP4R2
ILMN_111859
ILMN_128894
ILMN_43918	LOC388621
ILMN_35194	LOC644714
ILMN_108094
ILMN_25026	SEMA4B
ILMN_31298	LOC58489
ILMN_107428
ILMN_40132	LOC650498
ILMN_22309	BRCC2
ILMN_14978	RSRC1
ILMN_133380
ILMN_103112
ILMN_20372	TIMM8B
ILMN_8371	SH3BP5
ILMN_43419	LOC647415
ILMN_12561	P2RY13
ILMN_12188	BYSL
ILMN_96654
ILMN_37490	C17orf51
ILMN_21513	RNU27
ILMN_32838	LOC400807
ILMN_5022	FLJ12886
ILMN_86827
ILMN_2002	LRRN6D
ILMN_107908
ILMN_130152
ILMN_4108	C14orf169
ILMN_1848	LAMB3
ILMN_44269	GNAT3
ILMN_4387	DKFZp666G057
ILMN_28485	FAM60A
ILMN_28771	CSTF1
ILMN_21687	LOC401410
ILMN_22027	FLJ39822
ILMN_32736	LOC643501
ILMN_9105	C9orf23
ILMN_104539
ILMN_24028	GGTLA4
ILMN_132575
ILMN_26681	ITM2C
ILMN_76354
ILMN_36257	LOC644931
ILMN_19076	SERPINF1
ILMN_18536	SGCB
ILMN_101470
ILMN_22302	CABP1
ILMN_106115
ILMN_31893	LOC646829
ILMN_134372
ILMN_38401	LOC643668
ILMN_34417	LOC653050
ILMN_106733
ILMN_123358
ILMN_28293	HIST2H2BE
ILMN_108522
ILMN_39197	LOC644756
ILMN_26329	OPN3
ILMN_22246	DNAL4
ILMN_31604	LOC644197
ILMN_23305	MYH10
ILMN_82296
ILMN_8911	GALNT10
ILMN_17354	DRD4
ILMN_11917	CPSF3L
ILMN_108398
ILMN_44688	LOC652082
ILMN_17932	GAB1
ILMN_122842
ILMN_100778
ILMN_103124
ILMN_20827	DKFZP564J0863
ILMN_89141
ILMN_71524
ILMN_87682
ILMN_133621
ILMN_127995
ILMN_25468	FAM47B
ILMN_127088
ILMN_83647
ILMN_103490
ILMN_15731	SAV1
ILMN_117710
ILMN_43498	LOC653943
ILMN_3972	AIM1
ILMN_116294
ILMN_12554	FAM46A
ILMN_138936	HIATL2
ILMN_116358
ILMN_4946	TBRG1
ILMN_106151
ILMN_26460	KCNK1
ILMN_132942
ILMN_112601
ILMN_88614
ILMN_118455
ILMN_92438
ILMN_21504	TMEM67
ILMN_2453	TSPAN3
ILMN_18558	GSTA4
ILMN_80898
ILMN_14500	FLJ00060
ILMN_90908
ILMN_94583
ILMN_81745
ILMN_28135	ICOSLG
ILMN_39975	LOC651771
ILMN_7992	TMEM74
ILMN_139015	GRB14
ILMN_19559	CPNE6
ILMN_25239	GLIS3
ILMN_79436
ILMN_1784	CLDN10
ILMN_123678
ILMN_122307
ILMN_138498	GRLF1
ILMN_4153	ARHGEF18
ILMN_138295	KRTAP6-3
ILMN_110113
ILMN_100156
ILMN_12741	PPP2R5C
ILMN_83551
ILMN_107450
ILMN_138146	RBM19
ILMN_708	ZNF297
ILMN_106957
ILMN_77196
ILMN_8151	TANC1
ILMN_15496	LETMD1
ILMN_137388	P2RX2
ILMN_6847	THRAP1
ILMN_5575	PDE3A
ILMN_41780	LOC441548
ILMN_104323
ILMN_35999	LOC645552
ILMN_30832	LOC339799
ILMN_40502	LOC648934
ILMN_19756	ALDOA
ILMN_21887	LOC391165
ILMN_27470	CHCHD4
ILMN_3518	ELOVL5
ILMN_20499	ZNF593
ILMN_80257
ILMN_19519	CD53
ILMN_98507
ILMN_85980
ILMN_36634	LOC652765
ILMN_14475	VN1R1
ILMN_35979	LOC652483
ILMN_33281	LOC389901
ILMN_17614	FLJ25006
ILMN_8953	LDOC1
ILMN_133801
ILMN_107559
ILMN_104966
ILMN_132502
ILMN_44562	LOC646590
ILMN_86298
ILMN_13282	SLC6A15
ILMN_120770
ILMN_72071
ILMN_37784	LOC644407
ILMN_24011	SLC6A11
ILMN_79668
ILMN_15455	LRRC2
ILMN_24694	DEK
ILMN_19790	FAM35A
ILMN_10908	REL
ILMN_38761	LOC644347
ILMN_35883	LOC646278
ILMN_18196	ADAM7
ILMN_25776	CNTD
ILMN_130664
ILMN_112289
ILMN_108895
ILMN_72439
ILMN_30103	TADA2L
ILMN_7100	GGT1
ILMN_133613
ILMN_110518
ILMN_38148	LOC440585
ILMN_22360	VILL
ILMN_128780
ILMN_82283
ILMN_11986	TERF1
ILMN_82204
ILMN_28842	IPO7
ILMN_119329
ILMN_45142	LOC255620
ILMN_99868
ILMN_42731	LOC646129
ILMN_36760	FLJ31401
ILMN_75966
ILMN_95709
ILMN_38304	USP22
ILMN_15317	ELL2
ILMN_103938
ILMN_516	CYB5R1
ILMN_22868	TMEM56
ILMN_27400	VAPA
ILMN_24993	WFDC11
ILMN_122281
ILMN_5447	FECH
ILMN_38858	LOC648367
ILMN_32769	LOC402145
ILMN_45619	LOC646168
ILMN_25376	ANKS1A
ILMN_22856	IGF2
ILMN_108499
ILMN_138632	EIF3S1
ILMN_121779
ILMN_103213
ILMN_91398
ILMN_4479	MTRF1
ILMN_7840	OR11G2
ILMN_77787
ILMN_104948
ILMN_8037	SYAP1
ILMN_123783
ILMN_1825	TMEM53
ILMN_118693
ILMN_1988	PGCP
ILMN_94976
ILMN_41652	LOC441617
ILMN_133796
ILMN_42054	LOC654113
ILMN_5426	LAMA2
ILMN_7668	C20orf46
ILMN_45920	LOC645879
ILMN_1418	GPS1
ILMN_5084	SGPL1
ILMN_37955	LOC51145
ILMN_110162
ILMN_89766
ILMN_114601
ILMN_80452
ILMN_18659	MTRR
ILMN_137125	C14orf173
ILMN_117651
ILMN_9638	PDIA6
ILMN_82639
ILMN_43010	LOC644419
ILMN_128983
ILMN_20488	ZNF620
ILMN_35395	LOC652404
ILMN_37011	LOC644374
ILMN_17906	C10orf58
ILMN_13298	NAT10
ILMN_18324	SCYL1BP1
ILMN_21104	OTOS
ILMN_124656
ILMN_88786
ILMN_43319	LOC642776
ILMN_38822	LOC653125
ILMN_133739
ILMN_92708
ILMN_8895	C14orf166B
ILMN_26699	NRG4
ILMN_125034
ILMN_133184
ILMN_9173	IL10
ILMN_139279	SPRR2G
ILMN_129006
ILMN_11526	HCN4
ILMN_694	DGCR14
ILMN_133137
ILMN_45524	LOC649857
ILMN_135161
ILMN_100971
ILMN_11720	FAM71B
ILMN_123596
ILMN_92318
ILMN_28104	FAM103A1
ILMN_77200
ILMN_4766	MDK
ILMN_110958
ILMN_8652	HIST1H2BJ
ILMN_33988	LOC401356
ILMN_137213	GPR107
ILMN_24373	DMXL2
ILMN_12237	P2RY11
ILMN_130013
ILMN_21201	CMAS
ILMN_5261	MRPL21
ILMN_3339	SMARCAD1
ILMN_9713	GTF2H3
ILMN_29995	HDAC7A
ILMN_20151	LMCD1
ILMN_9781	ELOVL4
ILMN_91726
ILMN_44096	LOC643158
ILMN_107798
ILMN_106266
ILMN_21185	CXorf43
ILMN_15664	CST3
ILMN_32698	LOC644136
ILMN_25017	FLJ20489
ILMN_3919	TBC1D19
ILMN_25854	MAP2K3
ILMN_21242	PROCA1
ILMN_132223
ILMN_119349
ILMN_89010
ILMN_103652
ILMN_13427	POLR2L
ILMN_103204
ILMN_135036
ILMN_112321
ILMN_101073
ILMN_5062	APEX2
ILMN_19038	RAG1AP1
ILMN_94758
ILMN_23084	ATIC
ILMN_21766	PDCD8
ILMN_19110	LOC116236
ILMN_78158
ILMN_19880	SOD2
ILMN_32285	LOC649212
ILMN_72049
ILMN_137594	CLEC7A
ILMN_27499	MGC14289
ILMN_88288
ILMN_42309	LOC653958
ILMN_99833
ILMN_126326
ILMN_130254
ILMN_104159
ILMN_24230	TSC1
ILMN_113656
ILMN_24516	TAOK3
ILMN_23134	SPATA20
ILMN_20085	SLC3A1
ILMN_132242
ILMN_34557	MGC5457
ILMN_86019
ILMN_4822	CD320
ILMN_104395
ILMN_30794	TSPAN19
ILMN_115800
ILMN_14667	SNRPB
ILMN_136799
ILMN_12046	WNT10A
ILMN_28283	EPR1
ILMN_94849
ILMN_467	MRPL55
ILMN_39336	LOC221710
ILMN_3404	FOXD4L1
ILMN_118839
ILMN_117857
ILMN_4401	RP1-32F7.2
ILMN_92710
ILMN_83846
ILMN_82599
ILMN_103968
ILMN_45793	LOC647919
ILMN_21867	SCRIB
ILMN_91306
ILMN_39061	LOC651398
ILMN_74326
ILMN_31339	LOC643995
ILMN_8813	RGS9BP
ILMN_13720	AIP
ILMN_19380	ERGIC1
ILMN_135981
ILMN_9777	UPB1
ILMN_30568	LOC127011
ILMN_17594	LOC130355
ILMN_18938	OR10H3
ILMN_23582	FLJ13848
ILMN_92512
ILMN_41698	LOC647857
ILMN_34543	SBK1
ILMN_24926	OR5K2
ILMN_20377	REEP1
ILMN_10866	PHF6
ILMN_71818
ILMN_9411	G1P3
ILMN_33903	LOC647199
ILMN_89272
ILMN_45743	MGC57359
ILMN_2110	CASP8
ILMN_35403	LOC644411
ILMN_21336	PREI3
ILMN_100037
ILMN_25191	HAMP
ILMN_139393	MAPK4
ILMN_117599
ILMN_75221
ILMN_19940	ATP8B2
ILMN_105378
ILMN_4530	NOP5/NOP58
ILMN_38489	LOC388686
ILMN_5185	MT
ILMN_106300
ILMN_46356	LOC652819
ILMN_11290	FCN1
ILMN_8222	TAL1
ILMN_3538	PPAP2B
ILMN_31399	LOC646772
ILMN_81208
ILMN_3163	GFAP
ILMN_83257
ILMN_73515
ILMN_33630	LOC653717
ILMN_77627
ILMN_12464	PGLYRP1
ILMN_10581	OR7G3
ILMN_38586	LOC387941
ILMN_127662
ILMN_30248	CRYZ
ILMN_29196	UBE2E2
ILMN_22390	VAV3
ILMN_4404	GUSBL2
ILMN_41334	LOC645189
ILMN_73452
ILMN_118917
ILMN_27893	CYP2E1
ILMN_126821
ILMN_92924
ILMN_80528
ILMN_15627	GPR143
ILMN_103032
ILMN_34033	LOC646055
ILMN_11513	SDPR
ILMN_77220
ILMN_38079	LOC149837
ILMN_100875
ILMN_138299	DGUOK
ILMN_7933	ZNF342
ILMN_14921	IL19
ILMN_17011	EWSR1
ILMN_28557	HRBL
ILMN_37568	LOC158257
ILMN_30914	LOC402508
ILMN_138454	GRPEL2
ILMN_137100	GPX4
ILMN_136631
ILMN_82255
ILMN_126943
ILMN_31436	LOC654251
ILMN_138626	LOC653376
ILMN_7161	BRD3
ILMN_110399
ILMN_105912
ILMN_112214
ILMN_10967	FTL
ILMN_20455	LGR5
ILMN_43000	LOC646268
ILMN_34049	LOC642196
ILMN_17502	C17orf71
ILMN_26250	DEFB4
ILMN_117281
ILMN_2729	ZNF536
ILMN_118471
ILMN_15878	DGKZ
ILMN_40127	LOC644319
ILMN_128352
ILMN_36855	LOC645302
ILMN_23601	C18orf58
ILMN_16762	OR10A4
ILMN_7167	PRPF40B
ILMN_25315	PFKFB4
ILMN_9900	CDC34
ILMN_136838
ILMN_110797
ILMN_109591
ILMN_92185
ILMN_25836	METRN
ILMN_112884
ILMN_34335	LOC650815
ILMN_9657	CD99
ILMN_26735	DP58
ILMN_127093
ILMN_25155	C1orf95
ILMN_22897	C14orf80
ILMN_137301	LOC643293
ILMN_32140	LOC392979
ILMN_125731
ILMN_128825
ILMN_78941
ILMN_8245	TTTY1
ILMN_7291	TTTY17
ILMN_109157
ILMN_112979
ILMN_97937
ILMN_35602	LOC647193
ILMN_9986	WISP3
ILMN_85474
ILMN_31830	LOC646703
ILMN_109822
ILMN_80554
ILMN_12833	VPS33A
ILMN_26238	DIP2A
ILMN_20191	CA8
ILMN_1631	HLA-G
ILMN_117696
ILMN_116361
ILMN_137371	RNF126P1
ILMN_105339
ILMN_29912	ZAP70
ILMN_126912
ILMN_38671	KIAA1394
ILMN_27252	RGS10
ILMN_43692	LOC642173
ILMN_35390	LOC643752
ILMN_82162
ILMN_34957	LOC647649
ILMN_35093	LOC644272
ILMN_9517	ATP6V0E2L
ILMN_30772	LOC647706
ILMN_2449	FAHD1
ILMN_93861
ILMN_27705	NKX2-3
ILMN_5477	HERC4
ILMN_99192
ILMN_8115	KIF2
ILMN_6075	CCBE1
ILMN_9068	FAS
ILMN_19437	KIAA1193
ILMN_13486	PPP2R2B
ILMN_30738	ZNF525
ILMN_116512
ILMN_5701	PPP1R2P9
ILMN_11875	FOLR2
ILMN_137459	LOC649025
ILMN_11004	PBX4
ILMN_16702	KERA
ILMN_127184
ILMN_106424
ILMN_14271	IRX2
ILMN_15619	ZFYVE20
ILMN_115697
ILMN_22459	SPATA3
ILMN_13313	GIPC2
ILMN_12963	WBP2
ILMN_17955	LOC613206
ILMN_77276
ILMN_1491	FLJ22531
ILMN_136433
ILMN_12529	HNF4A
ILMN_33261	LOC644887
ILMN_31662	LOC644262
ILMN_99905
ILMN_24658	UPK3B
ILMN_106475
ILMN_138033	MLLT4
ILMN_104083
ILMN_14916	TNFRSF25
ILMN_86207
ILMN_73500
ILMN_10091	PSME3
ILMN_124202
ILMN_10267	JOSD2
ILMN_17836	NXPH3
ILMN_2173	ZNF277
ILMN_8212	OR9K2
ILMN_136034
ILMN_125494
ILMN_2826	KCNA5
ILMN_138691	ACOT1
ILMN_6890	IFITM3
ILMN_73444
ILMN_2584	PEX10
ILMN_103191
ILMN_133784
ILMN_105561
ILMN_137138	FLJ20397
ILMN_132732
ILMN_42707	LOC147975
ILMN_35444	LOC650612
ILMN_87762
ILMN_74348
ILMN_72395
ILMN_33209	LOC651373
ILMN_75510
ILMN_104271
ILMN_37360	LOC390811
ILMN_19409	PRDX5
ILMN_8210	OR52N2
ILMN_28987	PPP2R4
ILMN_131243
ILMN_22058	SDHA
ILMN_126490
ILMN_5058	AFAP
ILMN_28056	KIAA0372
ILMN_83063
ILMN_139141	CCND1
ILMN_12370	SFN
ILMN_8933	KRTAP21-1
ILMN_33813	LOC644188
ILMN_105164
ILMN_8106	SIRT1
ILMN_6716	FURIN
ILMN_78433
ILMN_11959	HPX
ILMN_18756	IL21
ILMN_115910
ILMN_43569	LOC90342
ILMN_10390	NFYA
ILMN_4522	MEFV
ILMN_3419	ZNFN1A3
ILMN_137777	HS6ST3
ILMN_108704
ILMN_26366	FCGR2A
ILMN_3492	NFS1
ILMN_34707	LOC647274
ILMN_39561	LOC653555
ILMN_84569
ILMN_30583	LOC442609
ILMN_7229	ALKBH7
ILMN_39372	LOC642568
ILMN_35931	LOC653853
ILMN_11057	RBM4
ILMN_18611	C15orf37
ILMN_15349	ST6GAL1
ILMN_34377	LOC340089
ILMN_122418
ILMN_4123	MYST2
ILMN_112277
ILMN_43512	LOC399715
ILMN_127215
ILMN_550	GPM6B
ILMN_105619
ILMN_114722
ILMN_39741	LOC644976
ILMN_2711	FANCF
ILMN_42653	LOC400214
ILMN_128475
ILMN_2861	C6orf123
ILMN_21654	NASP
ILMN_134873
ILMN_15410	BAT1
ILMN_105838
ILMN_115125
ILMN_25959	C12orf45
ILMN_105503
ILMN_111055
ILMN_78686
ILMN_1604	SMPD3
ILMN_7952	DHDH
ILMN_134852
ILMN_8219	TMEM59
ILMN_415	CALD1
ILMN_33169	LOC651747
ILMN_118299
ILMN_24934	ZBP1
ILMN_88381
ILMN_14875	SPATC1
ILMN_26360	EPAS1
ILMN_14155	VPS13D
ILMN_108813
ILMN_45994	LOC648728
ILMN_2726	TKT
ILMN_125286
ILMN_46089	LOC652750
ILMN_116608
ILMN_26525	MPP7
ILMN_116395
ILMN_5730	SCOTIN
ILMN_20773	FGF12
ILMN_15575	SMA5
ILMN_137632	LOC374443
ILMN_20913	FLJ35725
ILMN_5929	GRB10
ILMN_133108
ILMN_89481
ILMN_7653	MPG
ILMN_45737	LOC648815
ILMN_16074	MCM8
ILMN_8231	OTUD5
ILMN_7000	CDH26
ILMN_118729
ILMN_122150
ILMN_23823	DHTKD1
ILMN_5038	DKFZp451M2119
ILMN_21051	LTBP4
ILMN_3400	TMEM85
ILMN_26592	SIRPB2
ILMN_21590	TUBGCP6
ILMN_42501	ATXN3L
ILMN_110194
ILMN_77479
ILMN_23331	C19orf18
ILMN_9147	MGC5297
ILMN_37375	LOC440905
ILMN_21149	MAZ
ILMN_92821
ILMN_17057	SLC6A5
ILMN_135293
ILMN_84608
ILMN_10407	SFRS14
ILMN_8095	TTC8
ILMN_11645	CREG1
ILMN_30680	LOC550112
ILMN_5880	OR2A7
ILMN_2594	CRB1
ILMN_128811
ILMN_89642
ILMN_5708	ETS1
ILMN_93839
ILMN_46455	LOC646236
ILMN_17968	TMCC3
ILMN_86612
ILMN_99567
ILMN_23717	BTBD12
ILMN_1280	GMPR2
ILMN_21372	MAPKAPK3
ILMN_92604
ILMN_127421
ILMN_38836	LOC650717
ILMN_37104	LOC649136
ILMN_73498
ILMN_37741	LOC400197
ILMN_25105	TMEM99
ILMN_136066
ILMN_1652	LOC442425
ILMN_11691	LOC283755
ILMN_105825
ILMN_71764
ILMN_15289	DNAJA5
ILMN_127491
ILMN_27731	PLIN
ILMN_14906	C14orf166
ILMN_24457	DBN1
ILMN_21010	KIAA1411
ILMN_114817
ILMN_10392	UQCR
ILMN_6894	C14orf130
ILMN_5997	FLJ14166
ILMN_37022	LOC653722
ILMN_117031
ILMN_734	HSPG2
ILMN_121343
ILMN_10934	NEIL3
ILMN_117339
ILMN_29412	TNXB
ILMN_114220
ILMN_39745	LOC651830
ILMN_9231	CITED1
ILMN_124693
ILMN_99827
ILMN_105792
ILMN_73511
ILMN_106910
ILMN_106215
ILMN_36588	LOC130773
ILMN_3144	FAM26C
ILMN_6654	DISP2
ILMN_2771	MVD
ILMN_104599
ILMN_113810
ILMN_36688	LOC653349
ILMN_115923
ILMN_20660	OR52E2
ILMN_10833	FLJ36070
ILMN_22209	MRPL36
ILMN_22949	GH2
ILMN_17828	SNX27
ILMN_121677
ILMN_4647	MGC10334
ILMN_103648
ILMN_116091
ILMN_110650
ILMN_2480	RAPGEF1
ILMN_421	SLC2A1
ILMN_27886	C21orf2
ILMN_123262
ILMN_15252	GADD45GIP1
ILMN_121154
ILMN_4752	TASP1
ILMN_14287	KIAA0251
ILMN_17420	IARS2
ILMN_19959	CHMP4A
ILMN_115630
ILMN_6178	PARK7
ILMN_137560	WNT8A
ILMN_22088	PDK2
ILMN_136952	SORBS1
ILMN_12332	CDK2
ILMN_110990
ILMN_72665
ILMN_78323
ILMN_30663	LOC642883
ILMN_23372	PLXNA3
ILMN_85666
ILMN_2031	ST8SIA5
ILMN_12610	TTLL13
ILMN_103806
ILMN_29980	FLJ40243
ILMN_21489	ZCCHC7
ILMN_88176
ILMN_29308	PTPRR
ILMN_118136
ILMN_15175	CENTD2
ILMN_73010
ILMN_137161	C20orf91
ILMN_129161
ILMN_13327	ZNF263
ILMN_109023
ILMN_24350	NUMB
ILMN_112280
ILMN_112733
ILMN_75391
ILMN_138949	PSCA
ILMN_32575	GPR125
ILMN_115287
ILMN_75449
ILMN_127538
ILMN_45319	LOC440414
ILMN_130626
ILMN_106725
ILMN_139055	MEOX2
ILMN_82085
ILMN_125370
ILMN_44009	LOC642628
ILMN_91575
ILMN_37653	LOC642782
ILMN_12506	ZSWIM4
ILMN_108556
ILMN_128862
ILMN_137342	ATP6V1B2
ILMN_12438	UFM1
ILMN_8860	INE1
ILMN_38932	LOC644143
ILMN_108905
ILMN_128694
ILMN_13874	CDK5R2
ILMN_16843	MOCS3
ILMN_96149
ILMN_86792
ILMN_92906
ILMN_32161	LOC654023
ILMN_118057
ILMN_129836
ILMN_15679	WDR48
ILMN_42345	ARHGAP23
ILMN_138843	C1orf173
ILMN_79451
ILMN_97062
ILMN_91344
ILMN_8124	DIRC2
ILMN_138087	LOC653133
ILMN_43629	LOC653417
ILMN_3174	CLIC4
ILMN_3514	DMWD
ILMN_79965
ILMN_119108
ILMN_20892	RHBDF1
ILMN_92352
ILMN_82838
ILMN_106233
ILMN_74572
ILMN_42850	LOC652344
ILMN_105623
ILMN_23271	LOC389852
ILMN_83044
ILMN_37629	MUC3B
ILMN_17459	GNLY
ILMN_20891	NRAP
ILMN_27156	HPS3
ILMN_108394
ILMN_17161	RANBP5
ILMN_36292	LOC651133
ILMN_80240
ILMN_45209	LOC654192
ILMN_31325	LOC643466
ILMN_134872
ILMN_12565	LOC401398
ILMN_26791	OR5M1
ILMN_117258
ILMN_106655
ILMN_17705	MLL5
ILMN_12366	GRIK1
ILMN_102827
ILMN_16353	SOCS5
ILMN_27794	Septin 6
ILMN_91783
ILMN_127139
ILMN_15552	FGF22
ILMN_13166	SALL2
ILMN_24469	PHYH2
ILMN_16081	CHRM2
ILMN_136523
ILMN_124984
ILMN_91262
ILMN_35139	LOC651115
ILMN_11604	SESN3
ILMN_18245	FLJ39370
ILMN_138172	MAML1
ILMN_78031
ILMN_115069
ILMN_72521
ILMN_24701	PABPC1
ILMN_111758
ILMN_104769
ILMN_104074
ILMN_138519	METTL7A
ILMN_108817
ILMN_21802	OR9A4
ILMN_36629	LOC648609
ILMN_28964	UPF3A
ILMN_86258
ILMN_9188	MMP7
ILMN_42810	LOC644135
ILMN_7670	PCDHGB3
ILMN_127724
ILMN_26860	OR51V1
ILMN_116310
ILMN_7539	PECI
ILMN_128634
ILMN_78032
ILMN_41228	LOC648541
ILMN_37155	LOC645551
ILMN_43648	LOC23117
ILMN_118134
ILMN_25163	FLJ25371
ILMN_19231	KCTD1
ILMN_5969	GBA2
ILMN_103447
ILMN_22992	AER61
ILMN_77752
ILMN_29531	PCSK7
ILMN_106357
ILMN_24633	ZNF215
ILMN_122216
ILMN_129546
ILMN_18913	FLOT1
ILMN_12976	SEC11L1
ILMN_10626	PRPF19
ILMN_81689
ILMN_91680
ILMN_16191	MGC16372
ILMN_91455
ILMN_18277	NUP133
ILMN_32096	LOC653137
ILMN_21351	HINT1
ILMN_35436	rab1c
ILMN_13980	KCNH6
ILMN_10360	PRSS16
ILMN_29145	RNF175
ILMN_92529
ILMN_7874	SULT1C3
ILMN_102185
ILMN_1161	MOG
ILMN_17974	HIST1H2BK
ILMN_11870	RHCG
ILMN_116282
ILMN_27284	TRY1
ILMN_26343	GJB2
ILMN_26450	PML
ILMN_19831	GUP1
ILMN_109238
ILMN_79506
ILMN_95225
ILMN_2360	RNU32
ILMN_106993
ILMN_137312	CR1
ILMN_17141	SAMD11
ILMN_24414	CAPN12
ILMN_107706
ILMN_92790
ILMN_33265	LOC649680
ILMN_17485	SNURF
ILMN_128109
ILMN_931	GPR160
ILMN_14262	RASSF1
ILMN_4141	RTDR1
ILMN_22041	C3orf60
ILMN_17255	DCTN1
ILMN_17212	IQCA
ILMN_138967	LOC644625
ILMN_30647	LOC643327
ILMN_30773	LOC642781
ILMN_34913	LOC645268
ILMN_16655	MTIF3
ILMN_138030	THOC4
ILMN_37666	LOC387762
ILMN_2114	B3GALT5
ILMN_38464	SUZ12P
ILMN_134980
ILMN_123587
ILMN_14072	ASB4
ILMN_100170
ILMN_35637	LOC651597
ILMN_21981	FLJ39155
ILMN_15477	GRIN3A
ILMN_75848
ILMN_4901	TMEM71
ILMN_33798	LOC643150
ILMN_17392	SLC8A2
ILMN_16010	OR2A5
ILMN_10480	UPK1A
ILMN_22111	C14orf102
ILMN_17050	PHF22
ILMN_8792	FLJ45831
ILMN_136679
ILMN_104034
ILMN_520	RAB37
ILMN_110379
ILMN_15054	RSN
ILMN_72160
ILMN_19468	DKFZP564O0523
ILMN_22618	TPM2
ILMN_74693
ILMN_20717	SPTB
ILMN_113780
ILMN_9994	KLF2
ILMN_79528
ILMN_104784
ILMN_107622
ILMN_83693
ILMN_113500
ILMN_3083	PSMB6
ILMN_22272	PRSS23
ILMN_11228	KDELC1
ILMN_127991
ILMN_118480
ILMN_20423	NIF3L1
ILMN_138026	GAGE1
ILMN_71655
ILMN_136558
ILMN_24801	C20orf94
ILMN_82354
ILMN_28770	HELT
ILMN_22071	BMP2K
ILMN_127915
ILMN_124607
ILMN_38295	LOC650029
ILMN_31375	LOC653469
ILMN_13490	KARCA1
ILMN_130033
ILMN_5114	NTRK1
ILMN_7679	PBXIP1
ILMN_114941
ILMN_114482
ILMN_5947	SLC25A18
ILMN_14054	C15orf24
ILMN_29019	C6orf96
ILMN_138272	CLK2
ILMN_30178	MPPE1
ILMN_137351	HOXA3
ILMN_18156	DAO
ILMN_125056
ILMN_33517	LOC643558
ILMN_102973
ILMN_2326	OR5B3
ILMN_77371
ILMN_44021	LOC652255
ILMN_13641	POLG
ILMN_42240	LOC644444
ILMN_4035	SPCS2
ILMN_27222	ZNF667
ILMN_15748	GKN1
ILMN_21086	LRFN4
ILMN_13473	BCL2L10
ILMN_120889
ILMN_19277	CAMK2D
ILMN_16615	PSG11
ILMN_82535
ILMN_14466	SERPINB2
ILMN_14172	UCP2
ILMN_137488	ATP5I
ILMN_32918	LOC653503
ILMN_107251
ILMN_77583
ILMN_6271	FUT4
ILMN_130404
ILMN_124400
ILMN_15927	KCNG1
ILMN_35344	C14orf128
ILMN_25439	SPECC1
ILMN_115060
ILMN_106875
ILMN_37989	LOC387841
ILMN_21742	IL1RAP
ILMN_13960	CCT4
ILMN_75663
ILMN_43483	LOC645220
ILMN_4354	IRX3
ILMN_35551	LOC652481
ILMN_125258
ILMN_116479
ILMN_32412	LOC653184
ILMN_11080	USP26
ILMN_7658	CASP4
ILMN_39006	LOC388526
ILMN_110855
ILMN_14951	KRTHA7
ILMN_9938	NYD-SP14
ILMN_42489	LOC645799
ILMN_29686	FAT4
ILMN_96869
ILMN_24680	FLJ32745
ILMN_32711	LOC389300
ILMN_22813	C14orf43
ILMN_11554	GCC2
ILMN_19427	HIVEP3
ILMN_117143
ILMN_81168
ILMN_71441
ILMN_93093
ILMN_8941	RBM12B
ILMN_94234
ILMN_15492	PCSK9
ILMN_11285	TP53
ILMN_107030
ILMN_85004
ILMN_43560	LOC649564
ILMN_10290	BLNK
ILMN_2682	EGFR
ILMN_122519
ILMN_44897	LOC644636
ILMN_114952
ILMN_104293
ILMN_2180	IGSF1
ILMN_19788	TCTA
ILMN_21964	PIM1
ILMN_6373	PLVAP
ILMN_26271	TMEM5
ILMN_75623
ILMN_111087
ILMN_23047	RSPO3
ILMN_18424	SALL4
ILMN_104013
ILMN_9874	NFKBIB
ILMN_39914	LOC645438
ILMN_134475
ILMN_12745	SNX8
ILMN_106042
ILMN_125515
ILMN_118408
ILMN_31783	LOC283682
ILMN_119358
ILMN_8142	NFATC3
ILMN_23294	KIAA1618
ILMN_103396
ILMN_127470
ILMN_11328	MXI1
ILMN_106576
ILMN_17801	IGFL3
ILMN_131386
ILMN_92383
ILMN_18065	LOC144233
ILMN_114752
ILMN_114449
ILMN_86151
ILMN_132172
ILMN_12956	ZNF673
ILMN_86638
ILMN_84056
ILMN_110949
ILMN_39100	LOC642312
ILMN_138687	CHRNA4
ILMN_18743	ECE2
ILMN_11000	TSGA14
ILMN_40925	LOC199882
ILMN_116902
ILMN_5626	PQLC1
ILMN_4250	ZNF653
ILMN_9449	C3orf29
ILMN_40016	LOC648113
ILMN_19975	MIA
ILMN_78640
ILMN_129345
ILMN_23096	SCGB3A1
ILMN_45549	LOC650321
ILMN_3456	NDUFB9
ILMN_34066	LOC440341
ILMN_3067	NRXN3
ILMN_84338
ILMN_22805	SLC26A7
ILMN_39696	LOC648177
ILMN_32755	LOC254312
ILMN_10348	KIRREL2
ILMN_9202	GOLGA4
ILMN_10879	MYBBP1A
ILMN_4433	PCDHB17
ILMN_107144
ILMN_72800
ILMN_39121	LOC649341
ILMN_81927
ILMN_2760	CASP9
ILMN_12829	FGF5
ILMN_107669
ILMN_92422
ILMN_100711
ILMN_79702
ILMN_40123	LOC644569
ILMN_116079
ILMN_20933	FGFR2
ILMN_1394	MAN1A1
ILMN_78214
ILMN_39788	LOC644824
ILMN_6740	ITGA11
ILMN_9520	HIST1H1E
ILMN_138468	LOC646023
ILMN_118146
ILMN_20654	UAP1L1
ILMN_137118	AKR1C2
ILMN_2262	ZFAND3
ILMN_113946
ILMN_127240
ILMN_32251	LOC643090
ILMN_35652	LOC644690
ILMN_16902	GOLPH2
ILMN_112064
ILMN_84385
ILMN_15139	GSTA2
ILMN_15231	HCP5
ILMN_112605
ILMN_118156
ILMN_108469
ILMN_25126	FAM24B
ILMN_6336	ALKBH6
ILMN_27535	P4HB
ILMN_33043	LOC648210
ILMN_105156
ILMN_113809
ILMN_139126	UBE2E3
[truncated: 44,719 more rows]

## Sheet: total genes
symbol	adj.P.Val	logFC	p取对数
76P	0.0743441	-0.446346	1.12875
7A5	0.0273595	-2.03555	1.56289
A1BG	0.198465	0.319861	0.702317
A2BP1	0.892511	-0.102674	0.0493865
A2M	0.856039	-0.117839	0.0675067
A2ML1	0.960634	-0.0786477	0.0174418
A3GALT2	0.655734	0.190351	0.183272
A4GALT	0.108051	-0.736472	0.966369
A4GNT	0.973645	-0.0583399	0.0115995
AAA1	0.646	-0.170327	0.189767
AAAS	0.825363	-0.168013	0.0833552
AACS	0.585454	-0.324138	0.232507
AACSL	0.971924	-0.0580214	0.0123676
AADAC	0.001399	-2.23963	2.85418
AADACL1	0.0625336	0.644005	1.20389
AADACL2	0.944252	-0.0806573	0.0249121
AADAT	0.130741	-0.481831	0.883587
AAK1	0.105716	-0.613675	0.975858
AAMP	0.781562	0.312592	0.107037
AANAT	0.932676	0.0808443	0.030269
AARS	0.100553	-0.596796	0.997605
AARSD1	0.22674	-0.66974	0.644472
AARSL	0.625277	-0.191613	0.203928
AASDH	0.0328251	-0.864253	1.48379
AASDHPPT	0.97903	0.0663296	0.00920413
AASS	0.0125384	-0.773198	1.90176
AATF	0.344776	0.381185	0.462463
AATK	0.916153	0.0849338	0.0380319
ABAT	0.82067	-0.144342	0.0858317
ABC1	0.889578	0.2447	0.0508162
ABCA1	0.0024164	-2.70264	2.61683
ABCA10	0.974176	0.0476555	0.0113625
ABCA11	0.0785295	-0.823762	1.10497
ABCA12	0.959807	-0.0814132	0.0178162
ABCA13	0.0006948	-1.9243	3.15814
ABCA2	0.724709	-0.450115	0.139836
ABCA3	0.0028283	2.85141	2.54847
ABCA4	0.933981	-0.0941612	0.0296618
ABCA5	0.716353	0.194815	0.144873
ABCA6	0.177966	-0.543993	0.749663
ABCA7	0.917255	0.102864	0.03751
ABCA8	0.977219	0.0405632	0.010008
ABCA9	0.00429	-1.30641	2.36754
ABCB1	0.963005	0.05868	0.0163717
ABCB10	0.815884	-0.132352	0.0883717
ABCB11	0.760058	-0.171284	0.119153
ABCB4	0.873194	0.110671	0.0588891
ABCB5	0.689229	0.155073	0.161636
ABCB6	0.699026	-0.23942	0.155507
ABCB7	0.676816	-0.217123	0.169529
ABCB8	0.843077	0.230158	0.0741327
ABCB9	0.242316	0.727647	0.615618
ABCC1	0.0016967	1.5395	2.77039
ABCC10	0.333515	0.284745	0.476884
ABCC11	0.918501	-0.0992473	0.0369201
ABCC12	0.860712	0.125554	0.0651422
ABCC13	0.891609	0.0963308	0.0498256
ABCC2	0.110858	0.582521	0.955231
ABCC3	0.0633847	1.38649	1.19802
ABCC4	0.0086559	1.61598	2.06269
ABCC5	0.445619	-0.352675	0.351036
ABCC6	0.990855	0.0168974	0.00398989
ABCC8	0.811294	0.131449	0.0908215
ABCC9	0.778316	0.140565	0.108844
ABCD1	0.026375	1.43334	1.57881
ABCD2	0.934905	-0.101696	0.0292324
ABCD3	0.940209	-0.0833327	0.0267755
ABCD4	0.12558	-0.37011	0.901079
ABCE1	0.0385868	-0.69041	1.41356
ABCF1	0.230595	0.762067	0.63715
ABCF2	0.362003	0.389672	0.441288
ABCF3	0.99341	-0.0166423	0.0028716
ABCG1	0.03734	-1.32846	1.42783
ABCG2	0.102741	1.32008	0.988258
ABCG4	0.986899	0.0344752	0.00572738
ABCG5	0.970472	-0.0651311	0.0130168
ABCG8	0.987726	0.022844	0.00536329
ABHD1	0.865976	0.13747	0.062494
ABHD10	0.22116	-0.344423	0.655294
ABHD11	0.983452	0.0306765	0.00724692
ABHD14A	0.178391	-0.451783	0.748628
ABHD14B	0.0292031	1.11437	1.53457
ABHD2	0.813778	0.13082	0.0894942
ABHD3	0.486274	0.452047	0.313119
ABHD4	0.161679	-0.609396	0.791348
ABHD5	0.692687	-0.175084	0.159463
ABHD6	0.0053068	1.44797	2.27517
ABHD7	0.0002315	-3.02494	3.63545
ABHD8	0.997806	0.0125396	0.000954019
ABHD9	0.763727	-0.153589	0.117062
ABI1	0.97628	-0.0445197	0.0104257
ABI2	0.143343	0.955125	0.843625
ABI3	0.970472	-0.0542386	0.0130168
ABI3BP	0.28711	-0.344252	0.541952
ABL1	0.929909	-0.192355	0.0315595
ABL2	0.916522	0.0899273	0.0378571
ABLIM1	0.125476	0.534357	0.90144
ABLIM2	0.997806	-0.00609052	0.000954019
ABLIM3	0.712542	0.213108	0.14719
ABO	0.829103	-0.236944	0.0813915
ABP1	0.952462	-0.0720865	0.0211523
ABR	0.0018318	1.84144	2.73712
ABRA	0.997806	0.00832792	0.000954019
ABT1	0.923449	-0.133977	0.034587
ABTB1	0.808393	-0.211523	0.0923777
ABTB2	0.125412	0.79712	0.901661
ACA10	0.827897	0.17569	0.082024
ACA33	0.476809	-0.371968	0.321656
ACAA1	0.0321761	-0.860474	1.49247
ACAA2	0.329985	-0.353648	0.481505
ACACA	0.269753	-0.319221	0.569035
ACACB	0.0013271	1.83614	2.8771
ACAD10	0.373926	0.481649	0.427215
ACAD11	0.0391539	0.87311	1.40722
ACAD8	0.98794	0.0654805	0.00526956
ACAD9	0.975008	-0.0405699	0.010992
ACADL	0.156589	-0.45218	0.80524
ACADM	0.882334	0.112169	0.0543669
ACADS	0.369938	-0.40254	0.431872
ACADSB	0.716011	0.415555	0.14508
ACADVL	0.210612	-0.620451	0.676518
ACAT1	0.0029144	1.38356	2.53545
ACAT2	0.0335965	0.631411	1.47371
ACBD3	0.582213	-0.245323	0.234918
ACBD4	0.981456	0.0364303	0.00812925
ACBD5	0.681627	0.19975	0.166453
ACBD6	0.986899	-0.0252415	0.00572738
ACBD7	0.962819	-0.069588	0.0164553
ACCN1	0.0039574	1.5303	2.40259
ACCN2	0.979081	0.0893962	0.00918147
ACCN3	0.967397	0.0670995	0.0143951
ACCN4	0.756139	0.183534	0.121399
ACCN5	0.947687	0.0996633	0.0233351
ACD	0.396712	-0.511381	0.401525
ACE	0.598566	0.188659	0.222888
ACE2	0.0599938	-0.542478	1.22189
ACF	0.968536	-0.0518601	0.0138843
ACHE	0.853861	0.11057	0.0686127
ACIN1	0.12833	-0.48734	0.891671
ACLY	0.596603	0.267961	0.224315
ACMSD	0.914478	-0.0873849	0.038827
ACN9	0.0928894	-0.455627	1.03203
ACO1	0.998518	0.00784055	0.000643884
ACO2	0.677845	-0.367753	0.16887
ACOT1	0.955755	0.0968242	0.0196536
ACOT11	0.0090821	-2.28104	2.04181
ACOT12	0.645092	0.335939	0.190379
ACOT2	0.991688	-0.0169343	0.00362512
ACOT4	0.012164	-1.60893	1.91492
ACOT7	0.340576	0.262263	0.467786
ACOT8	0.0200676	-0.84154	1.6975
ACOT9	0.972309	-0.0569048	0.0121956
ACOX1	0.590164	0.284602	0.229027
ACOX2	0.0512171	1.32259	1.29059
ACOX3	0.232906	0.577544	0.632819
ACOXL	0.33894	-0.323537	0.469877
ACP1	0.0164	0.921635	1.78516
ACP2	0.0988177	-0.541097	1.00517
ACP5	0.977194	-0.0368559	0.0100194
ACP6	0.0682593	-1.1959	1.16584
ACPL2	0.0115125	-1.45493	1.93883
ACPP	0.154343	-0.435565	0.811513
ACPT	0.981694	-0.0355157	0.00802369
ACR	0.899799	0.0958947	0.0458546
ACRBP	0.9701	-0.0727648	0.0131835
ACRC	0.848167	-0.357825	0.0715185
ACRV1	0.178305	0.48574	0.748836
ACSBG1	0.985622	0.0329925	0.00628939
ACSBG2	0.993509	0.0216722	0.00282833
ACSL1	0.949448	0.236773	0.0225289
ACSL3	0.866598	-0.194499	0.0621822
ACSL4	0.491955	-0.436576	0.308074
ACSL5	0.0019652	-4.00583	2.70659
ACSL6	0.831605	0.130294	0.0800826
ACSM1	0.990767	0.0178807	0.00402842
ACSM2	0.755501	0.152792	0.121765
ACSM3	0.304966	-0.282578	0.515748
ACSS1	0.0046611	1.1278	2.33151
ACSS2	0.0263037	-1.18814	1.57998
ACTA2	0.0129136	-1.01271	1.88895
ACTB	0.991688	0.0499992	0.00362512
ACTBL1	0.87856	0.123373	0.0562284
ACTC	0.803215	0.130269	0.0951682
ACTG1	0.980413	0.12726	0.00859112
ACTG2	0.974719	-0.0487158	0.0111204
ACTL6A	0.473482	0.390997	0.324696
ACTL6B	0.997252	-0.00667939	0.00119504
ACTL7A	0.979081	0.0366935	0.00918147
ACTL7B	0.974176	-0.0400962	0.0113625
ACTL8	0.926245	-0.0789222	0.0332739
ACTN1	0.983521	-0.0282749	0.00721632
ACTN2	0.97637	-0.0429595	0.0103856
ACTN3	0.859549	0.131399	0.0657293
ACTN4	0.300755	1.03881	0.521787
ACTR10	0.949448	-0.221144	0.0225289
ACTR1A	0.172169	1.19884	0.764046
ACTR1B	0.17371	-0.459993	0.760175
ACTR2	0.0616779	0.590481	1.20987
ACTR3	0.487847	0.536544	0.311716
ACTR3B	0.871912	0.152589	0.0595272
ACTR5	0.504501	0.223839	0.297138
ACTR6	0.951315	-0.130539	0.0216758
ACTR8	0.979985	0.0392913	0.0087807
ACTRT1	0.87456	0.141939	0.0582105
ACVR1	0.311783	0.520543	0.506148
ACVR1B	0.747995	-0.154699	0.126101
ACVR1C	0.0088585	-1.01559	2.05264
ACVR2A	0.9616	0.0649513	0.0170055
ACVR2B	0.977194	-0.0466276	0.0100194
ACVRL1	0.949558	-0.085172	0.0224784
ACY1	0.0326363	-1.14993	1.4863
ACY1L2	0.809572	-0.310136	0.0917447
ACY3	0.875513	-0.135289	0.0577375
ACYP1	0.933274	-0.149168	0.0299908
ACYP2	0.843398	-0.116468	0.0739673
AD031	0.284886	-0.877006	0.54533
ADA	0.0186102	1.42168	1.73025
ADAL	0.0775803	0.538836	1.11025
ADAM10	0.0398582	-0.799224	1.39948
ADAM11	0.108366	0.457753	0.965106
ADAM12	0.967539	-0.0598662	0.0143315
ADAM15	0.0151297	-2.15979	1.82017
ADAM17	0.107855	0.605343	0.967161
ADAM18	0.997806	-0.0114801	0.000954019
ADAM19	0.945147	-0.0726787	0.0245006
ADAM2	0.998763	0.00378457	0.000537511
ADAM20	0.982651	-0.0290707	0.00760079
ADAM21	0.992373	-0.014591	0.00332493
ADAM22	0.326469	0.281127	0.486158
ADAM23	0.550737	0.249351	0.259056
ADAM28	0.0031955	-1.36573	2.49546
ADAM30	0.933274	0.0760004	0.0299908
ADAM32	0.969208	-0.0629422	0.0135831
ADAM33	0.803168	-0.143769	0.0951936
ADAM3A	0.997806	-0.00845426	0.000954019
ADAM5	0.780732	-0.175758	0.107498
ADAM6	0.916528	-0.0925096	0.0378542
ADAM7	0.975008	-0.0456733	0.010992
ADAM8	0.0012735	-3.72599	2.895
ADAM9	0.466745	-0.311208	0.33092
ADAMDEC1	0.960634	0.0552609	0.0174418
ADAMTS1	0.0037025	-2.62423	2.4315
ADAMTS10	0.793807	0.13613	0.100285
ADAMTS12	0.959189	-0.0593463	0.018096
ADAMTS13	0.968525	-0.0552104	0.0138893
ADAMTS14	0.98177	-0.0329262	0.00799024
ADAMTS15	0.969208	0.0466301	0.0135831
ADAMTS16	0.930774	-0.0873513	0.0311556
ADAMTS17	0.996593	-0.0172863	0.00148204
ADAMTS18	0.963005	0.0713901	0.0163717
ADAMTS19	0.922723	-0.129688	0.0349286
ADAMTS2	0.970686	0.0453635	0.0129214
ADAMTS20	0.101907	-0.484063	0.991796
ADAMTS3	0.806785	0.136844	0.0932423
ADAMTS4	0.15081	0.370793	0.82157
ADAMTS5	0.995924	0.0133017	0.00177389
ADAMTS6	0.168954	-0.539388	0.772231
ADAMTS7	0.968536	-0.0521403	0.0138843
ADAMTS8	0.918093	0.0888693	0.0371133
ADAMTS9	0.971682	0.0479586	0.0124759
ADAMTSL1	0.608169	-0.203136	0.215976
ADAMTSL2	0.946435	-0.08058	0.0239093
ADAMTSL3	0.998524	0.00383599	0.000641362
ADAMTSL5	0.0175667	1.05284	1.75531
ADAR	0.0647523	-0.555279	1.18874
ADARB1	0.458355	-0.296594	0.338798
ADARB2	0.829441	-0.133089	0.0812146
ADAT1	0.0431416	-0.551322	1.3651
ADC	0.926022	-0.126582	0.0333787
ADCK1	0.462927	0.277575	0.334487
ADCK2	0.977194	-0.0389149	0.0100194
ADCK4	0.133651	-0.524611	0.874028
ADCK5	0.932676	-0.136692	0.030269
ADCY1	0.768398	0.177322	0.114414
ADCY2	0.898806	0.0939707	0.0463339
ADCY3	0.935936	-0.108288	0.0287537
ADCY4	0.995924	-0.0150309	0.00177389
ADCY5	0.997806	0.00905187	0.000954019
ADCY6	0.336525	0.37072	0.472983
ADCY7	0.0315732	-1.02856	1.50068
ADCY8	0.967431	-0.0621835	0.0143801
ADCY9	0.0209683	1.48339	1.67844
ADCYAP1	0.963594	-0.0531126	0.0161058
ADCYAP1R1	0.981456	-0.0349166	0.00812925
ADD1	0.977194	0.0717295	0.0100194
ADD2	0.876875	0.115845	0.0570622
ADD3	0.0464445	-1.13472	1.33307
ADFP	0.986899	-0.0539292	0.00572738
ADH1A	0.0382217	-0.928152	1.41769
ADH1B	0.984375	-0.0252071	0.0068396
ADH1C	0.0542454	-0.524081	1.26564
ADH4	0.999178	0.00187699	0.00035692
ADH5	0.16868	-0.36707	0.772937
ADH6	0.871912	-0.135757	0.0595272
ADHFE1	0.0016967	1.48055	2.77039
ADI1	0.956852	0.214047	0.0191551
ADIPOQ	0.979868	-0.033416	0.00883256
ADIPOR1	0.142408	-0.534787	0.846465
ADIPOR2	0.590845	-0.309738	0.228526
ADK	0.15531	-0.423776	0.808801
ADM	0.0123206	1.49042	1.90937
ADM2	0.520891	0.273388	0.283253
ADMR	0.940944	0.0834573	0.0264365
ADNP	0.315236	-0.290508	0.501365
ADORA1	0.683083	0.160798	0.165526
ADORA2A	0.007926	1.2231	2.10095
ADORA2B	0.687314	0.309674	0.162845
ADORA3	0.959564	-0.0666047	0.0179259
ADPGK	0.898649	-0.112431	0.0464099
ADPN	0.97628	0.0375208	0.0104257
ADPRH	0.0642197	0.542129	1.19233
ADPRHL1	0.0723417	0.691905	1.14061
ADPRHL2	0.847989	0.156473	0.07161
ADRA1A	0.827861	-0.117665	0.0820425
ADRA1B	0.0042223	2.17848	2.37445
ADRA1D	0.993502	-0.0315705	0.00283147
ADRA2A	0.893176	0.118258	0.0490631
ADRA2B	0.982063	-0.0294108	0.00786074
ADRA2C	0.912767	0.138966	0.0396403
ADRB1	0.0284602	0.663627	1.54576
ADRB2	0.0017269	-3.8813	2.76273
ADRB3	0.714322	0.16138	0.146106
ADRBK1	0.630576	0.17578	0.200263
ADRBK2	0.85636	0.118373	0.0673438
ADRM1	0.994001	-0.0276275	0.002613
ADSL	0.296517	0.497583	0.527951
ADSS	0.0783292	-0.533893	1.10608
ADSSL1	0.122258	0.50914	0.912724
AEBP1	0.970472	0.0633018	0.0130168
AEBP2	0.109363	-0.917311	0.961131
AER61	0.416122	-0.31728	0.380779
AES	0.997252	-0.0195117	0.00119504
AFAP	0.100464	0.943451	0.997991
AFAR3	0.704187	0.226487	0.152312
AFARP1	0.987165	-0.020978	0.00561038
AFF1	0.91761	-0.0824556	0.037342
AFF2	0.950436	-0.088482	0.0220772
AFF3	0.0826723	0.433428	1.08264
AFF4	0.0679248	0.487704	1.16797
AFG3L1	0.904273	-0.2499	0.0437002
AFG3L2	0.78231	-0.140221	0.106621
AFM	0.987477	0.0247344	0.00547292
AFMID	0.0787165	0.567524	1.10393
AFP	0.697584	-0.189748	0.156404
AFTIPHILIN	0.984581	0.133564	0.00674868
AGA	0.937994	-0.162454	0.0277998
AGBL2	0.867446	0.106617	0.0617577
AGBL3	0.990667	-0.0286556	0.0040723
AGBL4	0.845484	-0.116695	0.0728947
AGC1	0.74709	-0.156451	0.126627
AGER	0.981456	0.0331028	0.00812925
AGGF1	0.969374	-0.0534556	0.0135088
AGL	0.0965363	-0.702628	1.01531
AGMAT	0.0035294	-1.45048	2.4523
AGPAT1	0.21885	0.536603	0.659853
AGPAT2	0.640867	-0.617958	0.193232
AGPAT3	0.931225	0.155548	0.0309455
AGPAT4	0.279953	0.485923	0.552915
AGPAT5	0.480615	-0.567819	0.318203
AGPAT6	0.949929	0.0721476	0.0223088
AGPAT7	0.351798	-0.684859	0.453707
AGPS	0.989599	0.0477466	0.00454093
AGR2	0.987924	0.0533502	0.0052766
AGRN	0.0512879	-2.09071	1.28999
AGRP	0.711329	-0.158065	0.147929
AGT	0.977194	-0.0381611	0.0100194
AGTPBP1	0.354105	-0.3472	0.450868
AGTR1	0.995924	-0.014087	0.00177389
AGTR2	0.870881	-0.102174	0.0600412
AGTRAP	0.995379	-0.0282965	0.00201131
AGTRL1	0.953097	0.069319	0.020863
AGXT	0.9608	0.0657167	0.0173669
AGXT2	0.870865	-0.125936	0.0600492
AGXT2L1	0.953288	0.0888288	0.0207759
AHCTF1	0.98177	-0.028056	0.00799024
AHCY	0.853904	-0.284479	0.0685908
AHCYL1	0.0264202	0.862197	1.57806
AHDC1	0.943474	-0.314623	0.0252701
AHI1	0.501443	0.21503	0.299779
AHNAK	0.07362	0.75356	1.133
AHR	0.987606	0.0763561	0.0054165
AHRR	0.613483	-0.173644	0.212197
AHSA1	0.0407233	-0.633496	1.39016
AHSA2	0.0094276	1.18346	2.0256
AHSG	0.604674	-0.18327	0.218479
AICDA	0.946435	-0.077852	0.0239093
AIF1	0.968559	0.0482381	0.0138741
AIFL	0.98177	-0.0362427	0.00799024
AIG1	0.0101434	-1.51207	1.99382
AIM1	0.0391696	-0.628379	1.40705
AIM1L	0.945372	0.075593	0.0243971
AIM2	0.0015179	-4.24488	2.81876
AIP	0.856544	0.248103	0.0672502
AIPL1	0.943934	0.079448	0.0250583
AIRE	0.967571	-0.0494539	0.0143172
AJAP1	0.949448	0.0717834	0.0225289
AK1	0.0013772	1.77346	2.861
AK2	0.154343	-0.553669	0.811513
AK3	0.0200522	-1.03506	1.69784
AK3L1	0.241808	-0.754004	0.61653
AK3L2	0.194968	-0.749983	0.710036
AK5	0.318841	0.271556	0.496426
AK7	0.960634	-0.0817099	0.0174418
AKAP1	0.304549	0.476456	0.516343
AKAP10	0.36026	0.368809	0.443383
AKAP11	0.093919	-0.586229	1.02725
AKAP12	0.0166092	3.00526	1.77965
AKAP13	0.104048	0.4331	0.982768
AKAP14	0.856544	0.110794	0.0672502
AKAP2	0.971717	-0.0442264	0.0124601
AKAP3	0.452661	-0.214969	0.344227
AKAP4	0.694703	-0.164745	0.158201
AKAP5	0.702004	-0.181298	0.153661
AKAP6	0.953962	0.0650836	0.0204691
AKAP7	0.45559	0.277955	0.341425
AKAP8	0.971717	-0.0800832	0.0124601
AKAP8L	0.842066	0.141291	0.0746541
AKAP9	0.807483	-0.19821	0.0928665
AKNA	0.999802	-0.00041325	8.59119e-05
AKR1A1	0.579761	-0.309099	0.236751
AKR1B1	0.102308	-0.726534	0.990092
AKR1B10	0.0003105	-3.67437	3.50794
AKR1C1	0.828614	-0.14666	0.0816476
AKR1C2	0.899448	-0.116454	0.046024
AKR1C3	0.0002467	-6.05952	3.60783
AKR1C4	0.999311	-0.00189991	0.000299245
AKR1CL1	0.914887	0.0995934	0.0386324
AKR1CL2	0.159455	-0.515679	0.797363
AKR1D1	0.957392	-0.0865276	0.01891
AKR7A2	0.905827	0.240672	0.0429548
AKR7A3	0.886835	0.155586	0.0521571
AKT1	0.602198	0.188006	0.22026
AKT1S1	0.610438	-0.25254	0.214359
AKT2	0.0052155	2.24085	2.2827
AKT3	0.357264	0.244495	0.447011
ALAD	0.0956544	-0.417958	1.0193
ALAS1	0.311524	0.394881	0.506509
ALAS2	0.219077	0.314562	0.659403
ALB	0.974069	0.0538781	0.0114104
ALCAM	0.0171341	-2.24546	1.76614
ALDH16A1	0.0021918	-2.03551	2.6592
ALDH1A1	0.676801	-0.180232	0.169539
ALDH1A2	0.0827792	-0.55934	1.08208
ALDH1A3	0.0063605	-1.55129	2.19651
ALDH1B1	0.334448	0.706493	0.475671
ALDH1L1	0.0144192	-1.62711	1.84106
ALDH1L2	0.981694	0.0320178	0.00802369
ALDH2	0.0048039	-1.09106	2.31841
ALDH3A1	0.000102	-7.39317	3.9914
ALDH3A2	0.33894	-0.588672	0.469877
ALDH3B1	0.913309	-0.329616	0.0393824
ALDH3B2	0.836706	-0.115199	0.0774272
ALDH4A1	0.167321	0.488307	0.77645
ALDH5A1	0.0040803	-1.67837	2.38931
ALDH6A1	0.655099	-0.422136	0.183693
ALDH7A1	0.740029	-0.304272	0.130751
ALDH8A1	0.989658	-0.0182411	0.0045149
ALDH9A1	0.0615205	-0.559928	1.21098
ALDOA	0.610082	-0.210337	0.214612
ALDOB	0.998518	0.00406748	0.000643884
ALDOC	0.0150194	-0.765799	1.82335
ALF	0.950155	-0.0727048	0.0222054
ALG1	0.721648	0.192583	0.141675
ALG10	0.0512508	-0.711809	1.2903
ALG12	0.487685	0.206594	0.311861
ALG14	0.202668	-0.385483	0.693214
ALG2	0.157306	-0.475595	0.803255
ALG3	0.834976	-0.284991	0.0783258
ALG5	0.0794583	-1.10883	1.09986
ALG6	0.26657	0.298517	0.574188
ALG8	0.969595	0.0879412	0.0134095
ALG9	0.0565795	-0.492074	1.24734
ALK	0.472172	0.208725	0.3259
ALKBH	0.510372	-0.243166	0.292114
ALKBH2	0.0153362	1.03791	1.81428
ALKBH3	0.558322	-0.275989	0.253115
ALKBH4	0.908356	0.147086	0.0417441
ALKBH5	0.158761	0.466104	0.799255
ALKBH6	0.959564	0.082421	0.0179259
ALKBH7	0.308238	0.96959	0.511113
ALKBH8	0.0118744	0.905279	1.92539
ALLC	0.836842	0.127781	0.0773565
ALMS1	0.993836	0.0109705	0.00268514
ALOX12	0.793807	0.161982	0.100285
ALOX12B	0.999757	-0.00065446	0.000105546
ALOX12P2	0.998763	0.00293834	0.000537511
ALOX15	0.959469	-0.0608345	0.0179688
ALOX15B	0.905679	-0.105399	0.0430259
ALOX5	0.0024198	-1.39925	2.61622
ALOX5AP	0.0377817	1.12978	1.42272
ALOXE3	0.959564	-0.0558645	0.0179259
ALPI	0.878164	-0.112982	0.0564242
ALPK3	0.957617	-0.0692776	0.0188081
ALPL	0.977611	0.057196	0.00983405
ALPP	0.972297	0.0811062	0.0122012
ALPPL2	0.066268	1.30629	1.1787
ALS2	0.0016588	1.98593	2.78021
ALS2CL	0.0529415	-0.747945	1.2762
ALS2CR11	0.99339	0.0142404	0.0028803
ALS2CR12	0.986182	0.035072	0.00604271
ALS2CR13	0.621432	0.374483	0.206606
ALS2CR14	0.987813	-0.122908	0.00532517
ALS2CR15	0.0124523	0.796759	1.90475
ALS2CR16	0.987165	0.0216127	0.00561038
ALS2CR19	0.790614	-0.160183	0.102036
ALS2CR2	0.043917	1.06573	1.35737
ALS2CR4	0.988359	-0.0536543	0.00508519
ALS2CR7	0.918162	0.0899083	0.0370806
ALS2CR8	0.708709	0.197573	0.149532
ALX3	0.935899	-0.0959641	0.0287709
ALX4	0.324265	0.272603	0.489099
AMAC1	0.919641	0.088414	0.0363818
AMAC1L2	0.976602	-0.0497252	0.0102826
AMACR	0.994918	0.0150275	0.00221293
AMBN	0.94863	-0.0720256	0.022903
AMBP	0.979432	-0.0591381	0.00902558
AMD1	0.171475	0.397983	0.765799
AMDHD1	0.651683	-0.172479	0.185964
AMDHD2	0.75232	0.277804	0.123597
AMELX	0.777462	-0.138482	0.109321
AMELY	0.924361	-0.0937278	0.0341582
AMFR	0.0733431	0.540644	1.13464
AMH	0.0814424	-0.492896	1.08915
AMHR2	0.959033	0.0680611	0.0181663
AMICA1	0.972349	-0.0434584	0.0121777
AMID	0.230568	0.370485	0.637201
AMIGO1	0.977611	-0.0406568	0.00983405
AMIGO2	0.974526	0.0792083	0.0112068
AMIGO3	0.973813	0.0405721	0.0115245
AMMECR1	0.0231448	-1.16482	1.63555
AMN	0.844877	-0.124792	0.0732064
AMOT	0.145777	0.535954	0.83631
AMOTL1	0.34473	-0.29103	0.462521
AMOTL2	0.971717	0.064656	0.0124601
AMPD1	0.383389	0.274522	0.416361
AMPD2	0.842603	0.112549	0.074377
AMPD3	0.665257	-0.24077	0.17701
AMPH	0.976036	-0.0395683	0.0105343
AMT	0.169544	0.498799	0.770716
AMY1A	0.971717	0.0777111	0.0124601
AMY1B	0.531553	-0.689091	0.274454
AMY1C	0.0979062	1.0533	1.00919
AMY2A	0.909981	0.0976281	0.0409675
AMY2B	0.956862	-0.0691708	0.0191508
AMZ1	0.974176	-0.0453382	0.0113625
AMZ2	0.967571	-0.0534423	0.0143172
ANAPC1	0.918501	0.144799	0.0369201
ANAPC10	0.181831	-0.564292	0.740332
ANAPC11	0.109394	0.435857	0.961005
ANAPC13	0.0211819	0.666297	1.67404
ANAPC2	0.728888	-0.3771	0.137339
ANAPC4	0.626778	-0.376965	0.202887
ANAPC5	0.196536	-0.372085	0.706557
ANAPC7	0.119621	0.630599	0.922194
ANG	0.280209	0.780109	0.552518
ANGEL1	0.52701	-0.295346	0.278182
ANGEL2	0.847608	0.414547	0.071805
ANGPT1	0.999802	0.00029722	8.59119e-05
ANGPT2	0.75232	-0.147709	0.123597
ANGPT4	0.998634	0.00375038	0.000593652
ANGPTL1	0.981722	0.0344457	0.00801134
ANGPTL2	0.989716	-0.0191864	0.00448928
ANGPTL3	0.99782	0.0111798	0.000947926
ANGPTL4	0.0145929	2.45381	1.83586
ANGPTL5	0.819747	0.135923	0.0863202
ANGPTL6	0.824075	0.133648	0.0840334
ANGPTL7	0.978829	0.0361821	0.00929322
ANK1	0.908468	-0.339966	0.0416905
ANK2	0.421478	0.301052	0.375226
ANK3	0.00055	-2.29284	3.25964
ANKDD1A	0.974787	-0.143627	0.0110902
ANKFN1	0.840235	0.116888	0.0755994
ANKFY1	0.207268	-0.408053	0.683468
ANKH	0.861359	-0.124214	0.064816
ANKHD1	0.208677	0.578326	0.680526
ANKK1	0.945151	-0.0725423	0.024499
ANKMY1	0.894791	0.114474	0.0482782
ANKMY2	0.994408	-0.021837	0.00243535
ANKRA2	0.039472	-0.660927	1.40371
ANKRD1	0.0019089	-3.88444	2.71922
ANKRD10	0.0107038	-1.77598	1.97046
ANKRD11	0.959504	-0.0714692	0.017953
ANKRD12	0.949195	0.168725	0.0226447
ANKRD13	0.255791	0.302702	0.592115
ANKRD13B	0.211917	0.488524	0.673834
ANKRD13C	0.857671	-0.122195	0.0666794
ANKRD13D	0.833922	0.141188	0.0788744
ANKRD15	0.833922	0.179893	0.0788744
ANKRD16	0.344085	0.253592	0.463335
ANKRD17	0.303091	-0.32784	0.518427
ANKRD19	0.549431	-0.253751	0.260087
ANKRD2	0.909574	0.100551	0.0411622
ANKRD20A2	0.282109	0.501235	0.549583
ANKRD20A3	0.165355	0.572039	0.781583
ANKRD20B	0.993642	-0.0149907	0.00277023
ANKRD21	0.837871	0.117707	0.0768226
ANKRD22	0.0002347	-2.92597	3.62949
ANKRD23	0.989247	0.0201604	0.00469526
ANKRD24	0.708283	0.158927	0.149793
ANKRD25	0.0294174	1.82524	1.5314
ANKRD26	0.990667	0.0278531	0.0040723
ANKRD27	0.947713	0.0656437	0.023323
ANKRD28	0.286473	0.319791	0.542916
ANKRD29	0.0664131	-0.792762	1.17775
ANKRD30A	0.960634	0.0553315	0.0174418
ANKRD30B	0.951063	0.246637	0.0217905
ANKRD31	0.885647	-0.113764	0.0527392
ANKRD32	0.824462	-0.120576	0.0838295
ANKRD33	0.305574	1.86648	0.514884
ANKRD35	0.975151	0.0477834	0.0109281
ANKRD36	0.255178	0.28737	0.593158
ANKRD37	0.775533	0.450134	0.1104
ANKRD38	0.957143	0.0794684	0.0190231
ANKRD39	0.0819565	1.47371	1.08642
ANKRD40	0.0269294	0.67455	1.56977
ANKRD41	0.155196	-0.410544	0.809119
ANKRD42	0.800201	-0.16664	0.0968009
ANKRD43	0.0338082	-0.601647	1.47098
ANKRD44	0.997806	-0.00654306	0.000954019
ANKRD45	0.975008	-0.0432139	0.010992
ANKRD46	0.0864103	-0.543652	1.06343
ANKRD47	0.585531	0.188981	0.23245
ANKRD49	0.18897	-0.407733	0.723606
ANKRD5	0.0088553	-1.35231	2.0528
ANKRD50	0.990687	0.0281331	0.0040634
ANKRD6	0.987119	-0.0206528	0.00563062
ANKRD7	0.98224	-0.0371561	0.00778252
ANKRD9	0.998888	-0.00385225	0.000483161
ANKS1A	0.15491	-0.365931	0.80992
ANKS1B	0.031336	0.60031	1.50396
ANKS3	0.718632	0.343111	0.143493
ANKS4B	0.757478	-0.151731	0.12063
ANKS6	0.543898	-0.242276	0.264483
ANKZF1	0.902352	-0.224312	0.0446241
ANLN	0.845698	0.229601	0.0727846
ANP32A	0.939241	0.129604	0.0272228
ANP32B	0.024639	-0.670339	1.60838
ANP32C	0.827318	0.430454	0.0823278
ANP32D	0.960634	-0.0640182	0.0174418
ANP32E	0.980413	-0.0787169	0.00859112
ANPEP	0.0085313	3.24988	2.06898
ANTXR1	0.0017164	1.45118	2.76538
ANTXR2	0.848043	-0.380227	0.071582
ANTXRL	0.856544	-0.146424	0.0672502
ANUBL1	0.0106583	1.39125	1.97231
ANXA1	0.0051803	-1.89053	2.28565
ANXA10	0.0001495	-6.91029	3.82536
ANXA11	0.332451	-0.396323	0.478272
ANXA13	0.967397	-0.0540334	0.0143951
ANXA2	0.387083	0.239907	0.412196
ANXA2P1	0.989599	-0.0911543	0.00454093
ANXA2P3	0.956852	0.233607	0.0191551
ANXA3	0.0004926	-6.02743	3.30751
ANXA4	0.873767	0.139202	0.0586043
ANXA5	0.929909	-0.21579	0.0315595
ANXA6	0.973821	-0.0508743	0.011521
ANXA7	0.0738495	0.445361	1.13165
ANXA8	0.0002769	-7.02325	3.55768
ANXA9	0.993509	0.0194161	0.00282833
AOAH	0.967539	-0.0488716	0.0143315
AOC2	0.990687	-0.0167179	0.0040634
AOC3	0.899619	-0.0978066	0.0459415
AOF1	0.018866	0.896369	1.72432
AOF2	0.0541096	-0.57832	1.26673
AOX1	0.126604	0.514613	0.897553
AOX2	0.997027	0.00791428	0.00129317
AP1B1	0.294244	-0.587097	0.531293
AP1G1	0.426088	-0.240356	0.370501
AP1G2	0.0061848	-1.72605	2.20867
AP1GBP1	0.96174	-0.0938789	0.0169422
AP1M1	0.0871022	1.13575	1.05997
AP1M2	0.0028746	-1.33808	2.54142
AP1S1	0.71879	-0.209	0.143398
AP1S2	0.070278	0.861945	1.15318
AP1S3	0.448678	0.63809	0.348066
AP2A1	0.37837	-0.758962	0.422083
AP2A2	0.0191576	0.779453	1.71766
AP2B1	0.189275	0.573517	0.722907
AP2M1	0.440763	-0.441458	0.355795
AP2S1	0.0072211	-1.08474	2.1414
AP3B1	0.91761	0.364952	0.037342
AP3B2	0.636656	0.199155	0.196095
AP3D1	0.483706	0.222789	0.315419
AP3M1	0.148403	0.685678	0.828556
AP3M2	0.0816943	-0.884539	1.08781
AP3S1	0.0238437	0.668258	1.62263
AP3S2	0.341841	0.321631	0.466176
AP4B1	0.267621	-0.566924	0.572479
AP4E1	0.446747	-0.325589	0.349938
AP4M1	0.0114494	0.847119	1.94122
AP4S1	0.729324	0.149303	0.137079
APAF1	0.836328	-0.157768	0.0776232
APBA1	0.991688	-0.0140706	0.00362512
APBA2	0.963566	0.0557708	0.0161184
APBA2BP	0.140888	0.625654	0.851124
APBA3	0.638429	0.369162	0.194888
APBB1	0.868578	0.107303	0.0611911
APBB1IP	0.978615	-0.0446494	0.009388
APBB2	0.999594	0.00138651	0.000176359
APBB3	0.563628	0.544779	0.249008
APC	0.710903	-0.231792	0.14819
APC2	0.942427	0.163321	0.0257521
APCDD1	0.310235	-0.479229	0.508309
APCS	0.843933	0.131406	0.0736922
APEG1	0.811393	0.121938	0.0907685
APEH	0.106207	-0.59682	0.973845
APEX1	0.570652	-0.54685	0.243629
APEX2	0.989133	-0.0737397	0.00474531
APH1A	0.984135	-0.0985976	0.00694554
APH1B	0.027093	0.817158	1.56714
API5	0.10639	-0.695511	0.9731
APIN	0.992034	0.0182987	0.00347362
APIP	0.0043995	1.08712	2.3566
APITD1	0.419514	0.340133	0.377254
APLN	0.896694	-0.0991466	0.0473555
APLP1	0.0036881	2.19215	2.4332
APLP2	0.331974	-0.503048	0.478896
APM-1	0.987165	-0.0304428	0.00561038
APOA1	0.977194	-0.0707779	0.0100194
APOA1BP	0.318927	1.22685	0.496309
APOA2	0.979081	-0.0379858	0.00918147
APOA4	0.733627	0.15306	0.134525
APOA5	0.550491	-0.224787	0.25925
APOB	0.826282	-0.164901	0.0828716
APOB48R	0.917743	0.0903512	0.0372791
APOBEC1	0.933981	0.0797203	0.0296618
APOBEC2	0.966283	0.0508112	0.0148957
APOBEC3A	0.903657	0.0941782	0.0439963
APOBEC3B	0.0595389	-0.834934	1.2252
APOBEC3C	0.67019	-0.200276	0.173802
APOBEC3D	0.683499	-0.184775	0.165262
APOBEC3F	0.263667	0.345379	0.578945
APOBEC3G	0.132383	0.393447	0.878167
APOBEC4	0.910955	-0.0985821	0.0405033
APOC1	0.0292031	1.37235	1.53457
APOC2	0.928034	-0.0968707	0.0324359
APOC3	0.807483	0.157518	0.0928665
APOC4	0.967863	0.0660241	0.014186
APOD	0.151921	-0.896144	0.818382
APOE	0.000371	6.17369	3.43063
APOF	0.701102	-0.1596	0.154218
APOH	0.871912	0.101697	0.0595272
APOL1	0.98382	0.0522437	0.00708426
APOL2	0.89074	0.100308	0.050249
APOL3	0.195844	-0.616903	0.708089
APOL4	0.980413	0.0316996	0.00859112
APOL5	0.92911	-0.0777623	0.0319328
APOL6	0.318314	-0.313121	0.497145
APOLD1	0.450233	-0.664868	0.346563
APOM	0.0824306	0.489017	1.08391
APP	0.0421001	0.953003	1.37572
APPBP1	0.0441727	-0.721041	1.35485
APPBP2	0.954824	-0.0598854	0.0200765
APPL	0.36685	0.651863	0.435512
APRIN	0.13373	-0.638752	0.87377
APRT	0.768889	-0.26204	0.114137
APS	0.99341	0.0162424	0.0028716
APTX	0.778041	0.183514	0.108997
APXL	0.0040477	-1.27638	2.39279
APXL2	0.963566	-0.0592982	0.0161184
AQP1	0.976036	0.057094	0.0105343
AQP10	0.960634	-0.0582508	0.0174418
AQP11	0.0291551	0.966878	1.53529
AQP12A	0.462042	0.240942	0.335319
AQP2	0.984988	0.028058	0.00656924
AQP3	0.0029797	-4.15112	2.52583
AQP4	0.590164	0.225127	0.229027
AQP5	0.981456	-0.0340476	0.00812925
AQP6	0.752702	-0.155425	0.123377
AQP7	0.458892	-0.212972	0.338289
AQP7P1	0.960634	-0.0816275	0.0174418
AQP7P2	0.432212	-0.310063	0.364304
AQP8	0.271842	0.297059	0.565684
AQP9	0.499945	0.233417	0.301078
AQR	0.423422	-0.290851	0.373227
AR	0.344085	-0.26425	0.463335
ARAF	0.100871	0.893895	0.996236
ARC	0.321412	0.263238	0.492938
ARCN1	0.986899	-0.0519865	0.00572738
ARD1A	0.013087	1.14556	1.88316
AREG	0.983895	0.0298393	0.00705133
ARF1	0.240938	-0.339829	0.618095
ARF3	0.0382039	-0.56319	1.41789
ARF4	0.804127	-0.210411	0.0946754
ARF5	0.985414	-0.0499104	0.00638132
ARF6	0.935936	-0.201541	0.0287537
ARFGAP1	0.982571	-0.0461414	0.00763597
ARFGAP3	0.541471	0.382548	0.266425
ARFGEF1	0.0747536	0.569063	1.12637
ARFGEF2	0.780511	-0.152244	0.107621
ARFIP1	0.373488	0.320207	0.427723
ARFIP2	0.967418	0.065113	0.014386
ARFRP1	0.678415	-0.329439	0.168505
ARG1	0.966565	0.0559063	0.0147687
ARG2	0.0650142	-0.637267	1.18699
ARG99	0.972058	0.0517919	0.012308
ARGFX	0.998642	0.00375052	0.000590216
ARGFXP2	0.974294	0.0529637	0.01131
ARHGAP1	0.0841601	-0.715752	1.07489
ARHGAP10	0.0633637	0.835634	1.19816
ARHGAP11A	0.264596	-0.44103	0.577417
ARHGAP12	0.981954	0.0277698	0.00790864
ARHGAP15	0.990852	0.0306764	0.00399138
ARHGAP17	0.0046975	1.37004	2.32813
ARHGAP18	0.194564	-1.38153	0.710937
ARHGAP19	0.0179879	0.881328	1.74502
ARHGAP20	0.979081	-0.0338605	0.00918147
ARHGAP21	0.954824	-0.174923	0.0200765
ARHGAP22	0.987119	0.0233856	0.00563062
ARHGAP23	0.000465	-3.6989	3.33255
ARHGAP24	0.0679043	0.701471	1.1681
ARHGAP25	0.0289465	-0.775897	1.5384
ARHGAP26	0.954715	0.0856211	0.0201263
ARHGAP27	0.966921	0.17266	0.0146088
ARHGAP28	0.953263	0.0731602	0.0207871
ARHGAP29	0.446035	0.851903	0.350631
ARHGAP30	0.944129	-0.100073	0.0249687
ARHGAP4	0.000391	3.99129	3.40782
ARHGAP5	0.886068	-0.133481	0.052533
ARHGAP6	0.934546	-0.0785428	0.0293993
ARHGAP8	0.876987	0.116688	0.0570067
ARHGAP9	0.993171	-0.0121975	0.00297575
ARHGDIA	0.969839	-0.129838	0.0133005
ARHGDIB	8.16e-05	-7.68703	4.08831
ARHGDIG	0.690904	-0.189261	0.160582
ARHGEF1	0.670624	-0.52277	0.173521
ARHGEF10	0.662065	0.184873	0.1791
ARHGEF10L	0.626256	-0.243676	0.203248
ARHGEF11	0.12833	0.365031	0.891671
ARHGEF12	0.0153607	1.73112	1.81359
ARHGEF15	0.972309	-0.0542807	0.0121956
ARHGEF16	0.0008722	-2.31908	3.05938
ARHGEF17	0.604072	0.214466	0.218911
ARHGEF18	0.0888226	-0.640172	1.05148
ARHGEF19	0.625467	0.219098	0.203796
ARHGEF2	0.266196	-0.825562	0.574799
ARHGEF3	0.944157	-0.19109	0.0249556
ARHGEF4	0.0461358	-1.2588	1.33596
ARHGEF5	0.882334	0.0987528	0.0543669
ARHGEF6	0.0011927	3.94288	2.92347
ARHGEF7	0.690944	-0.185136	0.160557
ARHGEF9	0.971717	-0.0514546	0.0124601
ARID1A	0.0157642	0.782011	1.80233
ARID1B	0.0667556	0.49773	1.17551
ARID2	0.824086	-0.119971	0.0840273
ARID3A	0.0703006	1.2207	1.15304
ARID3B	0.579981	-0.361914	0.236586
ARID3C	0.986899	-0.0219481	0.00572738
ARID4A	0.16251	-0.379445	0.789119
ARID4B	0.455598	0.269	0.341418
ARID5A	0.608169	0.181174	0.215976
ARID5B	0.0915423	1.69787	1.03838
ARIH1	0.956001	0.0834148	0.0195417
ARIH2	0.615784	-0.467397	0.210572
ARL1	0.959829	0.0567747	0.0178061
ARL10	0.979761	0.0421625	0.00887967
ARL11	0.93468	0.078665	0.0293369
ARL13A	0.979081	0.0351137	0.00918147
ARL13B	0.0821628	0.545026	1.08532
ARL14	0.0089837	-2.60573	2.04654
ARL15	0.9192	-0.118598	0.0365898
ARL16	0.0043848	1.59828	2.35805
ARL17P1	0.980413	0.05686	0.00859112
ARL2	0.765208	0.491158	0.116221
ARL2BP	0.678415	0.253085	0.168505
ARL3	0.432012	0.416741	0.364504
ARL4	0.0068981	1.10657	2.16127
ARL4C	0.0031204	1.9114	2.50579
ARL4D	0.214947	-0.742149	0.667669
ARL5	0.452137	0.360993	0.34473
ARL5B	0.0682121	-0.452257	1.16614
ARL5C	0.857249	-0.113397	0.0668928
ARL6	0.225491	0.378511	0.64687
ARL6IP	0.437351	0.604836	0.35917
ARL6IP2	0.998518	0.00658336	0.000643884
ARL6IP4	0.140869	0.5659	0.851186
ARL6IP5	0.0643177	-0.801759	1.19167
ARL6IP6	0.247044	0.308079	0.607226
ARL8A	0.898202	-0.0916322	0.0466261
ARL8B	0.956852	-0.0756471	0.0191551
ARL9	0.964874	-0.08957	0.0155295
ARMC1	0.0286435	0.681073	1.54297
ARMC2	0.992159	0.0166776	0.00341886
ARMC4	0.908468	-0.115244	0.0416905
ARMC5	0.983556	-0.0320659	0.00720091
ARMC6	0.07693	0.458265	1.1139
ARMC7	0.157022	0.83366	0.804039
ARMC8	0.390763	0.334094	0.408087
ARMC9	0.0882922	0.773898	1.05408
ARMCX1	0.0007364	2.28075	3.13289
ARMCX2	0.780845	-0.300448	0.107435
ARMCX3	0.983647	-0.0556015	0.00716064
ARMCX4	0.955626	-0.13782	0.019712
ARMCX5	0.11699	0.466801	0.931852
ARMCX6	0.128704	0.379782	0.890409
ARMET	0.0421671	-0.706093	1.37503
ARMETL1	0.800437	-0.193083	0.0966731
ARNT	0.947062	0.146025	0.0236217
ARNT2	0.0145682	0.967105	1.83659
ARNTL	0.952662	0.0803699	0.0210612
ARNTL2	0.126522	-0.400534	0.897833
ARP10	0.991039	0.0183907	0.00390925
ARPC1A	0.687245	0.229062	0.162888
ARPC2	0.373488	-0.353036	0.427723
ARPC3	0.0224853	0.685022	1.6481
ARPC4	0.509817	-0.29146	0.292586
ARPC5	0.554976	-0.349452	0.255725
ARPC5L	0.3476	-0.759372	0.458921
ARPM1	0.0695567	-1.34272	1.15766
ARPM2	0.957547	0.0737838	0.0188397
ARPP-19	0.466232	-0.230446	0.331398
ARPP-21	0.772947	0.279824	0.11185
ARR3	0.905926	0.102148	0.0429075
ARRB1	0.0031448	2.06173	2.50241
ARRB2	0.997806	-0.00682311	0.000954019
ARRDC1	0.171028	-0.895611	0.766932
ARRDC2	0.257422	0.472379	0.589355
ARRDC3	0.624067	0.256076	0.204769
ARRDC4	0.918501	-0.0947356	0.0369201
ARS2	0.729359	0.147774	0.137059
ARSA	0.606573	0.493396	0.217117
ARSB	0.0233559	0.6785	1.6316
ARSD	0.945592	-0.181612	0.0242963
ARSE	0.654442	-0.184314	0.184129
ARSF	0.939745	-0.0718605	0.0269901
ARSG	0.994433	-0.0123607	0.0024243
ARSH	0.461037	0.232458	0.336265
ARSI	0.44641	0.387133	0.350266
ARSJ	0.0098253	0.865372	2.00765
ARSK	0.0296143	0.857119	1.5285
ART1	0.77735	-0.15958	0.109383
ART3	0.9192	-0.129799	0.0365898
ART4	0.962876	0.0553403	0.0164296
ART5	0.361761	0.289912	0.441578
ARTN	0.0197238	-1.61296	1.70501
ARTS-1	0.656728	-0.184987	0.182614
ARV1	0.535127	0.27336	0.271543
ARVCF	0.372548	-0.241417	0.428818
ARVP6125	0.960159	0.0570737	0.0176567
ARX	0.993201	-0.017218	0.00296303
AS3MT	0.0011927	2.23158	2.92347
ASAH1	0.311185	-0.315667	0.506981
ASAH2	0.378091	0.249241	0.422403
ASAH3	0.959546	0.0758537	0.0179344
ASAH3L	0.38397	-0.26602	0.415702
ASAHL	0.892511	-0.107225	0.0493865
ASAM	0.0192462	-0.685063	1.71566
ASB1	0.551508	0.247717	0.258448
ASB10	0.959564	-0.0691035	0.0179259
ASB11	0.971717	-0.0565101	0.0124601
ASB12	0.77141	-0.145419	0.112715
ASB13	0.0791988	-0.634705	1.10128
ASB14	0.975008	-0.0633561	0.010992
ASB15	0.94282	0.0909468	0.025571
ASB16	0.728888	0.16464	0.137339
ASB17	0.934097	0.0958911	0.0296081
ASB18	0.310235	-0.268421	0.508309
ASB2	0.888366	-0.107557	0.0514083
ASB3	0.693555	-0.325347	0.158919
ASB4	0.832894	-0.143747	0.0794101
ASB5	0.936296	0.0744939	0.0285869
ASB6	0.221409	-0.306164	0.654805
ASB7	0.614848	-0.242365	0.211232
ASB8	0.997806	0.009954	0.000954019
ASB9	0.015492	0.943107	1.80989
ASCC1	0.0001397	5.90803	3.8548
ASCC2	0.960392	-0.246708	0.0175515
ASCC3	0.0134353	-0.991877	1.87175
ASCC3L1	0.132455	0.633976	0.877932
ASCIZ	0.632854	-0.269278	0.198696
ASCL1	0.929629	0.0848641	0.0316903
ASCL2	0.000481	-2.9418	3.31785
ASCL3	0.922092	-0.105264	0.0352256
ASCL4	0.766757	0.150187	0.115342
ASF1A	0.999843	0.0001379	6.79724e-05
ASF1B	0.610258	-0.401157	0.214486
ASGR1	0.972309	0.0684068	0.0121956
ASGR2	0.803844	0.203119	0.0948285
ASH1L	0.905848	0.0916456	0.0429444
ASH2L	0.198281	-0.689191	0.702718
ASIP	0.977194	-0.0431727	0.0100194
ASL	0.967571	-0.052416	0.0143172
ASMT	0.79071	-0.149167	0.101983
ASMTL	0.0022258	1.35243	2.65251
ASNA1	0.809254	-0.143114	0.091915
ASNS	0.126839	0.436825	0.896748
ASNSD1	0.315151	0.307745	0.501481
ASPA	0.943745	0.0892041	0.0251454
ASPH	0.0043606	1.26656	2.36045
ASPHD1	0.323157	0.502164	0.490586
ASPHD2	0.0186268	-0.735376	1.72986
ASPM	0.0100737	-1.22027	1.99681
ASPN	0.982651	-0.0277648	0.00760079
ASPSCR1	0.294248	0.794714	0.531286
ASRGL1	0.0005426	2.50651	3.26552
ASS	0.0106064	-2.04322	1.97443
ASTE1	0.360314	-0.261694	0.443319
ASTL	0.968573	0.0548214	0.0138677
ASTN	0.971924	0.0478138	0.0123676
ASTN2	0.0381838	0.77696	1.41812
ASXL1	0.0073006	1.13974	2.13664
ASXL2	0.346512	0.629199	0.460281
ASZ1	0.979081	-0.0342313	0.00918147
ATAD1	0.751955	0.167966	0.123808
ATAD2	0.02978	-0.588172	1.52608
ATAD3A	0.22077	-0.832092	0.65606
ATAD3B	0.960634	-0.0615036	0.0174418
ATAD4	0.983895	0.0343763	0.00705133
ATBF1	0.0537553	-0.884039	1.26958
ATCAY	0.942104	0.0773974	0.0259012
ATE1	0.744609	0.205413	0.128071
ATF1	0.994408	0.0283296	0.00243535
ATF2	0.0878617	0.838795	1.0562
ATF3	0.531622	0.920389	0.274397
ATF4	0.316999	-0.834682	0.498943
ATF5	0.432212	0.465729	0.364304
ATF6	0.0094266	-0.873079	2.02564
ATF7	0.647444	-0.211553	0.188798
ATF7IP	0.977194	-0.0398382	0.0100194
ATF7IP2	0.0031718	1.75854	2.49869
ATG10	0.0266995	0.823889	1.5735
ATG12	0.0480548	0.535903	1.31826
ATG16L1	0.003312	1.29297	2.47991
ATG16L2	0.990687	0.0201708	0.0040634
ATG3	0.952662	0.114286	0.0210612
ATG4A	0.0706189	0.723746	1.15108
ATG4B	0.954044	0.0647195	0.0204315
ATG4C	0.980413	0.0580441	0.00859112
ATG4D	0.976036	0.0417058	0.0105343
ATG5	0.0766109	0.681912	1.11571
ATG7	0.854691	0.344521	0.0681911
ATG9A	0.772908	0.249566	0.111872
ATG9B	0.897292	0.100971	0.0470661
ATHL1	0.0242789	1.90715	1.61477
ATIC	0.247046	0.555973	0.607223
ATM	0.0083455	1.3645	2.07855
ATN1	0.959564	-0.0603977	0.0179259
ATOH1	0.821935	-0.189642	0.0851626
ATOH7	0.981456	-0.0430611	0.00812925
ATOH8	0.0051875	1.25049	2.28504
ATOX1	0.387532	0.623251	0.411693
ATP10A	0.98177	0.0523331	0.00799024
ATP10B	0.999178	-0.0020393	0.00035692
ATP10D	0.391534	-0.303915	0.407231
ATP11A	0.862653	-0.106286	0.0641638
ATP11B	0.769952	-0.172015	0.113536
ATP11C	0.198847	0.52057	0.701482
ATP12A	0.98177	0.0360226	0.00799024
ATP13A1	0.714387	-0.176258	0.146066
ATP13A2	0.203876	-0.562434	0.690634
ATP13A3	0.892068	0.122393	0.049602
ATP13A4	0.878164	-0.122692	0.0564242
ATP13A5	0.99341	0.014054	0.0028716
ATP1A1	0.0032056	-1.5857	2.49409
ATP1A2	0.93155	0.0894486	0.0307937
ATP1A3	0.990667	0.0214406	0.0040723
ATP1A4	0.974101	-0.0426156	0.0113961
ATP1B1	0.0091656	-1.06204	2.03784
ATP1B2	0.959564	0.0698902	0.0179259
ATP1B3	0.528899	-0.285623	0.276627
ATP1B4	0.364097	0.243814	0.438783
ATP2A1	0.977194	-0.0533655	0.0100194
ATP2A2	0.770416	0.280027	0.113275
ATP2A3	0.996593	0.00893067	0.00148204
ATP2B1	0.28591	0.34636	0.54377
ATP2B2	0.75232	-0.193962	0.123597
ATP2B3	0.644968	-0.179744	0.190462
ATP2B4	0.435732	-0.255863	0.360781
ATP2C1	0.839666	0.140554	0.0758936
ATP4A	0.998763	-0.00300904	0.000537511
ATP4B	0.987165	0.0203799	0.00561038
ATP5A1	0.19934	-0.32973	0.700406
ATP5B	0.968419	-0.048872	0.0139367
ATP5C1	0.0588557	-0.517829	1.23021
ATP5D	0.909469	0.195422	0.0412119
ATP5E	0.48749	-0.211475	0.312034
ATP5F1	0.0711214	-0.840929	1.148
ATP5G1	0.0454672	0.755018	1.3423
ATP5G2	0.20325	0.348064	0.69197
ATP5G3	0.222909	-0.550912	0.651873
ATP5H	0.937813	0.209828	0.0278838
ATP5I	0.833561	-0.131351	0.0790624
ATP5J	0.851265	-0.163269	0.0699352
ATP5J2	0.581865	-0.464757	0.235178
ATP5L	0.0942367	0.506173	1.02578
ATP5O	0.991541	-0.0212971	0.0036891
ATP5S	0.286473	-0.390452	0.542916
ATP6AP1	0.164849	1.01815	0.782913
ATP6AP2	0.885127	-0.179295	0.0529943
ATP6V0A1	0.116368	0.934867	0.934166
ATP6V0A2	0.999594	-0.00229421	0.000176359
ATP6V0A4	0.420611	-0.273847	0.37612
ATP6V0B	0.601887	-0.219761	0.220485
ATP6V0C	0.331483	0.647287	0.479539
ATP6V0D1	0.015521	-0.772961	1.80908
ATP6V0D2	0.99341	-0.0125085	0.0028716
ATP6V0E	0.013406	1.19655	1.8727
ATP6V0E2L	0.0971358	2.40183	1.01262
ATP6V1A	0.280611	-0.340117	0.551895
ATP6V1B1	0.0949084	-0.711934	1.0227
ATP6V1B2	0.213432	-0.640399	0.67074
ATP6V1C1	0.0260346	0.952311	1.58445
ATP6V1C2	0.985121	0.0275671	0.00651033
ATP6V1D	0.872597	-0.312945	0.0591861
ATP6V1E1	0.011752	0.965636	1.92989
ATP6V1E2	0.0194583	1.12947	1.7109
ATP6V1F	0.154343	0.42732	0.811513
ATP6V1G1	0.866516	-0.116619	0.0622234
ATP6V1G2	0.118798	0.48602	0.925192
ATP6V1G3	0.907423	-0.109562	0.0421903
ATP6V1H	0.297588	-0.316407	0.526385
ATP7A	0.0407004	0.95301	1.3904
ATP7B	0.0029139	1.66672	2.53553
ATP8A1	0.517716	-0.204751	0.285908
ATP8A2	0.967709	0.0705514	0.0142552
ATP8B1	0.011289	-0.959614	1.94734
ATP8B2	0.0028746	1.56968	2.54142
ATP8B3	0.0006152	1.97143	3.21098
ATP8B4	0.975887	-0.0822092	0.0106005
ATP9A	0.339063	-0.268415	0.469719
ATP9B	0.416581	0.469778	0.3803
ATPAF1	0.712542	0.314154	0.14719
ATPAF2	0.986899	-0.0212834	0.00572738
ATPBD1B	0.882334	-0.374028	0.0543669
ATPBD1C	0.886915	0.790817	0.0521181
ATPBD3	0.966505	-0.25923	0.0147957
ATPBD4	0.504501	0.390315	0.297138
ATPIF1	0.0212665	-1.0444	1.6723
ATR	0.916812	0.102549	0.0377197
ATRN	0.232131	-0.346476	0.634268
ATRNL1	0.691278	0.155258	0.160347
ATRX	0.895746	-0.142967	0.0478153
ATXN1	0.0658563	1.12779	1.1814
ATXN10	0.994918	0.0153416	0.00221293
ATXN2	0.0195307	0.81317	1.70928
ATXN2L	0.401815	0.35388	0.395974
ATXN3	0.954824	-0.079595	0.0200765
ATXN3L	0.975784	-0.0521233	0.0106461
ATXN7	0.997252	-0.00671561	0.00119504
ATXN7L2	0.894682	-0.191659	0.0483313
ATXN7L4	0.981034	0.0307672	0.00831612
AUH	0.0292096	-1.05728	1.53447
AUP1	0.979432	-0.0343915	0.00902558
AURKAIP1	0.463955	0.446306	0.333524
AURKB	0.40913	-0.602323	0.388139
AURKC	0.988131	0.019238	0.00518534
AUTS2	0.001399	-2.18724	2.85418
AVEN	0.968898	-0.0910578	0.0137218
AVIL	0.289976	-0.327723	0.537639
AVP	0.991688	0.0183782	0.00362512
AVPI1	0.0051627	-2.07519	2.28712
AVPR1A	0.895733	0.120625	0.0478214
AVPR1B	0.978459	0.0503909	0.00945723
AVPR2	0.960634	0.104159	0.0174418
AXIN1	0.458116	0.753479	0.339024
AXIN2	0.0019574	1.45288	2.70832
AXL	0.957547	0.126503	0.0188397
AXUD1	0.505092	-1.11204	0.29663
AYP1	0.973813	0.0447657	0.0115245
AYP1p1	0.0194152	0.994843	1.71186
AYTL1	0.984375	0.0384202	0.0068396
AYTL2	0.888178	0.226548	0.0515001
AZGP1	0.973645	0.042521	0.0115995
AZI1	0.696095	0.477671	0.157332
AZI2	0.912332	0.215721	0.039847
AZIN1	0.884092	0.103521	0.0535027
AZU1	0.606754	0.177832	0.216987
B2M	0.0246782	-0.668096	1.60769
B3GALNT2	0.352128	0.318841	0.453299
B3GALT1	0.969707	0.0637603	0.0133593
B3GALT2	0.961334	-0.0556483	0.0171256
B3GALT3	0.0789669	0.44724	1.10255
B3GALT4	0.960634	-0.0908857	0.0174418
B3GALT5	0.805305	-0.127512	0.0940397
B3GALT6	0.916153	-0.116335	0.0380319
B3GALT7	0.49097	-0.312161	0.308945
B3GAT1	0.987165	-0.0202003	0.00561038
B3GAT2	0.986899	-0.0224262	0.00572738
B3GAT3	0.0625979	0.662147	1.20344
B3GNT1	0.986899	0.038412	0.00572738
B3GNT3	0.0036669	-2.36097	2.4357
B3GNT4	0.661843	-0.2409	0.179245
B3GNT5	0.273185	-0.888184	0.563543
B3GNT6	0.0178351	1.27038	1.74872
B3Gn-T6	0.969081	0.0758211	0.0136399
B3GNT7	0.905794	0.101099	0.0429707
B3GNTL1	0.0145162	1.8961	1.83815
B3GTL	0.990687	0.0261529	0.0040634
B4GALNT2	0.997806	0.00909196	0.000954019
B4GALNT3	0.993502	0.0164854	0.00283147
B4GALNT4	0.0447383	1.14919	1.34932
B4GALT1	0.0101719	-0.993186	1.9926
B4GALT2	0.553549	0.314194	0.256844
B4GALT3	0.243373	-0.360097	0.613728
B4GALT4	0.406439	0.558691	0.391005
B4GALT5	0.075613	-0.860381	1.1214
B4GALT6	0.0271092	0.873882	1.56688
B4GALT7	0.239143	0.621874	0.621342
bA16L21.2.1	0.997959	-0.0160701	0.000887257
bA9F11.1	0.948117	0.0720412	0.0231382
BAALC	0.213808	-0.363122	0.669976
BAAT	0.967431	0.0546049	0.0143801
BACE1	0.998763	-0.00282926	0.000537511
BACE2	0.0184012	-1.61703	1.73515
BACH1	0.291042	-0.347411	0.536045
BACH2	0.685936	-0.229479	0.163716
BAD	0.235557	-0.430879	0.627904
BAG1	0.0370103	-0.561274	1.43168
BAG2	0.552092	0.84429	0.257988
BAG3	0.727846	0.408238	0.13796
BAG4	0.0119526	-1.03281	1.92254
BAG5	0.106576	-0.721942	0.97234
BAGE	0.997212	0.00767187	0.00121246
BAGE4	0.981121	-0.0308518	0.00827743
BAHD1	0.372737	0.439498	0.428597
BAI1	0.624251	0.184213	0.204641
BAI2	0.5666	0.30889	0.246723
BAI3	0.954468	0.0610487	0.0202387
BAIAP2	0.281199	-0.468861	0.550986
BAIAP2L1	0.0252828	0.922782	1.59717
BAIAP2L2	0.602568	0.185477	0.219994
BAIAP3	0.334448	0.273589	0.475671
BAK1	0.622177	-0.314404	0.206086
BAMBI	0.118675	1.0398	0.925642
BANF1	0.93894	-0.153618	0.0273623
BANK1	0.449895	-0.38275	0.346889
BANP	0.674557	0.192753	0.170981
BAP1	0.0366526	-0.564038	1.4359
BAPX1	0.71346	0.216377	0.14663
BARD1	0.726242	-0.214555	0.138919
BARHL1	0.872597	-0.110774	0.0591861
BARHL2	0.959807	0.0613163	0.0178162
BARX1	0.0022773	2.41728	2.64258
BARX2	0.867004	-0.143473	0.0619787
BASP1	0.310743	0.947069	0.507599
BAT1	0.142174	-0.549837	0.84718
BAT2	0.816621	0.512685	0.0879795
BAT2D1	0.051202	-0.554437	1.29071
BAT3	0.108003	0.975102	0.966565
BAT4	0.309489	0.290727	0.509354
BAT5	0.924149	-0.222951	0.0342582
BATF	0.003319	-1.25235	2.47899
BATF2	0.799323	0.150358	0.0972779
BAX	0.0723718	0.654829	1.14043
BAZ1A	0.0091656	-0.969876	2.03784
BAZ1B	0.741567	0.154677	0.129849
BAZ2A	0.988557	-0.0292296	0.00499828
BAZ2B	0.980307	-0.0322783	0.00863798
BBC3	0.713122	-0.14998	0.146836
BBOX1	0.873257	0.11873	0.0588581
BBS1	0.991688	-0.0334996	0.00362512
BBS2	0.968559	0.138572	0.0138741
BBS4	0.0577469	0.76158	1.23847
BBS5	0.89666	0.142681	0.0473721
BBS7	0.168524	0.333123	0.773337
BBX	0.0199726	-1.13894	1.69957
BC002942	0.94863	-0.179663	0.022903
BC37295_3	0.939339	0.0951331	0.0271777
BCAM	0.714334	-0.257817	0.146099
BCAN	0.476592	0.228225	0.321853
BCAP29	0.596603	0.264969	0.224315
BCAP31	0.793966	0.299848	0.100198
BCAR1	0.298059	-0.36078	0.525698
BCAR3	0.0217639	-0.944754	1.66226
BCAS1	0.490791	0.297985	0.309104
BCAS2	0.550737	-0.907112	0.259056
BCAS3	0.974101	0.0456893	0.0113961
BCAS4	0.0021126	1.77282	2.67518
BCAT1	0.0314696	0.665187	1.50211
BCAT2	0.0056037	-1.75339	2.25153
BCCIP	0.0475532	-0.748089	1.32282
BCDIN3	0.698481	0.262877	0.155846
BCDO2	0.990739	0.0222387	0.00404074
BCHE	0.0022194	-1.92	2.65376
BCKDHA	0.0955338	-1.21336	1.01984
BCKDHB	0.785062	0.268395	0.105096
BCKDK	0.699026	0.343632	0.155507
BCL10	0.981321	0.0407044	0.00818895
BCL11A	0.0093812	-1.07038	2.02774
BCL11B	0.0106645	-0.832564	1.97206
BCL2	0.139406	-1.07759	0.855718
BCL2A1	0.119	1.18532	0.924453
BCL2L1	0.994994	0.0389622	0.00217945
BCL2L10	0.37877	-0.309007	0.421624
BCL2L11	0.357571	0.441849	0.446637
BCL2L12	0.0541476	-0.605976	1.26642
BCL2L13	0.894682	0.22654	0.0483313
BCL2L14	0.963005	0.0590035	0.0163717
BCL2L2	0.794559	-0.260222	0.0998736
BCL3	0.907197	-0.327934	0.0422983
BCL6	0.158153	0.606985	0.800922
BCL6B	0.934097	-0.115889	0.0296081
BCL7A	0.623982	-0.193263	0.204828
BCL7B	0.0760482	0.610539	1.11891
BCL7C	0.0324896	0.630998	1.48826
BCL9	0.038775	1.22544	1.41145
BCL9L	0.829441	-0.281211	0.0812146
BCLAF1	0.913062	-0.150161	0.0394996
BCMO1	0.89832	-0.112646	0.0465689
BCMP11	0.981456	0.0365348	0.00812925
BCNP1	0.626837	0.177245	0.202845
BCOR	0.0049404	1.2554	2.30624
BCORL1	0.0224224	1.87219	1.64932
BCORL2	0.93148	0.0805719	0.0308265
BCR	0.0094235	-1.43415	2.02579
BCS1L	0.887867	0.127506	0.0516519
BCYRN1	0.106718	0.879209	0.971762
BDH	0.0032155	-1.47826	2.49275
BDH2	0.72469	-0.15893	0.139848
BDKRB1	0.0703537	-0.691415	1.15271
BDKRB2	0.379549	-0.235254	0.420732
BDNF	0.0769752	-0.477725	1.11365
BDP1	0.293234	0.336277	0.532786
BEAN	0.999594	0.00127673	0.000176359
BECN1	0.819611	-0.375765	0.0863923
BET1	0.0494287	-0.54085	1.30602
BET1L	0.0585751	1.09888	1.23229
BEX1	0.0837849	-0.699636	1.07683
BEXL1	0.0158344	1.08331	1.8004
BFAR	0.0814424	1.61994	1.08915
BFSP1	0.0594129	0.588725	1.22612
BFSP2	0.412652	0.241634	0.384416
BGLAP	0.972059	0.0446926	0.0123073
BGN	0.377019	0.477099	0.423637
BHLHB2	0.0539756	-1.40487	1.2678
BHLHB3	0.0038627	2.0321	2.41311
BHLHB4	0.846772	0.121022	0.0722335
BHLHB5	0.984135	0.0313197	0.00694554
BHLHB8	0.960634	-0.0697904	0.0174418
BHLHB9	0.82492	-0.125823	0.0835879
BHMT	0.959546	-0.0703872	0.0179344
BHMT2	0.992159	-0.0163283	0.00341886
BICC1	0.789305	-0.134024	0.102755
BICD1	0.118295	0.453555	0.927032
BICD2	0.028673	-0.720286	1.54253
BID	0.698506	0.152892	0.15583
BIK	0.0001788	-3.39742	3.74763
BIN1	0.0022811	2.45305	2.64186
BIN2	0.761677	0.194294	0.118229
BIN3	0.0110367	-1.07929	1.95716
BIRC1	0.910171	0.124246	0.0408769
BIRC2	0.0088566	1.046	2.05273
BIRC3	0.0051914	1.9005	2.28472
BIRC4	0.602608	0.439142	0.219965
BIRC4BP	0.0054761	-3.48908	2.26153
BIRC5	0.953288	0.196597	0.0207759
BIRC6	0.97628	0.128713	0.0104257
BIRC7	0.0204992	1.2229	1.68826
BIRC8	0.890268	-0.119681	0.0504791
BIVM	0.410459	-0.290145	0.386731
BLCAP	0.0010334	-2.40745	2.98573
Bles03	0.0305932	1.10777	1.51438
BLK	0.89666	-0.0995429	0.0473721
BLM	0.503366	-0.230178	0.298116
BLMH	0.249549	0.755108	0.602844
BLNK	0.226792	-0.455253	0.644372
BLOC1S1	0.797886	0.35575	0.0980592
BLOC1S2	0.958822	0.0674671	0.0182619
BLOC1S3	0.990717	0.0163527	0.00405043
BLR1	0.912824	-0.102115	0.0396132
BLVRA	0.0014144	1.66011	2.84943
BLVRB	0.972601	0.21259	0.0120652
BLZF1	0.984958	-0.0242786	0.00658207
BM88	0.0319004	1.30419	1.4962
BMF	0.550491	-0.211436	0.25925
BMP1	0.0043627	-2.74512	2.36024
BMP10	0.71879	-0.155374	0.143398
BMP15	0.892068	0.0995767	0.049602
BMP2	0.0007711	-2.13185	3.11289
BMP2K	0.990687	-0.0421216	0.0040634
BMP2KL	0.742432	-0.177877	0.129343
BMP3	0.949158	0.0688034	0.0226617
BMP4	0.0473273	-1.93639	1.32489
BMP5	0.0027035	2.93235	2.56807
BMP6	0.0157038	2.48758	1.804
BMP7	0.192128	2.05812	0.716409
BMP8A	0.831995	0.17107	0.0798792
BMP8B	0.915432	-0.0858266	0.0383737
BMPER	0.995729	-0.0139407	0.00185867
BMPR1A	0.0040836	1.43046	2.38896
BMPR1B	0.786965	0.128797	0.104044
BMPR2	0.271737	0.428654	0.565852
BMS1L	0.168713	0.614382	0.772851
BMX	0.952662	-0.0639046	0.0210612
BNC1	0.986899	0.0226922	0.00572738
BNC2	0.0266851	1.17002	1.57373
BNIP1	0.187749	0.440773	0.726422
BNIP2	0.990855	-0.0182064	0.00398989
BNIP3	9.2e-05	6.24284	4.03621
BNIP3L	0.823672	0.193908	0.0842459
BNIPL	0.396712	0.308008	0.401525
BOC	0.344541	-0.25106	0.462759
BOK	0.0224345	1.31578	1.64908
BOLA1	0.348035	0.302455	0.458377
BOLA2	0.879754	-0.126252	0.0556387
BOLA3	0.465019	0.253502	0.332529
BOLL	0.477027	-0.227021	0.321457
BOP1	0.795417	0.351309	0.0994049
BPESC1	0.967361	0.0511413	0.0144114
BPGM	0.153477	0.398386	0.813956
BPHL	0.0037848	2.05757	2.42196
BPI	0.980863	0.0328773	0.00839147
BPIL1	0.986899	-0.0224136	0.00572738
BPIL2	0.981722	0.0309662	0.00801134
BPIL3	0.977194	-0.0380812	0.0100194
BPNT1	0.702374	-0.303957	0.153432
BPY2	0.981456	0.0302108	0.00812925
BPY2C	0.953288	-0.0701564	0.0207759
BPY2IP1	0.481952	0.467515	0.316996
BRAF	0.284054	-0.358043	0.546599
BRAP	0.901299	0.327748	0.0451311
BRCA1	0.923157	-0.211809	0.0347242
BRCA2	0.103809	-0.801405	0.983764
BRCC2	0.916528	-0.095938	0.0378542
BRD1	0.867425	-0.109342	0.0617681
BRD2	0.967571	0.196573	0.0143172
BRD3	0.320646	-0.65063	0.493975
BRD4	0.818461	0.138041	0.0870022
BRD7	0.0078165	-1.09525	2.10699
BRD8	0.760155	0.468032	0.119098
BRD9	0.939241	0.137619	0.0272228
BRDG1	0.991688	0.0169653	0.00362512
BRDT	0.948976	-0.0760023	0.0227449
BRE	0.0801617	0.58031	1.09603
BRF1	0.963516	-0.0663883	0.0161412
BRF2	0.0458134	-0.666288	1.33901
BRI3	0.0524991	1.02881	1.27985
BRI3BP	0.159576	-0.455451	0.797033
BRIP1	0.94552	-0.100854	0.0243294
BRMS1	0.361318	0.470416	0.44211
BRMS1L	0.0333697	-1.02184	1.47665
BRP44	0.719753	0.263642	0.142816
BRP44L	0.88836	0.225661	0.0514108
BRPF1	0.937994	0.0958068	0.0277998
BRPF3	0.279558	0.312115	0.553527
BRRN1	0.415333	0.260792	0.381604
BRS3	0.97628	0.0457171	0.0104257
BRSK1	0.940521	0.100801	0.0266316
BRSK2	0.0256816	0.666212	1.59038
BRUNOL4	0.806853	0.137413	0.0932056
BRUNOL5	0.899498	0.141059	0.046
BRUNOL6	0.612397	0.175845	0.212967
BRWD1	0.632854	-0.23529	0.198696
BRWD2	0.999594	0.00089444	0.000176359
BRWD3	0.994433	-0.0128405	0.0024243
BSCL2	0.826919	-0.221051	0.0825368
BSDC1	0.774237	0.377144	0.111126
BSG	0.708608	-0.526749	0.149594
BSN	0.0208449	0.74269	1.681
BSND	0.941197	-0.0794412	0.0263193
BSPRY	0.811644	-0.182239	0.0906345
BST1	0.679365	0.231061	0.167897
BST2	0.0001017	-4.52748	3.99268
BTAF1	0.465092	0.321216	0.332461
BTBD1	0.42909	0.249142	0.367452
BTBD10	0.823672	-0.282027	0.0842459
BTBD11	0.0014452	-2.34144	2.84007
BTBD12	0.0406926	1.33806	1.39048
BTBD14A	0.0455964	2.12987	1.34107
BTBD14B	0.168714	0.441343	0.772848
BTBD15	0.930666	0.267988	0.0312063
BTBD2	0.328543	-0.281468	0.483408
BTBD3	0.986899	0.0238739	0.00572738
BTBD4	0.254984	0.924746	0.593486
BTBD5	0.298734	-0.835547	0.524716
BTBD6	0.608169	-0.201338	0.215976
BTBD7	0.0095743	-0.84526	2.01889
BTBD8	0.821023	0.18244	0.0856449
BTBD9	0.993201	-0.0132018	0.00296303
BTC	0.0031563	-1.4123	2.50082
BTD	0.245771	0.538946	0.609469
BTF3	0.941662	0.0765121	0.0261049
BTF3L4	0.678907	-0.182402	0.16819
BTG1	0.981365	-0.0882764	0.00816952
BTG2	0.448079	-0.489526	0.348645
BTG3	0.994569	-0.0327298	0.00236486
BTG4	0.967431	0.0516973	0.0143801
BTK	0.840088	0.11499	0.0756753
BTLA	0.90893	0.0999671	0.0414697
BTN1A1	0.971924	0.0646707	0.0123676
BTN2A1	0.157439	0.852074	0.802887
BTN2A2	0.104113	-0.425163	0.982494
BTN2A3	0.846772	0.113112	0.0722335
BTN3A1	0.981456	0.0294575	0.00812925
BTN3A2	0.156086	-0.858963	0.806637
BTN3A3	0.109855	-0.509508	0.959179
BTNL2	0.981272	0.0355557	0.00821055
BTNL3	0.794559	0.139086	0.0998736
BTNL8	0.955245	0.0607474	0.0198852
BTNL9	0.0038627	1.11243	2.41311
BTRC	0.618347	0.344811	0.208768
BUB1	0.622087	0.642647	0.206149
BUB1B	0.953288	-0.210876	0.0207759
BUB3	0.888801	0.0989248	0.0511955
BVES	0.0020423	1.38842	2.68988
BXDC1	0.0109354	1.13065	1.96117
BXDC2	0.0612175	-0.739321	1.21312
BXDC5	0.0271421	0.641169	1.56636
BYSL	0.0605045	0.618981	1.21821
BZRAP1	0.971717	0.0775983	0.0124601
BZRP	0.165553	-0.609046	0.781063
BZRPL1	0.985205	-0.0286895	0.00647361
BZW1	0.917743	0.124316	0.0372791
BZW2	0.147899	-0.543383	0.830036
CA1	0.975506	0.0587399	0.0107702
CA10	0.918424	-0.100065	0.0369565
CA11	0.0806144	0.584384	1.09359
CA12	0.110419	-0.455033	0.956957
CA13	0.496491	0.526827	0.304088
CA14	0.915161	-0.119272	0.0385026
CA2	0.0198573	-1.46024	1.70208
CA3	0.998524	0.00352478	0.000641362
CA4	0.237806	0.321019	0.623777
CA5A	0.960634	0.0604039	0.0174418
CA5B	0.203506	0.427729	0.691423
CA6	0.828614	-0.128575	0.0816476
CA7	0.946426	0.0740099	0.0239132
CA8	0.0003704	4.05735	3.43133
CA9	0.910153	0.0966442	0.0408857
CAB39	0.0418946	-0.644158	1.37784
CAB39L	0.831995	-0.133812	0.0798792
CABC1	0.579589	-0.264399	0.23688
CABIN1	0.80871	0.279905	0.092207
CABLES1	0.002546	2.15398	2.59414
CABLES2	0.0435976	0.53154	1.36054
CABP1	0.986899	-0.0281722	0.00572738
CABP2	0.981177	0.0381909	0.0082526
CABP4	0.752186	0.160126	0.123674
CABP5	0.972601	0.0431918	0.0120652
CABP7	0.166543	0.415506	0.778473
CABYR	0.969374	0.117537	0.0135088
CACHD1	0.0126477	1.62393	1.89799
CACNA1A	0.999962	8.57e-06	1.65904e-05
CACNA1B	0.971717	0.0455031	0.0124601
CACNA1C	0.986899	0.0309395	0.00572738
CACNA1D	0.535127	0.286572	0.271543
CACNA1E	0.892511	-0.097118	0.0493865
CACNA1F	0.886835	-0.0972868	0.0521571
CACNA1G	0.0414599	1.94027	1.38237
CACNA1H	0.0026511	2.51022	2.57657
CACNA1I	0.924265	0.110728	0.0342034
CACNA1S	0.848043	0.120641	0.071582
CACNA2D1	0.943187	-0.100901	0.0254021
CACNA2D2	0.937745	0.0799957	0.0279152
CACNA2D3	0.979868	0.0347829	0.00883256
CACNA2D4	0.819831	-0.192183	0.0862759
CACNB1	0.883622	-0.113755	0.0537335
CACNB2	0.734574	-0.145908	0.133965
CACNB3	0.811393	-0.162161	0.0907685
CACNB4	0.0537963	-0.592001	1.26925
CACNG1	0.591744	0.184569	0.227866
CACNG2	0.973813	0.064641	0.0115245
CACNG3	0.891609	-0.0956474	0.0498256
CACNG4	0.0017175	2.17279	2.7651
CACNG5	0.98177	0.0496817	0.00799024
CACNG6	0.0005751	3.24208	3.24026
CACNG7	0.842051	0.119871	0.0746616
CACNG8	0.893841	-0.11194	0.0487396
CACYBP	0.858377	-0.11901	0.066322
CAD	0.994208	0.0188352	0.00252257
CADPS	0.661196	0.162588	0.179669
CADPS2	0.0553629	-0.570615	1.25678
CAGE1	0.950155	0.074794	0.0222054
CALB1	0.0003105	-3.63418	3.50794
CALB2	0.423766	0.293567	0.372874
CALCA	0.968417	-0.0501913	0.0139376
CALCB	0.712773	0.21424	0.147049
CALCOCO1	0.360128	0.337156	0.443543
CALCOCO2	0.0098459	1.38272	2.00674
CALCR	0.980413	0.0339711	0.00859112
CALCRL	0.976036	0.0640462	0.0105343
CALD1	0.0092166	-2.43797	2.03543
CALM1	0.0132554	-1.29236	1.87761
CALM2	0.166445	0.336252	0.77873
CALM3	0.937745	-0.236019	0.0279152
CALML3	0.981694	-0.0328073	0.00802369
CALML4	0.346993	-0.566975	0.45968
CALML5	0.890142	-0.158803	0.0505408
CALML6	0.62955	-0.178558	0.20097
CALN1	0.89804	0.111568	0.0467045
CALR	0.859934	-0.14766	0.065535
CALR3	0.828567	0.115701	0.0816722
CALU	0.0320095	0.876114	1.49472
CAMK1	0.0305532	0.729514	1.51494
CAMK1D	0.949345	0.0661591	0.022576
CAMK1G	0.651492	0.180018	0.186091
CAMK2A	0.7338	0.158617	0.134422
CAMK2B	0.933981	-0.113374	0.0296618
CAMK2D	0.26133	0.484926	0.582811
CAMK2G	0.0086464	0.985632	2.06316
CAMK2N1	0.0335903	-2.59343	1.47379
CAMK2N2	0.755501	-0.157111	0.121765
CAMK4	0.322876	-0.341061	0.490964
CAMKK1	0.986557	0.0252404	0.0058776
CAMKK2	0.0418003	-0.875079	1.37882
CAMKV	0.905207	0.14963	0.0432521
CAMLG	0.0537242	0.704271	1.26983
CAMP	0.70695	-0.157656	0.150611
CAMSAP1	0.937626	0.196432	0.0279703
CAMSAP1L1	0.733809	0.194484	0.134417
CAMTA1	0.0264202	0.934898	1.57806
CAMTA2	0.887174	0.122398	0.0519913
CAND1	0.939693	0.105371	0.0270141
CAND2	0.680443	0.162187	0.167208
CANT1	0.270096	0.633641	0.568482
CANX	0.125815	0.756673	0.900267
CAP1	0.998372	0.0127601	0.000707434
CAP2	0.0186352	1.56644	1.72967
CAPG	0.71376	0.338097	0.146448
CAPN1	0.0058474	-1.11705	2.23304
CAPN10	0.792413	-0.129781	0.101048
CAPN11	0.0195597	0.712656	1.70864
CAPN12	0.0025292	3.24898	2.59702
CAPN13	0.68615	-0.176966	0.163581
CAPN14	0.943474	0.0684439	0.0252701
CAPN2	0.0775803	-0.933366	1.11025
CAPN3	0.584063	-0.275909	0.23354
CAPN5	0.0158355	1.34725	1.80037
CAPN6	0.973672	0.0871397	0.0115875
CAPN7	0.814894	-0.129606	0.088899
CAPN9	0.997806	0.00586924	0.000954019
CAPNS1	0.970472	-0.0974875	0.0130168
CAPNS2	0.0644948	-1.26515	1.19048
CAPS	0.361944	0.462303	0.441359
CAPS2	0.151026	0.568654	0.820948
CAPSL	0.921805	0.0848515	0.0353608
CAPZA1	0.892175	-0.586358	0.0495499
CAPZA2	0.0202869	0.84607	1.69278
CAPZA3	0.987726	0.019643	0.00536329
CAPZB	0.997212	-0.00838132	0.00121246
CARD10	0.909469	-0.145978	0.0412119
CARD11	0.0344745	-2.97679	1.4625
CARD12	0.968485	0.0504821	0.0139072
CARD14	0.925	0.159543	0.0338583
CARD15	0.397732	-0.266231	0.40041
CARD4	0.409427	-0.568668	0.387823
CARD6	0.0013118	-2.01756	2.88213
CARD8	0.690904	0.246843	0.160582
CARD9	0.985611	0.0459825	0.00629441
CARF	0.994287	-0.0139468	0.00248824
CARHSP1	0.0155489	1.65672	1.8083
CARKL	0.978615	0.0359832	0.009388
CARM1	0.71879	0.153115	0.143398
CARS	0.0459027	0.825907	1.33816
CART	0.971717	-0.046017	0.0124601
CART1	0.0965309	0.466963	1.01533
CASC1	0.981169	0.0396451	0.00825623
CASC2	0.906913	0.119633	0.0424342
CASC3	0.0552979	0.755642	1.25729
CASC4	0.0709564	0.754308	1.14901
CASC5	0.323797	-0.344792	0.489727
CASK	0.0042653	-1.16609	2.37005
CASKIN1	0.991688	-0.0151907	0.00362512
CASKIN2	0.1785	0.385653	0.748363
CASP1	0.0001741	-3.87947	3.7592
CASP10	0.866516	-0.15207	0.0622234
CASP12	0.892947	0.119791	0.0491743
CASP14	0.801759	-0.14781	0.0959561
CASP2	0.909574	-0.151152	0.0411622
CASP3	0.582213	-0.238214	0.234918
CASP4	0.0390348	-1.4421	1.40855
CASP5	0.981722	-0.037714	0.00801134
CASP6	0.756139	-0.148871	0.121399
CASP7	0.432212	0.313178	0.364304
CASP8	0.477905	0.207464	0.320658
CASP8AP2	0.811137	0.159541	0.0909056
CASP9	0.222139	-0.348465	0.653375
CASQ1	0.909644	0.102767	0.0411284
CASQ2	0.981519	-0.0307492	0.00810133
CASR	0.847521	-0.133565	0.0718495
CASRL1	0.995924	0.0113867	0.00177389
CAST	0.243496	0.593466	0.613508
CAST1	0.853681	-0.121405	0.0687043
CASZ1	0.282195	0.843544	0.54945
CAT	0.251308	0.504085	0.599793
CATSPER1	0.176066	-0.994484	0.754324
CATSPER2	0.984921	-0.046502	0.00659843
CATSPER3	0.739323	0.233921	0.131166
CATSPER4	0.998372	-0.00435687	0.000707434
CAV1	0.373488	-0.322993	0.427723
CAV2	0.0501982	-0.637873	1.29931
CAV3	0.760358	-0.310296	0.118982
CBARA1	0.113061	0.764369	0.946685
CBFA2T2	0.196286	-0.333717	0.70711
CBFA2T3	0.0088813	1.16181	2.05152
CBFB	0.618557	-0.434517	0.20862
CBL	0.0057213	1.53799	2.24251
CBLB	0.0917838	-0.658374	1.03723
CBLC	0.0011927	-3.54283	2.92347
CBLL1	0.830904	-0.249522	0.0804494
CBLN1	0.885759	-0.0968219	0.0526847
CBLN2	0.0141396	1.16041	1.84956
CBLN4	0.925717	-0.0862008	0.0335218
CBR1	0.0398981	-0.55271	1.39905
CBR3	0.080828	-0.939696	1.09244
CBR4	0.867234	-0.158236	0.0618637
CBS	0.0001017	4.34252	3.99268
CBWD1	0.941646	-0.0787123	0.0261123
CBWD2	0.896481	0.116844	0.047459
CBWD3	0.915744	0.110674	0.0382258
CBWD5	0.779912	-0.358158	0.107954
CBX1	0.0107335	1.96746	1.96926
CBX2	0.700908	0.282692	0.154339
CBX3	0.0617233	0.52359	1.20955
CBX4	0.878164	0.119183	0.0564242
CBX5	0.974719	0.074038	0.0111204
CBX6	0.294907	0.910759	0.530316
CBX7	0.138127	1.03275	0.85972
CBX8	0.766153	0.483904	0.115685
CC2D1A	0.660776	-0.29698	0.179945
CC2D1B	0.821084	0.130459	0.0856125
CCAR1	0.963521	0.0874201	0.0161386
CCBE1	0.926022	0.0866217	0.0333787
CCBL1	0.815034	-0.153983	0.0888243
CCBP2	0.929629	0.0768198	0.0316903
CCDC11	0.959564	0.0571661	0.0179259
CCDC12	0.985414	-0.0473738	0.00638132
CCDC13	0.754988	-0.21322	0.12206
CCDC14	0.991257	-0.0271509	0.00381391
CCDC15	0.795953	0.393661	0.0991127
CCDC16	0.0653888	0.479007	1.1845
CCDC17	0.976635	0.0375363	0.0102678
CCDC18	0.0099017	-0.87771	2.00429
CCDC19	0.977194	-0.0530173	0.0100194
CCDC21	0.280948	0.355807	0.551375
CCDC22	0.110425	0.417208	0.956933
CCDC23	0.845293	0.298272	0.0729929
CCDC24	0.987165	0.0271817	0.00561038
CCDC25	0.0049404	-1.24514	2.30624
CCDC26	0.954052	0.062528	0.0204277
CCDC27	0.991688	0.0142594	0.00362512
CCDC28A	0.0838118	-0.662247	1.07669
CCDC28B	0.897387	-0.0927094	0.0470201
CCDC3	0.833922	0.126483	0.0788744
CCDC32	0.195752	-0.438644	0.708294
CCDC33	0.975151	0.0474696	0.0109281
CCDC34	0.480615	0.217832	0.318203
CCDC35	0.987924	0.0193305	0.0052766
CCDC36	0.943711	0.0814877	0.0251609
CCDC37	0.918501	-0.0815246	0.0369201
CCDC38	0.984921	0.0284671	0.00659843
CCDC4	0.981722	0.0282017	0.00801134
CCDC40	0.523868	0.255481	0.280778
CCDC41	0.0567589	1.02332	1.24597
CCDC42	0.966565	0.0501758	0.0147687
CCDC43	0.147525	-0.420855	0.831133
CCDC44	0.963516	-0.11984	0.0161412
CCDC45	0.041035	-0.751605	1.38685
CCDC47	0.978958	0.0572526	0.00923603
CCDC48	0.999643	0.00060063	0.000155201
CCDC49	0.986139	-0.026816	0.00606191
CCDC5	0.0123527	-0.992273	1.90824
CCDC50	0.215813	-0.322209	0.665923
CCDC51	0.0078154	-0.913406	2.10705
CCDC52	0.688812	-0.158094	0.1619
CCDC53	0.270992	0.403616	0.567044
CCDC54	0.917743	0.0958613	0.0372791
CCDC55	0.189326	0.671979	0.72279
CCDC56	0.979531	-0.0357798	0.00898199
CCDC57	0.807357	0.140589	0.0929342
CCDC58	0.348336	-0.275824	0.458002
CCDC59	0.971924	0.0632608	0.0123676
CCDC6	0.955755	0.106666	0.0196536
CCDC60	0.917743	0.0834299	0.0372791
CCDC62	0.981694	0.030069	0.00802369
CCDC63	0.969081	-0.0519857	0.0136399
CCDC64	0.283464	0.603467	0.547502
CCDC65	0.973672	-0.0448683	0.0115875
CCDC66	0.976058	-0.0515868	0.0105246
CCDC67	0.950348	-0.0679591	0.0221172
CCDC68	0.0556952	-0.702679	1.25418
CCDC69	0.0856749	-0.439872	1.06715
CCDC7	0.345232	0.280664	0.461889
CCDC70	0.930189	0.0839257	0.0314288
CCDC71	0.576927	-0.250902	0.238879
CCDC72	0.362506	-0.252812	0.440684
CCDC74A	0.000453	2.28876	3.3439
CCDC74B	0.0008534	1.90568	3.06885
CCDC75	0.784007	0.174761	0.10568
CCDC76	0.0172841	-0.714828	1.76235
CCDC77	0.836646	-0.147015	0.0774583
CCDC8	0.0839758	0.714428	1.07585
CCDC9	0.995924	0.00989729	0.00177389
CCHCR1	0.358889	0.419888	0.44504
CCIN	0.440731	0.220324	0.355826
CCK	0.242824	-0.456633	0.614708
CCKAR	0.841054	0.112823	0.0751764
CCKBR	0.997959	-0.00571735	0.000887257
CCL1	0.985341	0.0259558	0.00641362
CCL11	0.974109	0.0403683	0.0113926
CCL13	0.88588	0.108665	0.0526251
CCL14	0.976036	-0.038538	0.0105343
CCL15	0.906913	-0.130218	0.0424342
CCL16	0.981722	0.0391837	0.00801134
CCL17	0.20852	-0.347753	0.680853
CCL18	0.986899	-0.0221059	0.00572738
CCL19	0.931247	0.0773762	0.0309353
CCL2	8.16e-05	7.05548	4.08831
CCL20	0.115166	-1.96249	0.938677
CCL21	0.998524	-0.00464996	0.000641362
CCL22	0.419375	-0.277914	0.377398
CCL23	0.975506	0.0424763	0.0107702
CCL24	0.878164	0.125384	0.0564242
CCL25	0.93433	0.0912292	0.0294996
CCL26	0.967408	0.0499178	0.0143902
CCL27	0.973813	0.0564433	0.0115245
CCL28	0.123354	-0.400529	0.908848
CCL3	0.959189	-0.0597376	0.018096
CCL3L1	0.999802	-0.00031028	8.59119e-05
CCL3L3	0.977194	0.0409237	0.0100194
CCL4	0.920711	-0.0931632	0.0358767
CCL4L1	0.965629	-0.0535148	0.0151898
CCL5	0.654726	0.771757	0.18394
CCL7	0.844407	0.307968	0.0734483
CCL8	0.963233	0.0902512	0.0162687
CCM2	0.02269	1.03689	1.64417
CCNA1	0.80871	-0.124183	0.092207
CCNA2	0.459716	-0.717143	0.33751
CCNB1	0.943474	-0.082475	0.0252701
CCNB1IP1	0.0013302	-1.68663	2.87608
CCNB2	0.0313775	-0.785045	1.50338
CCNB3	0.990855	0.0210724	0.00398989
CCNC	0.51667	-0.539557	0.286787
CCND1	0.38489	-0.358714	0.414663
CCND2	0.0094133	-0.980506	2.02626
CCND3	0.837871	-0.350312	0.0768226
CCNDBP1	0.845133	0.132779	0.0730749
CCNE1	0.759173	0.266823	0.119659
CCNE2	0.950155	-0.146782	0.0222054
CCNF	0.479168	-0.474756	0.319512
CCNG1	0.829063	0.166868	0.0814124
CCNG2	0.392473	-0.488238	0.40619
CCNH	0.986899	-0.0295055	0.00572738
CCNI	0.0956226	-0.501699	1.01944
CCNJ	0.0309353	0.764165	1.50955
CCNK	0.0091656	-0.927284	2.03784
CCNL1	0.778817	-0.421645	0.108564
CCNL2	0.83405	0.153504	0.0788079
CCNT1	0.471371	-0.463917	0.326637
CCNT2	0.483002	0.217788	0.316051
CCPG1	0.0653888	0.947773	1.1845
CCR1	0.98224	0.026593	0.00778252
CCR10	0.690148	0.15786	0.161058
CCR2	0.938111	0.0734639	0.0277458
CCR3	0.997806	-0.00590133	0.000954019
CCR4	0.768631	-0.156219	0.114282
CCR5	0.939148	0.0988821	0.0272661
CCR6	0.939241	0.0756103	0.0272228
CCR7	0.495312	-0.205177	0.305122
CCR8	0.991137	-0.0192094	0.00386631
CCR9	0.940389	0.123181	0.0266923
CCRK	0.511166	0.201186	0.291438
CCRL1	0.767048	-0.137167	0.115177
CCRL2	0.990852	0.0158705	0.00399138
CCRN4L	0.831392	0.497869	0.080194
CCS	0.229604	0.309846	0.639021
CCT2	0.973936	0.0479268	0.0114695
CCT3	0.972349	0.0886895	0.0121777
CCT4	0.515429	-0.288487	0.287831
CCT5	0.978615	-0.0344239	0.009388
CCT6A	0.0827645	0.543991	1.08216
CCT6B	0.258054	-0.459897	0.588289
CCT7	0.304696	0.332436	0.516133
CCT8	0.712674	-0.279354	0.147109
CD109	0.269516	-0.704206	0.569416
CD14	0.225679	-0.312929	0.646508
CD151	0.0768684	0.806246	1.11425
CD160	0.991248	0.0179454	0.00381776
CD163	0.969208	0.0508904	0.0135831
CD164	0.514236	1.00486	0.288838
CD164L2	0.986899	-0.0270192	0.00572738
CD177	0.937211	0.0718829	0.0281628
CD180	0.940944	0.0853374	0.0264365
CD19	0.654726	-0.203444	0.18394
CD1A	0.941197	0.0787252	0.0263193
CD1B	0.916522	0.0876157	0.0378571
CD1C	0.931247	-0.0838295	0.0309353
CD1D	0.942427	-0.127474	0.0257521
CD1E	0.877347	-0.142954	0.0568288
CD2	0.998518	0.00669441	0.000643884
CD200	0.998255	0.00469351	0.000758288
CD200R1	0.797853	0.160568	0.0980768
CD200R2	0.968743	-0.0485973	0.0137913
CD207	0.997317	-0.00783564	0.001167
CD209	0.984135	-0.0290439	0.00694554
CD22	0.950716	-0.100536	0.0219492
CD226	0.831995	-0.154877	0.0798792
CD24	0.0059727	-1.04924	2.22383
CD244	0.973813	0.0624163	0.0115245
CD248	0.653522	0.176364	0.18474
CD274	0.302912	-0.273288	0.518684
CD276	0.750282	-0.187475	0.124776
CD28	0.29679	0.271971	0.527551
CD2AP	0.993201	0.0216739	0.00296303
CD2BP2	0.960692	0.124799	0.0174161
CD300A	0.991506	0.0181401	0.00370452
CD300C	0.981121	-0.0390894	0.00827743
CD300E	0.959564	-0.0701119	0.0179259
CD300LB	0.976036	0.0494915	0.0105343
CD300LF	0.927143	-0.11183	0.0328533
CD300LG	0.987374	0.0258912	0.00551849
CD302	0.0528684	-0.529847	1.2768
CD320	0.987165	0.0287771	0.00561038
CD33	0.962661	-0.0529078	0.0165267
CD33L3	0.99341	0.0125197	0.0028716
CD34	0.955755	-0.102098	0.0196536
CD36	0.614884	0.1788	0.211207
CD37	0.990687	-0.0173759	0.0040634
CD38	0.523058	0.196559	0.28145
CD3D	0.908636	0.129501	0.0416102
CD3E	0.893176	-0.0976007	0.0490631
CD3EAP	0.70695	-0.645037	0.150611
CD3G	0.905679	-0.106072	0.0430259
CD3Z	0.0245259	-0.748503	1.61038
CD4	0.974787	-0.0434623	0.0110902
CD40	0.0099313	1.22607	2.00299
CD40LG	0.954597	-0.072536	0.0201798
CD44	0.0047926	1.05696	2.31943
CD46	0.0044934	-1.30858	2.34742
CD47	0.0103151	-0.934423	1.98653
CD48	0.949558	0.0647447	0.0224784
CD5	0.954044	-0.0627787	0.0204315
CD52	0.959654	0.079323	0.0178853
CD53	0.805761	-0.183572	0.0937935
CD55	0.0031197	-2.08889	2.50589
CD58	0.0011927	-1.65684	2.92347
CD59	0.233386	0.427348	0.631926
CD5L	0.876321	0.100238	0.0573365
CD6	0.026132	-0.752322	1.58283
CD63	0.656728	0.261815	0.182614
CD68	0.0029139	2.22155	2.53553
CD69	0.970313	-0.105127	0.0130881
CD7	0.629467	0.181811	0.201027
CD72	0.99894	0.00228301	0.000460466
CD74	0.314005	0.796439	0.503063
CD79A	0.994408	-0.0121292	0.00243535
CD79B	0.537301	0.194825	0.269782
CD80	0.785555	0.186921	0.104823
CD81	8.16e-05	7.96885	4.08831
CD82	0.0051252	-2.25963	2.29029
CD83	0.500505	-0.299706	0.300592
CD84	0.968559	0.0531045	0.0138741
CD86	0.0297358	-0.976126	1.52672
CD8A	0.340592	0.252474	0.467766
CD8B1	0.779519	-0.14061	0.108173
CD9	0.0226299	-1.29185	1.64532
CD96	0.969374	-0.0474546	0.0135088
CD97	0.157547	0.71757	0.80259
CD99	0.991039	-0.0230278	0.00390925
CD99L2	0.0105666	1.38369	1.97606
CDA	0.0005004	-2.66319	3.30068
CDA08	0.0753148	-0.831984	1.12312
CDADC1	0.997806	0.00831456	0.000954019
CDAN1	0.0375495	0.596501	1.4254
CDC14A	0.792413	0.144111	0.101048
CDC14B	0.0531569	-0.624351	1.27444
CDC14C	0.687636	-0.181503	0.162642
CDC16	0.828362	-0.306336	0.08178
CDC2	0.322406	-0.299039	0.491598
CDC20	0.0823864	-0.544209	1.08414
CDC23	0.987165	0.0274484	0.00561038
CDC25A	0.0040448	-1.11207	2.3931
CDC25B	0.965968	-0.0668876	0.0150372
CDC25C	0.997806	0.0100178	0.000954019
CDC26	0.978012	-0.0630456	0.00965586
CDC27	0.981456	-0.0298049	0.00812925
CDC2L1	0.709731	0.410322	0.148906
CDC2L2	0.669514	0.35579	0.17424
CDC2L5	0.971009	-0.124106	0.012777
CDC2L6	0.0021918	2.13698	2.6592
CDC34	0.171307	0.66409	0.766225
CDC37	0.999311	-0.00286826	0.000299245
CDC37L1	0.0540884	-0.517314	1.2669
CDC40	0.0093072	0.918306	2.03118
CDC42	0.362754	0.377374	0.440388
CDC42BPA	0.439538	-0.373842	0.357004
CDC42BPB	0.981722	0.0876518	0.00801134
CDC42BPG	0.997959	-0.00572343	0.000887257
CDC42EP1	0.996593	-0.0367786	0.00148204
CDC42EP2	0.488493	-0.847125	0.311142
CDC42EP3	0.0284912	-0.931302	1.54529
CDC42EP4	0.756037	0.416437	0.121457
CDC42EP5	0.0015716	-2.02954	2.80366
CDC42SE1	0.0149663	-0.920164	1.82489
CDC42SE2	0.107684	0.490762	0.96785
CDC45L	0.03047	-0.969502	1.51613
CDC5L	0.941197	0.0880298	0.0263193
CDC6	0.342651	-0.38509	0.465148
CDC7	0.967408	-0.0619509	0.0143902
CDC73	0.359703	0.361461	0.444056
CDC91L1	0.421994	-0.483908	0.374693
CDCA1	0.0872263	-0.519005	1.05935
CDCA2	0.0446449	-1.22487	1.35023
CDCA3	0.933981	-0.267474	0.0296618
CDCA4	0.0665262	-0.915593	1.17701
CDCA5	0.831605	0.428453	0.0800826
CDCA7	0.258288	0.328621	0.587895
CDCA7L	0.162131	-1.10196	0.790133
CDCA8	0.970686	0.100162	0.0129214
[truncated: 14,625 more rows]

## Sheet: DEGs
Symbol	adj.P.Val	logFC
7A5	0.0273595	-2.03555
AADAC	0.001399	-2.23963
ABCA1	0.0024164	-2.70264
ABCA13	0.0006948	-1.9243
ABCA3	0.0028283	2.85141
ABCA9	0.00429	-1.30641
ABCC1	0.0016967	1.5395
ABCC4	0.0086559	1.61598
ABCD1	0.026375	1.43334
ABCG1	0.03734	-1.32846
ABHD14B	0.0292031	1.11437
ABHD6	0.0053068	1.44797
ABHD7	0.0002315	-3.02494
ABR	0.0018318	1.84144
ACACB	0.0013271	1.83614
ACAT1	0.0029144	1.38356
ACCN1	0.0039574	1.5303
ACOT11	0.0090821	-2.28104
ACOT4	0.012164	-1.60893
ACPL2	0.0115125	-1.45493
ACSL5	0.0019652	-4.00583
ACSS1	0.0046611	1.1278
ACSS2	0.0263037	-1.18814
ACTA2	0.0129136	-1.01271
ACVR1C	0.0088585	-1.01559
ACY1	0.0326363	-1.14993
ADA	0.0186102	1.42168
ADAM15	0.0151297	-2.15979
ADAM28	0.0031955	-1.36573
ADAM8	0.0012735	-3.72599
ADAMTS1	0.0037025	-2.62423
ADAMTSL5	0.0175667	1.05284
ADCY7	0.0315732	-1.02856
ADCY9	0.0209683	1.48339
ADD3	0.0464445	-1.13472
ADHFE1	0.0016967	1.48055
ADM	0.0123206	1.49042
ADORA2A	0.007926	1.2231
ADRA1B	0.0042223	2.17848
ADRB2	0.0017269	-3.8813
AGMAT	0.0035294	-1.45048
AHSA2	0.0094276	1.18346
AIG1	0.0101434	-1.51207
AIM2	0.0015179	-4.24488
AK1	0.0013772	1.77346
AK3	0.0200522	-1.03506
AKAP12	0.0166092	3.00526
AKR1B10	0.0003105	-3.67437
AKR1C3	0.0002467	-6.05952
AKT2	0.0052155	2.24085
ALCAM	0.0171341	-2.24546
ALDH16A1	0.0021918	-2.03551
ALDH1A3	0.0063605	-1.55129
ALDH1L1	0.0144192	-1.62711
ALDH2	0.0048039	-1.09106
ALDH3A1	0.000102	-7.39317
ALDH5A1	0.0040803	-1.67837
ALKBH2	0.0153362	1.03791
ALOX5	0.0024198	-1.39925
ALOX5AP	0.0377817	1.12978
ALS2	0.0016588	1.98593
ALS2CR2	0.043917	1.06573
AMMECR1	0.0231448	-1.16482
ANGPTL4	0.0145929	2.45381
ANK3	0.00055	-2.29284
ANKRD1	0.0019089	-3.88444
ANKRD10	0.0107038	-1.77598
ANKRD22	0.0002347	-2.92597
ANKRD25	0.0294174	1.82524
ANKRD5	0.0088553	-1.35231
ANPEP	0.0085313	3.24988
ANTXR1	0.0017164	1.45118
ANUBL1	0.0106583	1.39125
ANXA1	0.0051803	-1.89053
ANXA10	0.0001495	-6.91029
ANXA3	0.0004926	-6.02743
ANXA8	0.0002769	-7.02325
AP1G2	0.0061848	-1.72605
AP1M2	0.0028746	-1.33808
AP2S1	0.0072211	-1.08474
APIP	0.0043995	1.08712
APLP1	0.0036881	2.19215
APOC1	0.0292031	1.37235
APOE	0.000371	6.17369
APXL	0.0040477	-1.27638
AQP3	0.0029797	-4.15112
ARD1A	0.013087	1.14556
ARHGAP17	0.0046975	1.37004
ARHGAP23	0.000465	-3.6989
ARHGAP4	0.000391	3.99129
ARHGDIB	8.16e-05	-7.68703
ARHGEF12	0.0153607	1.73112
ARHGEF16	0.0008722	-2.31908
ARHGEF4	0.0461358	-1.2588
ARHGEF6	0.0011927	3.94288
ARL14	0.0089837	-2.60573
ARL16	0.0043848	1.59828
ARL4	0.0068981	1.10657
ARL4C	0.0031204	1.9114
ARMCX1	0.0007364	2.28075
ARRB1	0.0031448	2.06173
ARTN	0.0197238	-1.61296
AS3MT	0.0011927	2.23158
ASCC1	0.0001397	5.90803
ASCL2	0.000481	-2.9418
ASMTL	0.0022258	1.35243
ASPH	0.0043606	1.26656
ASPM	0.0100737	-1.22027
ASRGL1	0.0005426	2.50651
ASS	0.0106064	-2.04322
ASXL1	0.0073006	1.13974
ATF7IP2	0.0031718	1.75854
ATG16L1	0.003312	1.29297
ATHL1	0.0242789	1.90715
ATM	0.0083455	1.3645
ATOH8	0.0051875	1.25049
ATP1A1	0.0032056	-1.5857
ATP1B1	0.0091656	-1.06204
ATP6V0E	0.013406	1.19655
ATP6V1E2	0.0194583	1.12947
ATP7B	0.0029139	1.66672
ATP8B2	0.0028746	1.56968
ATP8B3	0.0006152	1.97143
ATPIF1	0.0212665	-1.0444
AUH	0.0292096	-1.05728
AUTS2	0.001399	-2.18724
AVPI1	0.0051627	-2.07519
AXIN2	0.0019574	1.45288
B3GNT3	0.0036669	-2.36097
B3GNT6	0.0178351	1.27038
B3GNTL1	0.0145162	1.8961
B4GALNT4	0.0447383	1.14919
BACE2	0.0184012	-1.61703
BAG4	0.0119526	-1.03281
BARX1	0.0022773	2.41728
BATF	0.003319	-1.25235
BBX	0.0199726	-1.13894
BCAS4	0.0021126	1.77282
BCAT2	0.0056037	-1.75339
BCHE	0.0022194	-1.92
BCL11A	0.0093812	-1.07038
BCL9	0.038775	1.22544
BCOR	0.0049404	1.2554
BCORL1	0.0224224	1.87219
BCR	0.0094235	-1.43415
BDH	0.0032155	-1.47826
BEXL1	0.0158344	1.08331
BHLHB3	0.0038627	2.0321
BIK	0.0001788	-3.39742
BIN1	0.0022811	2.45305
BIN3	0.0110367	-1.07929
BIRC2	0.0088566	1.046
BIRC3	0.0051914	1.9005
BIRC4BP	0.0054761	-3.48908
BIRC7	0.0204992	1.2229
BLCAP	0.0010334	-2.40745
Bles03	0.0305932	1.10777
BLVRA	0.0014144	1.66011
BM88	0.0319004	1.30419
BMP1	0.0043627	-2.74512
BMP2	0.0007711	-2.13185
BMP4	0.0473273	-1.93639
BMP5	0.0027035	2.93235
BMP6	0.0157038	2.48758
BMPR1A	0.0040836	1.43046
BNC2	0.0266851	1.17002
BNIP3	9.2e-05	6.24284
BOK	0.0224345	1.31578
BPHL	0.0037848	2.05757
BRD7	0.0078165	-1.09525
BRMS1L	0.0333697	-1.02184
BST2	0.0001017	-4.52748
BTBD11	0.0014452	-2.34144
BTBD12	0.0406926	1.33806
BTBD14A	0.0455964	2.12987
BTC	0.0031563	-1.4123
BTNL9	0.0038627	1.11243
BVES	0.0020423	1.38842
BXDC1	0.0109354	1.13065
C1QDC2	0.0005611	2.30681
C1QL4	0.0309353	1.09832
C1QTNF6	0.0440797	-1.44962
C1RL	0.0273368	-1.07899
C1S	0.0013451	-2.14569
CA2	0.0198573	-1.46024
CA8	0.0003704	4.05735
CABLES1	0.002546	2.15398
CACHD1	0.0126477	1.62393
CACNA1G	0.0414599	1.94027
CACNA1H	0.0026511	2.51022
CACNG4	0.0017175	2.17279
CACNG6	0.0005751	3.24208
CALB1	0.0003105	-3.63418
CALCOCO2	0.0098459	1.38272
CALD1	0.0092166	-2.43797
CALM1	0.0132554	-1.29236
CAMK2N1	0.0335903	-2.59343
CAP2	0.0186352	1.56644
CAPN1	0.0058474	-1.11705
CAPN12	0.0025292	3.24898
CAPN5	0.0158355	1.34725
CARD11	0.0344745	-2.97679
CARD6	0.0013118	-2.01756
CARHSP1	0.0155489	1.65672
CASK	0.0042653	-1.16609
CASP1	0.0001741	-3.87947
CASP4	0.0390348	-1.4421
CBFA2T3	0.0088813	1.16181
CBL	0.0057213	1.53799
CBLC	0.0011927	-3.54283
CBLN2	0.0141396	1.16041
CBS	0.0001017	4.34252
CBX1	0.0107335	1.96746
CCDC25	0.0049404	-1.24514
CCDC74A	0.000453	2.28876
CCDC74B	0.0008534	1.90568
CCL2	8.16e-05	7.05548
CCM2	0.02269	1.03689
CCNB1IP1	0.0013302	-1.68663
CD24	0.0059727	-1.04924
CD40	0.0099313	1.22607
CD44	0.0047926	1.05696
CD46	0.0044934	-1.30858
CD55	0.0031197	-2.08889
CD58	0.0011927	-1.65684
CD68	0.0029139	2.22155
CD81	8.16e-05	7.96885
CD82	0.0051252	-2.25963
CD9	0.0226299	-1.29185
CD99L2	0.0105666	1.38369
CDA	0.0005004	-2.66319
CDC25A	0.0040448	-1.11207
CDC2L6	0.0021918	2.13698
CDC42EP5	0.0015716	-2.02954
CDCA2	0.0446449	-1.22487
CDH11	0.0045104	-2.62855
CDH18	0.0051914	1.8182
CDH3	0.0007997	-4.12368
CDH6	0.0003105	-2.64452
CDV3	0.0167334	1.12809
CEACAM1	0.000343	-4.43945
CEBPA	0.0029299	-1.3223
CEBPB	0.0450144	-1.39349
CEL	0.0070341	-2.67282
CELSR2	0.0028597	-2.30825
CENTA1	0.0154291	-1.8567
CENTA2	0.0389069	1.13669
CENTD3	0.0004372	-2.65247
CEP55	0.027784	1.08022
CEP70	0.0049093	1.32447
CES2	0.0109124	-1.4187
CFD	0.0083455	1.1087
CFDP1	0.0212343	-1.41845
CFH	0.0002767	-2.95643
CGA	0.0472577	-1.10392
CGI-96	0.0004571	-2.54532
CHCHD3	0.0125386	1.84969
CHD5	0.0006324	4.87324
CHD9	0.0167408	-1.05353
CHGB	0.0018397	1.58665
CHIC2	0.0307085	-1.27444
CHMP4C	0.0185228	-1.30234
CHN1	0.0017481	2.33334
CHPF	0.0133841	-1.80299
CHPT1	0.0002517	2.93932
CHRAC1	0.0336693	1.0257
CHRM3	0.0043054	-1.53041
CHST10	0.0016967	1.43387
CHST12	0.0344745	1.1052
CHST13	0.0138075	1.20687
CHST3	0.0027775	2.7888
CHUK	0.0069064	1.04453
CHURC1	0.0157642	-2.03643
CIB2	0.0004131	2.9397
CIRBP	0.0006777	-1.94493
CITED2	0.000768	2.05042
CKAP1	0.022272	1.44565
CKB	0.0175378	1.98955
CKMT1A	0.0031182	-3.56103
CKMT1B	0.0029794	-3.15926
CLCN7	0.0063793	1.32094
CLDN1	0.0010652	-2.39055
CLDN10	0.0002578	3.06185
CLDN23	0.010084	1.05694
CLDN3	0.0051907	1.3874
CLDN7	0.0022405	-2.00072
CLIPR-59	0.0034095	2.06353
CLN3	0.0372597	1.33084
CLTA	0.0020903	1.48368
CLYBL	0.0373157	1.0024
CMIP	0.0062109	-1.02995
CMKOR1	0.0003801	-3.49635
CMTM8	0.0055143	1.9011
CNAP1	0.0274875	-1.26446
CNDP2	0.0181927	1.4418
CNIH2	0.0256611	1.06695
CNN3	0.0085708	-1.0766
CNNM1	0.0070341	1.01735
CNOT1	0.0089456	-1.06401
CNOT7	0.0058821	-1.06646
COBLL1	0.0010182	-2.93014
COCH	0.0015277	-2.92636
COIL	0.0103177	1.02829
COL11A1	0.0003526	4.41526
COL12A1	0.0002304	-3.48724
COL16A1	0.0054114	-2.30014
COL17A1	9.36e-05	-6.63684
COL18A1	0.0001017	4.8609
COL1A1	0.0040134	1.42382
COL4A5	0.000485	-3.29548
COL4A6	0.0006324	-3.71511
COL5A2	0.0124523	3.40517
COL7A1	0.0173653	-3.2499
COL8A1	0.0315732	-2.08184
COMMD1	0.0047574	1.09252
COP1	0.0115851	-1.34088
CORO1A	0.0016694	-2.32836
CORO2A	0.0076301	-2.42453
COX15	0.0026349	1.30195
COX7A2L	0.024625	1.11715
CP110	0.0078728	2.64861
CPA4	0.0036951	-2.49373
CPE	0.0007997	-3.44653
CPEB1	0.0026349	2.0696
CPEB4	0.0053471	1.33341
CPLX1	0.0380369	1.02403
CPOX	0.0240101	-1.05559
CPS1	0.0059727	-1.96219
CPSF3	0.0060354	1.5792
CPVL	0.0006993	-3.39659
CRABP2	0.0019863	2.19602
CRB3	0.0021366	-1.54833
CREG1	0.0045468	-2.77122
CRI2	0.000485	2.34778
CRIM1	0.0011089	2.24191
CRIP1	0.0083149	1.08415
CRIP2	0.0023527	4.21451
CRISPLD2	0.0005004	3.03495
CRLF3	0.0150495	1.06077
CRYAA	0.0203986	1.05009
CSAG1	0.003414	-2.12782
CSDA	0.0023933	-1.42365
CSEN	0.0011291	2.55604
CSF1	0.0007266	1.99438
CSF2	0.022804	-2.22018
CSNK2A2	0.0059244	-1.13545
CSPG4	0.0031955	1.40363
CST3	0.0199824	-1.99785
CSTA	0.0061268	-2.84406
CTAGE6	0.0490283	1.28884
CTBS	0.0320117	1.51236
CTDSPL	0.0031228	-1.56261
CTGF	0.0364099	4.29293
CTHRC1	0.0131547	-1.2654
CTNS	0.0389552	1.26358
CTSH	0.0090813	-1.74109
CTSS	0.0052569	-1.87346
CTXN1	0.0147376	3.57217
CUEDC1	0.0410001	1.29807
CUL4B	0.0051363	1.2024
CUTA	0.0016446	1.47452
CUTC	0.001383	1.80482
CX3CL1	0.0001255	4.2827
CXCL10	0.0001347	-4.27809
CXCL11	0.0002969	-3.58021
CXCL16	0.0391696	-2.54224
CXCL5	0.0281596	-1.63563
CXX1	0.0085196	1.65759
CXXC5	0.0044132	4.47586
CYB5R2	0.0004643	4.62164
CYBA	0.0302312	-1.30058
CYBRD1	0.0236996	-2.18549
CYLN2	0.0049905	1.09311
CYP1B1	0.0005019	2.88972
CYP2J2	0.0008054	-3.12188
CYP2S1	0.0492982	-2.04439
CYP3A5	0.0047292	-1.07017
DAAM1	0.0002253	-3.47129
DAB2	0.0006802	-2.21216
DACT2	0.001383	2.39781
DAPP1	0.0008044	-2.52036
DBT	0.0024198	-1.81731
DCBLD2	0.0008305	-2.05522
DCTN6	0.0042147	-1.17375
DC-UbP	0.0051914	1.16693
DDAH2	0.0098253	1.01785
DDB2	0.0058095	-1.00611
DDEF2	0.0024548	1.75592
DDEFL1	0.0044025	2.16454
DDHD2	0.0244958	-1.1164
DDX28	0.0057325	-1.11084
DDX43	0.0003081	3.49452
DECR2	0.0016827	2.04029
DEDD2	0.0026433	-2.16533
DEF6	0.0030936	-2.21749
DEFB1	0.0015541	-2.95183
DENND2C	0.0082015	-1.80451
DENND2D	0.0205002	-1.56429
DFNA5	0.0026166	-2.9007
DGKA	0.0108826	-2.76607
DGKD	0.0022817	1.31395
DHRS1	0.0113249	-1.6773
DHRS10	0.0030056	1.65396
DHRS9	9.36e-05	-6.05849
DHX35	0.0070741	-1.2085
DIO2	0.0060548	-1.03421
DISP2	0.0105077	1.63436
DIXDC1	0.0084224	1.05698
DKK1	0.0270376	1.2873
DKK3	0.0003105	6.37871
DLC1	0.0254021	-1.58352
DLEU1	0.0106201	1.01264
DLG3	0.0040379	-1.23969
DLG4	0.0050548	1.19142
DLGAP1	0.0058093	1.31899
DLL1	0.003265	-3.07617
DLL3	0.0002202	6.19984
DLX3	0.0029008	1.47194
DMN	0.0111403	2.68492
DMRTA2	0.0047679	-1.6534
DNAJA4	0.02322	-1.1737
DNAJB6	0.028019	1.58418
DNAJC12	0.0021676	-1.60496
DNASE2	0.0269934	1.23904
DNHD3	0.0177042	-1.19612
DOCK10	0.0122686	1.01897
DOCK11	0.0023922	1.36999
DPY19L1	0.0015182	1.69443
DPYD	0.0039158	-3.04698
DPYSL2	0.000343	4.07329
DPYSL4	0.0018986	2.75704
DRAP1	0.0202869	1.36813
DSC2	0.0022304	-1.68954
DSC3	0.0008518	-3.17015
DSCR6	0.0181597	1.20433
DSG2	0.0029429	-2.73884
DSG3	0.0221056	-2.30099
DSP	0.0009041	-2.72476
DST	0.001892	-1.7549
DTNA	0.0148459	-2.12389
DTNBP1	0.0097346	1.03894
DTX2	0.0182321	-2.27238
DUSP1	0.0093072	2.48468
DUSP10	0.0005894	-2.06534
DUSP18	0.0091242	1.52051
DUSP4	0.0006885	-4.4206
DUSP6	0.0070341	-1.99078
DXS9879E	0.0034754	1.34617
DYRK1B	0.0038627	2.65839
DZIP1	0.0125779	1.07211
E2F5	0.0129976	1.50478
E2F6	0.0196052	1.75828
EBI3	0.0089177	2.03255
EBP	0.0191576	1.39803
ECH1	0.0012007	1.66974
ECHDC2	0.0100058	1.2871
ECHDC3	0.0058935	1.17962
EDARADD	0.0182888	1.448
EDG2	0.0338251	-1.50107
EDG3	0.0018197	1.46979
EDN1	0.0132488	2.16439
EEF1A2	8.16e-05	6.91221
EFCAB1	0.0104725	-1.664
EFEMP1	0.0007499	-2.54078
EFEMP2	0.0004131	2.51471
EFHC1	0.0114264	1.07931
EFHD1	9.69e-05	5.05936
EFNB1	0.013177	-2.81489
EFNB2	0.0020249	-2.57458
EFNB3	0.0027991	1.49213
EGFL4	0.0126002	-1.50722
EHD2	0.0323544	-1.27768
EHF	0.0001788	-3.39439
EID3	0.0002391	2.85749
EID-3	0.0038008	2.95622
EIF2S2	0.0028819	-1.45407
ELF1	0.0023634	-1.88503
ELF3	0.0166295	-1.64706
Ells1	0.0015327	-2.17769
ELMO3	0.0038357	-2.31333
ELMOD1	0.0054994	1.24313
ELOVL2	0.000465	2.94054
ELOVL5	0.0116693	1.04836
ELOVL6	0.0004946	-2.78122
ELOVL7	0.0155722	-1.43091
EMILIN2	0.0028068	3.38332
EML1	0.0251905	1.08387
EML4	0.0035688	1.29979
EMP1	0.0023922	-4.12575
ENG	0.0038627	1.97747
ENPEP	0.0054527	-1.42312
ENPP4	0.0006262	2.32768
ENTPD3	0.0034063	-1.30073
EOMES	0.0010177	1.87699
EPB41L1	0.0013011	-2.77629
EPB41L2	0.0065516	1.06354
EPB41L5	0.0003393	2.77594
EPDR1	0.0026511	2.91858
EPHA1	0.0006152	-3.00485
EPHB6	0.0292061	-1.73447
EPIM	0.0004946	2.44117
EPN3	0.0105107	-1.37869
EPSTI1	0.0001007	-5.10921
ERBB3	0.0009623	-2.82038
ERCC2	0.0058218	-1.00846
EREG	0.0189274	-1.34333
ERGIC1	0.005346	1.57207
ERRFI1	0.0080513	2.24473
ETFB	0.0275166	-1.38116
ETFDH	0.0069726	1.39008
ETHE1	0.0037025	-1.77132
ETNK1	0.0023634	-1.47846
ETS2	0.0078419	1.3993
ETV4	0.0036925	-1.296
ETV5	0.0068392	1.5063
ETV6	0.0038008	-2.46109
EVA1	8.16e-05	-6.75154
EVI1	0.0001775	-4.12087
EVL	0.0001422	4.46059
EXPH5	0.0103094	-1.63685
EXT1	0.0116259	-1.15469
EYA2	0.0083545	-1.16116
F11R	0.035543	-1.42359
F2R	0.0022304	2.15535
F2RL1	0.0037741	1.91377
F3	0.0005853	-5.79386
FADS2	0.0294766	1.03103
FAIM3	0.0090813	-1.10998
FAM101B	0.013702	1.73254
FAM107B	0.0103454	-1.57615
FAM113B	0.0135772	-1.71495
FAM13A1	0.0040379	-1.20342
FAM20C	0.0021676	2.0164
FAM35A	0.004885	1.16024
FAM3C	0.0041654	-1.48304
FAM46A	0.001977	-2.49588
FAM46B	0.0061097	1.96406
FAM46C	0.0005987	2.44579
FAM50B	0.0025902	-1.63917
FAM53A	0.0279253	1.93434
FAM54B	0.0057962	1.91837
FAM57B	0.005806	1.46649
FAM60A	0.0111873	-1.03875
FAM69B	0.0022405	1.53194
FAM7A1	0.0048763	1.30486
FAM80A	0.0119406	1.50907
FAM83A	0.0004131	-3.72358
FAM84B	0.0002767	-4.02134
FAM89B	0.0334826	1.51389
FANCD2	0.0172841	-1.18671
FANK1	0.0008685	1.77078
FARP1	0.0113249	1.56301
FBL	0.0118744	1.29676
FBLN1	0.0023634	2.33553
FBXL16	0.0142513	2.31369
FBXO17	0.0009633	3.43696
FBXO2	0.0015987	3.50241
FBXO27	0.002671	3.90054
FBXO32	0.0157861	-1.03128
FBXO4	0.0202869	-1.23721
FBXO6	0.0086557	2.46715
FBXO8	0.0272524	-1.06378
FBXW11	0.0094133	1.49754
FDFT1	0.013273	-1.17891
FEM1B	0.0078728	-1.06016
FGD1	0.0136816	1.61385
FGD3	0.0043995	-2.11789
FGFR1OP	0.0022304	1.84714
FGFR3	0.0193894	-1.40991
FGFRL1	0.018485	1.34582
FHL1	0.0022304	2.78128
FHL2	0.0005269	2.19316
FHOD1	0.0086464	-1.17009
FIBCD1	0.0021676	1.53102
FKBP11	0.0151751	-2.06508
FLI1	0.0007441	-3.23301
FLNC	0.0073674	2.8408
FLOT1	0.0180117	1.70306
FLRT3	0.0023403	-2.48643
FMN2	0.0034314	1.3417
FN5	0.0043054	1.98846
FNBP1	0.0311495	1.02268
FNTA	0.0181625	-1.14699
FOXA1	0.0030444	-3.79185
FOXC1	0.0202869	-1.86266
FOXD1	0.0041834	1.4602
FOXD2	0.0354674	1.46355
FOXF2	0.0005298	4.20823
FOXL2	0.0008946	1.8118
FOXO1A	0.000481	-2.2428
FOXQ1	0.0098731	-1.75778
FRAG1	0.0042729	1.34388
FRAS1	0.0008534	-1.75765
FRK	0.004885	-1.53583
FRMD6	0.0099686	-1.32495
FSD1	0.0022758	1.35331
FST	0.0001495	-5.07798
FSTL1	0.0038357	-1.81405
FTSJ1	0.0049113	-1.05509
FUCA1	0.0085708	-1.36025
FUCA2	0.0281529	-1.27094
FUT1	0.0023364	-1.30043
FUT11	0.0059094	1.27553
FUT3	0.0153362	-1.58279
FUT8	0.0125957	-1.66651
FXYD3	0.0027991	-2.92526
FXYD5	0.0095686	-2.58311
FYB	0.0020903	-3.36057
FZD2	0.0029414	1.26969
FZD6	0.0020397	-1.58945
FZD7	0.0062184	1.79231
FZD9	0.0029414	3.14936
G1P2	0.0011927	-2.56627
G1P3	0.0003526	-3.04664
G6PD	0.0012186	1.68627
GAB2	0.0049858	1.3366
GABBR1	0.0192619	1.12976
GABBR2	0.0005751	2.48348
GABRE	0.0147179	-1.04526
GABRG2	0.0015945	-3.14884
GAGE2	8.16e-05	-5.34428
GAGE4	0.0001007	-5.56452
GAGE5	9.69e-05	-5.62223
GAGE6	0.0001007	-5.74509
GAGE7	0.001892	-5.55043
GAGE7B	8.16e-05	-5.47893
GAGE8	0.000102	-5.41048
GALC	0.0134353	-1.35814
GALGT	0.0115851	1.90401
GALM	0.0027193	1.2783
GALNS	0.013229	1.77364
GALNT12	0.0003457	-2.74529
GALNT14	0.0015127	-2.51464
GALNT5	0.0047645	-2.67827
GALNT6	0.0049905	-1.41113
GAMT	0.0024521	1.42067
GATA2	0.002696	2.20079
GATA5	0.0024418	4.52696
GATM	0.003995	-2.32396
GBP1	0.0003105	-2.70396
GBP2	0.0018986	-1.77166
GBP4	0.0334114	-1.39075
GBP6	0.0002818	-3.21315
GBX2	0.0064243	1.4671
GCHFR	0.0128033	-1.02537
GCNT1	0.0022065	-1.71649
GCNT2	0.0136445	1.58463
GDF10	0.0103602	1.08916
GDI1	0.0209539	1.91377
GFI1	0.0073278	-1.69368
GFOD1	0.0005298	-3.11769
GJA1	0.0002969	-3.74405
GJB2	0.0055485	-2.84309
GJB3	0.0001017	-4.33272
GJB4	0.0091942	-1.02636
GJB5	0.0002202	-3.63709
GJB6	0.0250841	-1.43951
GLDC	0.0200522	1.36291
GLDN	0.0387251	-1.06998
GLG1	0.0445869	-1.41645
GLIPR1	0.0013725	-1.98824
GLOXD1	0.0021718	-2.26064
GLT28D1	0.0048494	1.25182
GLTSCR2	0.0029144	-1.22255
GMDS	0.0066837	-1.65111
GNA15	0.0030822	-2.22455
GNAZ	0.0341265	1.45716
GNB4	0.0026238	1.66796
GNG11	0.0200496	2.15219
GNG5	0.0064902	1.10237
GNPNAT1	0.0499784	-1.27339
GNPTAB	0.0040526	1.16395
GOT2	0.0105263	-1.35904
GP1BB	0.0118496	2.51438
GPC1	0.0202869	-1.86013
GPR110	0.0027039	-2.11934
GPR126	0.0195307	1.04323
GPR137B	0.0050857	1.10188
GPR162	0.0062109	1.27413
GPR177	0.0018986	-2.30978
GPR30	0.0018397	1.77672
GPR56	0.0219121	-3.26708
GPR81	0.0006802	-3.91159
GPR87	0.0015356	-4.68641
GPR92	0.000343	-2.5964
GPRC5A	0.0021366	1.37591
GPSM1	0.0091362	1.70629
GPSM3	0.0049574	-1.24912
GPX1	0.0040831	-1.53094
GPX2	0.0004946	-5.73934
GPX3	0.0028746	1.98924
GPX7	0.000598	3.3144
GRAMD1A	0.0238835	2.27347
GRAMD3	0.0244958	-1.12159
GRHL2	0.0011824	-2.37391
GRHL3	0.0241128	2.13686
GRIN3B	0.0028868	1.49084
GSTA4	0.0036881	1.48984
GSTT1	0.0002818	3.90145
GTF2IRD1	0.0369271	1.10419
GTF3C5	0.0373118	-1.01788
GULP1	0.0174945	1.19413
GYS1	0.038184	-1.57361
H2AFJ	0.0041884	-1.10226
H2AFY2	0.0055108	1.85163
HABP4	0.0009388	2.87724
HADH2	0.0045468	1.07978
HADHSC	0.0068981	-1.22296
HAGH	0.0085522	1.39443
HAPLN3	0.0006009	2.63753
HARS2	0.0016446	-1.78107
HAS2	0.0022476	-1.71305
HAS3	0.0021565	-1.52058
HBEGF	0.0146157	-2.21511
HBQ1	0.0001737	3.49992
HCLS1	0.000485	-5.12796
HCP5	0.0151297	-3.31033
HCST	0.0014452	1.67814
HDAC4	0.0453776	1.55392
HDGFRP3	0.0002274	3.91847
HEBP1	0.0148209	-1.14781
HECA	0.0017827	-1.87554
HECW2	0.0007411	2.29949
HEG1	0.0013798	2.14889
HELZ	0.0073278	-1.05004
HERC4	0.0169081	1.29944
HERC5	0.0038627	-2.75028
HERC6	0.0003157	-4.1878
HERPUD1	0.0265158	-1.04786
HES6	0.0100962	3.07796
HEYL	0.0013011	1.75152
HIF1A	0.0073296	-1.72126
HIF1AN	0.0112677	1.06738
HIG2	0.0320028	1.68531
HIST1H2BD	0.0448376	1.17493
HIST1H4K	0.0325365	-1.44174
HIST2H4	0.0048088	-1.12321
HK2	0.0038627	-2.11184
HLA-G	0.0270046	1.18158
HLA-H	0.0183822	2.18299
HMFN0839	0.0027224	1.63586
HMGCS1	0.0171812	-1.37797
HMOX1	0.0001017	5.02882
HMX2	0.0041621	1.75911
HNMT	0.0066017	-1.53382
HOOK1	0.0013266	-3.36559
HOOK2	0.0187541	-1.60958
HORMAD1	0.0091113	-1.53439
HOXA10	0.0003573	-3.14001
HOXA5	0.0012136	2.33002
HOXB2	0.0010288	4.61156
HOXB3	0.0029476	1.55849
HOXB4	0.0011673	3.7494
HOXB5	0.0002315	2.91945
HOXB6	0.0030357	1.91888
HOXB7	0.0370936	1.06111
HOXB8	0.000485	4.19158
HOXB9	0.0011351	2.43285
HOXC10	0.0050857	1.03776
HOXC13	0.0007113	3.13367
HOXC6	0.0043995	2.05744
HOXC8	0.0013451	2.66964
HOXC9	0.0016053	2.22643
HPCAL1	0.004277	4.04848
HPS1	0.0052612	1.43012
HPS3	0.0438977	1.0771
HPSE	0.0030822	-1.29612
HRASLS3	0.0042814	1.96338
HS1BP3	0.0071234	2.16921
HS3ST1	0.0004401	-4.28277
HSH2D	0.013365	-1.35838
HSP90AA1	0.0233559	1.02243
HSPA2	0.0114494	1.24025
HSPC065	0.027093	-1.44636
HSPC105	0.0030822	-1.20685
HSU79303	0.0124085	4.18055
HTATSF1	0.043917	1.04302
HTR2C	0.0038008	-1.48838
HTR7	0.002673	-1.39683
HYPE	0.0010859	1.94847
IBRDC2	0.0010251	-1.76743
ICAM2	0.0002467	-3.4209
ICMT	0.0108826	-1.09828
ID1	0.0020903	1.60465
ID2	0.000173	3.47805
ID3	0.0004131	4.87186
IDH2	0.0088203	2.50021
IDH3G	0.0056932	1.20708
IDS	0.0126477	1.1336
IER5	0.0428433	-1.02405
IFI16	0.0002226	-5.83402
IFI27	0.0004131	-6.59754
IFI44	0.0001495	-5.99654
IFI44L	0.0003105	-4.89081
IFIH1	0.0021914	-1.34365
IFIT1	0.0066311	-1.43811
IFIT3	0.0012786	-2.21535
IFITM1	0.0023997	-2.05073
IFNGR1	0.0019777	-1.43566
IGFBP3	0.0028597	1.8237
IGFBP4	0.01449	-2.12872
IGFBP5	0.0032125	-2.09977
IGFBP6	0.0004372	-6.23467
IGFBP7	0.0038357	2.05263
IGSF3	0.0362911	-1.24488
IGSF4	0.0166651	1.34973
IGSF4C	0.0140696	-1.61693
IGSF9	0.0063605	-1.53598
IKBKE	0.0007311	-1.99633
IKIP	0.0132435	2.44092
IL10RB	0.0068981	1.02833
IL11RA	0.0011291	2.57979
IL13RA1	0.02978	1.39266
IL17D	0.0172841	-1.63546
IL17RB	0.0285837	1.05809
IL18R1	0.0002304	-3.47865
IL1A	0.0003185	-6.24181
IL1B	0.0001788	-5.09777
IL1F9	0.0126477	-1.06802
IL1RAP	0.0002435	-3.16191
IL1RN	0.0171673	-1.77823
IL20RA	0.0088364	-1.97703
IL4R	0.0069325	-1.24604
IL7R	0.0002669	-3.27838
ILDR1	0.0004131	-2.43808
IMPA2	0.0276568	1.10343
INDO	0.0038357	-1.22026
INHBB	0.0031282	1.96534
INPP1	0.0010859	-2.27797
INPP4B	0.0011079	-1.6857
IPO7	0.0031563	1.46255
IQCD	0.0125339	1.37369
IQCG	0.0057248	1.23434
IRAK3	0.0091113	-2.27937
IRF6	0.0031376	-4.29702
IRF7	0.0037756	2.75811
ISGF3G	0.0275392	-2.22763
ISL1	0.0004255	-3.02769
ISYNA1	0.0038279	2.21249
ITGB4	0.0436741	-1.88452
ITGB6	0.0329116	-1.54473
ITGBL1	0.0109546	1.71148
ITM2B	0.0113249	-1.29289
ITPK1	0.0018135	-1.66145
IXL	0.0004571	3.14422
JAG1	0.0015879	-2.52553
JAM3	0.0001038	5.8653
JARID2	0.0062787	-1.96589
JPH1	0.000371	-2.62654
JUB	0.003491	-1.92589
KARCA1	0.0044186	1.4621
KATNAL1	0.001977	1.9823
KATNB1	0.002696	-1.53476
KCMF1	0.0051818	1.02131
KCND1	0.0047287	1.09358
KCNG3	0.0046866	1.21153
KCNJ2	0.0063317	-1.52646
KCNK1	0.000465	-4.67701
KCNK6	0.0192462	1.06769
KCNMA1	0.005248	1.52135
KCNMB4	0.0002467	-2.83735
KCNN4	0.002377	-2.5034
KCNQ2	0.0005278	3.30669
KCNS3	0.0275392	-2.20606
KCTD12	0.000497	-3.20995
KCTD14	0.0029807	1.90884
KCTD17	0.0056037	1.74183
KHDRBS3	0.0005611	3.65826
KIDINS220	0.0076562	1.45715
KIF13B	0.0009633	-1.8123
KIF1A	0.0008596	5.63107
KIF3C	0.0053373	1.2129
KISS1R	0.0463399	1.05196
KIT	0.0499609	1.28082
KITLG	0.0015945	-1.45088
KLF11	0.0242167	1.17698
KLF2	0.02247	1.73037
KLF4	0.0010072	-1.82326
KLF5	0.0020786	-5.25903
KLF6	0.0007266	2.68471
KLHDC6	0.0304234	-1.23918
KLHL14	0.0007459	2.19713
KLHL3	0.004714	-1.48818
KLHL4	0.0090813	1.71592
KLHL9	0.000391	3.09532
KLK11	0.0115298	-1.27226
KNS2	0.0272808	-1.41628
KPNA5	0.0026426	1.29855
KRT13	0.0057325	-3.16774
KRT17	0.0001961	-7.10504
KRT5	0.0013011	-5.57044
KRT6A	0.0398606	-1.44285
KRT6B	0.0014804	-2.52571
KRT6C	0.0466657	-1.51768
KRT7	0.00066	-5.53169
KRTCAP3	0.000343	-2.93153
KYNU	8.16e-05	-5.93378
L1CAM	0.0181597	2.32806
L3MBTL3	0.0029414	-1.2886
LAD1	8.16e-05	-6.38704
LAMA3	0.0007266	-5.05724
LAMA4	0.0018752	1.66468
LAMB1	0.0199824	-1.14366
LAMB2	0.0031563	2.4679
LAMB3	0.000485	-4.17159
LAMC2	0.0002202	-5.00936
LAMC3	0.0014064	2.92119
LAMP2	0.0043352	1.18398
LAPTM5	0.0002818	-5.20069
LARP6	0.0297978	1.01129
LASS2	0.0079387	1.04207
LCN2	0.0038933	-5.31777
LCP1	8.16e-05	-6.61422
LDOC1L	0.0122588	1.06812
LEF1	0.0129737	-1.326
LEPREL1	0.0194604	1.80343
LETM2	0.0016133	-2.16236
LGALS7	0.0093312	1.51817
LGR4	0.0321547	-1.05486
LHFP	0.0103456	1.34399
LHX6	0.0057585	-2.03799
LIAS	0.0051962	-1.00279
LIFR	0.0117104	1.3426
LIG1	0.0069726	-1.20505
LIPA	0.0058277	1.39306
LIPG	0.0011016	2.27779
LMO2	0.0329686	-1.6869
LMTK3	0.010242	1.80804
LNK	0.003995	1.94321
LONRF2	0.000467	2.61957
LPHN1	0.0040746	1.93418
LPHN2	0.0003393	3.4437
LPIN1	0.0004571	2.26132
LPIN2	0.0163897	1.18935
LPPR2	0.0181625	1.04037
LPXN	0.0002818	-5.82467
LRAP	0.003312	-2.39626
LRIG1	0.006553	-1.48909
LRMP	0.0232701	-2.45338
LRRC16	0.0019792	-1.39865
LRRC17	0.0007277	-2.45138
LRRC20	0.0089245	1.46249
LRRC28	0.0168305	1.16396
LRRC33	0.0057248	1.34822
LRRC37B	0.0007125	1.92877
LRRC8A	0.0023364	-2.37456
LRRK1	0.0016967	1.75966
LRRN1	0.0010969	-1.93096
LRRN6A	0.00066	2.02466
LRRN6C	0.0076251	-1.31653
LTBP2	0.0378247	1.36153
LTBR	0.0002226	-4.04119
LXN	0.0003183	7.27737
LY6E	0.0430833	-2.46025
LYPD3	0.0123527	-1.34911
LYST	0.0061954	1.82202
M160	0.0002304	-3.12311
M6PRBP1	0.010333	1.11666
MAGEA1	0.0004582	-2.41371
MAGEA3	0.0002315	-3.08128
MAGEA6	0.0058884	-1.57139
MAGEB2	0.010163	-1.30041
Magmas	0.0152073	1.20763
MAL2	0.000371	-5.04652
MAP1B	0.0003393	2.75614
MAP2	0.0013731	2.37962
MAP2K4	0.0013112	1.7527
MAP3K1	0.001664	-1.51314
MAP3K10	0.0008518	2.83158
MAP3K14	0.0018217	1.43833
MAP3K9	0.0142086	-1.033
MAP4K2	0.0293056	1.21129
MAP7	0.0015277	-3.00497
MAPK13	0.0004131	-3.94472
MAPK8IP2	0.0068812	1.68073
MARCKSL1	0.0042474	1.21476
MARK1	0.0030357	-2.01777
MARVELD3	0.0017371	-3.43185
MASS1	0.0012186	-2.11729
MASTL	0.0071566	-1.04313
MB	0.0027261	1.94732
MC1R	0.0165945	2.5445
MCOLN2	0.0330259	1.48533
MCPH1	0.0136816	-1.00476
MCTP1	0.0026834	1.91438
MDM1	0.0026834	1.94926
MDS028	0.0091105	-1.02508
ME2	0.0004262	4.35926
MECR	0.0269157	-1.08404
MEG3	0.0005682	3.20202
MEIS1	0.025653	-1.38519
MEIS2	0.0005041	-2.18456
MERTK	0.0488209	1.3324
MESP1	0.0099017	2.13918
METRN	0.0221056	2.47722
METTL7A	0.0006057	-3.63294
METTL7B	0.0095743	1.75277
MFGE8	0.0004131	4.12985
MFSD2	0.0012786	-2.03194
MFSD3	0.0192462	-1.43127
MGLL	0.0059921	-1.32369
MGST1	0.0008882	-3.84604
MGST2	0.0011291	-2.42289
MIB2	0.014121	-2.25703
MICAL1	0.0129136	2.17001
MICAL2	0.0058608	1.17836
MICAL-L1	0.0463399	-1.27053
MICB	0.015996	2.10928
MIR16	0.0037781	1.87226
MKKS	0.0017481	1.77871
MKL2	0.0098781	1.03574
MLF1	0.0095743	1.34964
MLF1IP	0.0285785	-1.5825
MLKL	0.0115851	-2.10394
MLL	0.0266851	1.03364
MLPH	0.0017485	2.92441
MLSTD1	0.0089208	-1.13283
MLZE	0.0016133	-2.06769
MMD	0.0392379	1.3052
MME	0.0005726	-2.13054
MMP1	0.0016922	-6.08552
MMP28	0.0162559	-2.02511
MN1	0.049521	-1.72915
MOBKL2B	0.0153382	-1.69829
MOCOS	0.0023364	-2.27723
MOSC1	0.000343	-2.81075
MOSC2	0.0160885	-1.30241
MOSPD1	0.000485	2.71385
MPDZ	0.0446007	1.41719
MPP1	0.0013451	3.76675
MPPE1	0.0443278	1.09455
MR1	0.0028067	-2.15044
MRPL27	0.0035367	1.22935
MRPL43	0.0037791	1.24453
MRPL50	0.0211792	-1.01694
MRPS12	0.0024072	1.31844
MRRF	0.0021565	-1.3577
MSRB3	0.000453	3.02143
MST150	0.0032712	1.77197
MST1R	0.038622	-1.65889
MSX1	0.0102641	-1.7625
MTA3	0.0027899	1.30337
MTAC2D1	0.0030629	-1.45645
MTBP	0.0014757	-1.62146
MTCP1	0.0287501	1.43935
MTFR1	0.0338749	1.52186
MTM1	0.0043099	1.11513
MTMR11	0.0031112	-2.3314
MTSS1	0.0198672	-1.12286
MTUS1	0.0108826	-1.09199
MUC20	0.0120385	-1.06547
MUS81	0.0171673	1.16643
MX1	0.0036669	2.57098
MXD1	0.0026663	-1.72245
MXRA7	0.0089443	1.08838
MXRA8	0.0324896	1.0844
MYADM	0.0018135	3.51913
MYB	0.0012986	-2.01592
MYCBP2	0.0057962	-1.02717
MYH10	0.0024216	2.00239
MYL9	0.0428838	1.64521
MYO1B	0.0026725	-1.59231
MYO1D	0.0014757	-2.84956
MYO5A	0.0285527	1.63637
MYOHD1	0.036851	-1.23112
MYOZ3	0.0026227	1.3942
MYST3	0.011648	-1.27967
NALP2	0.000689	-3.55756
NAPRT1	0.0124523	-2.35932
NARG1L	0.0046866	-1.12964
NAT9	0.0136816	1.00983
NAV1	0.010174	1.17641
NBPF10	0.0329573	1.00011
NCBP1	0.0314068	-1.05689
NCF2	0.002756	-1.26921
NCOA1	0.0106255	1.60226
NCOA7	0.0026834	-1.83033
NDFIP2	0.0139882	-1.37048
NEBL	0.0008337	2.87819
NEDD9	0.000673	-2.02124
NEK3	0.003319	1.61127
NELL2	0.0153607	-1.24984
NES	0.019422	2.58392
NET1	0.0047758	-2.33383
NEXN	0.022993	1.14733
NFIX	0.029972	2.31014
NFKB1	0.0016967	-1.42094
NFKBIB	0.0027488	1.55901
NFKBIZ	0.003749	-2.45172
NGEF	0.0006993	3.02547
NGFRAP1	0.0174453	-1.31252
NGFRAP1L1	0.0016988	-1.56509
NHS	0.0086127	-1.605
NICN1	0.0248997	1.8735
NID2	0.0038008	-3.91781
NIPA1	0.0033549	2.02934
NKX3-1	0.0026847	-1.43046
NKX6-2	0.0010251	2.17978
NME2	0.0097717	1.02815
NME3	0.0011142	1.77538
NME4	0.0032125	2.70222
NMT2	0.0384674	1.75345
NMU	0.0001495	-4.38161
NOS3	0.0026387	1.26459
NOSIP	0.0228292	-1.00687
NOV	0.0055386	-1.18756
NP	0.0058093	-1.59281
NPAL1	0.0018135	-1.67048
NPAL3	0.031786	-1.3691
NPAS2	0.0007459	2.14119
NPB	0.0031813	1.28875
NPC2	0.0130873	-1.07145
NPHP3	0.002686	1.40245
NPIP	0.0104194	1.40238
NPL	0.001346	-2.11778
NPTX1	0.0006547	1.96455
NQO2	0.0026725	1.46823
NR2F1	0.010675	2.62047
NR4A2	0.0299297	-1.31956
NRBP2	0.000467	2.21562
NRG1	0.0036444	-1.20265
NRG4	0.0031813	-1.53193
NRIP1	0.0042474	-1.63367
NT5C3L	0.0056675	1.83615
NT5DC3	0.003273	1.70911
NTAN1	0.0007266	1.89199
NTE	0.0226136	1.13509
NTSR1	0.0008685	5.22795
NUAK1	0.0425353	1.32709
NUBPL	0.0151751	-1.09279
NUCB2	0.0073006	1.07993
NUDT11	0.0008305	3.0135
NUDT2	0.0116259	1.63308
NUDT6	0.0056386	1.30767
NUP62	0.0295988	-1.06497
OACT5	0.0030629	-1.52837
OAF	0.0229373	-2.7339
OAS1	0.0015267	-2.27042
OAS2	0.0001865	-4.56982
OAS3	0.005976	-1.49779
OASL	0.0002905	-2.8379
OCIAD2	0.0011142	-2.5473
ODC1	0.0303882	1.21849
OLR1	0.0002139	-3.24827
OR2A9P	0.0036951	1.245
ORF1-FL49	0.0154258	1.07417
ORMDL3	0.0187381	1.20885
OSTF1	0.0102242	-1.06507
OSTM1	0.0018173	2.38632
OTUD1	0.0095743	-1.64432
OVOL2	0.0006993	-2.39828
OXCT1	0.0066311	-1.73663
OXSM	0.0016346	-2.06944
P2RY5	0.0056518	-1.23792
P8	0.0005751	2.23352
PADI3	0.0001716	-4.77005
PAF1	0.0020423	2.9323
PAK2	0.0024096	1.54556
PAK4	0.0019089	1.56959
PAK6	0.0006948	-2.53311
PALLD	0.0030822	-2.27412
PALM	0.0004571	2.30364
PAMCI	0.003995	-1.17571
PARD6B	0.001383	1.56066
PARP12	0.0459545	-1.24495
PARP14	0.0047354	-1.04715
PARP9	0.0023997	-2.00721
PBX1	0.0037756	-1.40748
PBX3	0.0377341	1.76507
PCBD1	0.0057842	1.28058
PCBP4	0.0049574	1.59553
PCDH18	0.0108958	1.45599
PCGF6	0.0001961	4.17407
PCSK6	0.0148552	-1.1649
PCSK9	0.0106205	-1.4417
PCTP	0.0051803	1.0206
PDCL3	0.0409191	1.41407
PDDC1	0.0242868	2.27406
PDE3B	0.011289	1.53404
PDE4A	0.0131872	1.2952
PDE5A	0.0069419	3.75907
PDE6B	0.0047758	1.99381
PDGFRL	0.0094692	-1.78634
PDLIM7	0.0033377	-1.36385
PDZD4	0.0024001	2.11228
PDZK3	0.0063765	-1.93084
PECR	0.0098253	1.12804
PEG10	0.0061961	-1.26651
PELI1	0.0177201	-1.19238
PELI2	0.0072944	-1.32589
PER2	0.0075139	-1.48711
PEX5	0.0023513	-1.35205
PFN4	0.0168305	1.53103
PFTK1	0.0118596	-1.84203
PGM2	0.0019258	-2.06958
PGM2L1	0.0032979	1.70604
PHACTR3	0.0005132	-2.46728
PHF11	0.0092117	-1.08794
PHF16	0.0026006	1.62446
PHF21A	0.0277192	1.22252
PHF21B	0.0265521	1.06832
PHGDH	0.0006152	-1.99033
PHLDA3	0.0498026	-1.88648
PHLDB2	0.0009254	-2.5974
PHLPP	0.005402	-1.02067
PHOSPHO2	0.0048309	1.16544
PI3	9.69e-05	-5.4399
PIGT	0.0306792	-1.08297
PIK3CG	0.0264937	-1.10649
PIM2	0.0137493	2.18805
PIWIL1	0.0122982	-2.33138
PKD1	0.0063116	1.78312
PKIA	0.0019745	-1.61735
PKIB	0.0109565	-2.15104
PKN1	0.0191576	1.76649
PKP1	0.0051818	-2.95007
PKP2	0.0019649	-2.62921
PKP3	0.0402354	-1.21622
PLA2G4A	0.0002226	-5.08809
PLAC8	0.0014368	4.00849
PLAG1	0.0157642	-1.24335
PLAT	0.0019283	-4.34386
PLAU	0.0152512	1.66384
PLAUR	0.0012053	-2.83713
PLCE1	0.0023364	2.04638
PLCL2	0.0014452	-1.53511
PLCXD1	0.0020828	2.32821
PLEK2	0.0004131	-3.11004
PLEKHA2	0.0191551	-2.34933
PLEKHA4	0.0087287	-1.24707
PLEKHA5	0.0008864	-2.38537
PLEKHA6	0.0005258	-2.32506
PLEKHG2	0.006141	3.62169
PLEKHG3	0.0005426	-2.09886
PLEKHG4	0.005707	-1.38337
PLEKHK1	0.0051875	1.34448
PLS1	0.0027224	1.9379
PLSCR1	0.0020903	-2.07541
PLTP	0.0086464	-3.59959
PLXDC2	0.0073724	-2.04426
PLXNA1	0.0093812	-1.81869
PLXNB1	0.0034175	-1.83241
PLXNB2	0.0335903	-1.07
PLXND1	0.0340872	1.62285
PMAIP1	0.0112639	-1.80358
PML	0.0362073	-1.58932
PMM1	0.0009976	1.97879
PMP22	0.0026034	2.46521
PNKP	0.0362191	-1.75642
PNMA2	0.000224	4.28187
PNMA3	0.0022049	2.89018
PNPO	0.0070341	-1.09663
PODXL	0.0260036	-1.67953
PODXL2	0.0070629	-2.55738
POFUT2	0.0220723	1.2023
POLB	0.0031182	-1.34729
POLD1	0.0134796	-1.49439
POLM	0.0492411	-1.0925
POLR2L	0.0244958	1.32869
POMT1	0.0259166	1.56445
PON3	0.0126353	-1.85359
PORCN	0.0057451	-1.22368
POU2F2	0.0002467	-3.50991
PPAPDC2	0.0200522	-1.08608
PPFIBP2	0.00063	3.20118
PPIL6	0.0027505	1.29664
PPL	0.0034544	-2.06879
PPM1E	0.0016483	1.58632
PPM1H	0.0023976	2.06946
PPM1K	0.0071922	-1.43851
PPM2C	0.0172841	-1.413
PPP1R13L	0.0203731	-2.48654
PPP1R14A	9.69e-05	5.52971
PPP1R14C	0.030296	-2.23866
PPP1R3F	0.0091942	1.31834
PPP2R2B	0.0007266	2.40942
PPP2R2C	0.0004643	2.83152
PQLC1	0.0189274	1.33247
PQLC3	0.0005371	3.78375
PRAF1	0.0030936	1.47677
PRAF2	0.0052758	1.33182
PRAME	0.0013725	3.59791
PRDX2	0.0010652	-2.40416
PRG1	0.0029008	-2.12865
PRG2	0.0005148	2.52964
PRIC285	0.0020249	-1.72053
PRKAG2	0.00566	1.61548
PRKCH	0.0031955	-3.11897
PRKD1	0.0130768	1.84901
PRKD2	0.0341649	-1.24958
PRMT6	0.0017076	-1.41438
PRNP	0.0194583	-1.01546
PROM2	0.0001017	-4.75418
PROS1	0.0086559	2.62493
PROSC	0.0337869	-1.18442
PRPF38B	0.0142514	-1.15323
PRPS1	0.0023922	1.36537
PRPS2	0.0180529	-1.00744
PRRT2	0.0006081	2.3216
PRRX2	0.0016694	3.05306
PRSS2	0.0007499	-1.91919
PRSS3	0.0002253	-3.77247
PRSS8	0.0018135	-4.58423
PRTFDC1	0.004318	-1.23971
PSAP	8.16e-05	8.00591
PSD3	0.0049905	1.21932
PSMC4	0.0076251	3.75821
PSME1	0.0204729	-1.09951
PSTPIP2	0.0008685	-3.34471
PTD015	0.0019675	1.58701
PTDSS2	0.0009462	2.51127
PTGES	0.0002589	-3.73204
PTGFRN	0.0017552	-1.99964
PTGS1	0.0030219	-3.76415
PTGS2	0.0001017	-5.42624
PTHLH	0.0018964	-2.98131
PTK2B	0.0454184	-1.01551
PTK6	0.0051252	-1.97653
PTK7	0.0472577	1.15468
PTPLA	0.0279253	1.35288
PTPN1	0.0490343	-1.16614
PTPNS1	0.0028068	2.48027
PTPRB	0.0023374	-1.34583
PTPRE	0.0003766	-2.51927
PTPRF	0.0344462	-1.03974
PTPRG	0.0013725	-1.57047
PTPRK	0.0061954	-1.33981
PTPRR	0.0021565	-1.869
PTPRU	0.0056932	-1.21323
PX19	0.0064675	1.2653
PYCARD	0.0164089	1.30424
PYCR1	0.0081152	1.42163
PYGB	0.0191576	1.19304
PYGL	0.0175514	-2.34513
QIL1	0.0083549	1.02075
QKI	0.0076301	1.06526
QPRT	0.0106124	1.09826
RAB11FIP3	0.0170354	1.98318
RAB23	0.0188117	1.05096
RAB24	0.0081025	1.67096
RAB25	0.0002253	-5.78784
RAB26	0.0007311	2.73226
RAB31	0.0037791	1.9605
RAB32	0.0100937	1.0517
RAB34	0.0001422	5.57321
RAB38	0.0001126	-5.97323
RAB3IL1	0.0012186	3.00529
RAB6B	0.0129116	1.46573
RAB6IP1	0.004885	3.37743
RABL4	0.0003185	2.72282
RAC2	0.000485	-5.6041
RAET1G	0.0109284	-1.17052
RAET1L	0.0028868	-1.27369
RAI14	0.0339235	-2.54616
RALGPS2	0.00515	-1.14421
RAP2A	0.0185619	1.372
RAPGEFL1	0.0008864	-2.43088
RARRES3	0.0033001	-1.54949
RASGEF1A	0.0029144	2.39948
RASL11A	0.0007266	2.47288
RASL11B	0.0075716	-1.4847
RASSF6	0.0023377	-1.61796
RBM23	0.0164089	-1.3545
RBM24	0.0002328	3.23966
RBM3	0.0182924	1.12622
RBMS2	0.0238761	-1.39669
RBP1	0.0153319	-2.77083
RBP7	0.0123196	3.43749
RBPMS2	0.0002202	5.55097
RCC2	0.0024198	-1.29332
RDH10	0.0238437	-1.0398
RDH11	0.0055585	-1.05775
RDX	0.003312	1.44401
RECK	0.0090813	1.44097
REEP2	0.0168765	1.09611
REEP3	0.0057962	1.35348
REEP4	0.0029429	-1.24223
RERE	0.0068698	1.59482
RET	0.0223905	1.16888
RFC3	0.0056432	-1.29512
RFC5	0.0089718	-1.0049
RFXAP	0.0142825	-1.23137
RGC32	0.0306121	-1.78697
RGL1	0.0019792	-1.57489
RGL2	0.0069924	1.19182
RGS11	0.0030056	1.76716
RGS16	0.0070899	-1.94685
RGS17	0.0256129	1.93049
RGS2	0.0005278	-3.83784
RGS20	0.0083545	1.45418
RHOG	0.0033378	1.87647
RHOQ	0.0040803	1.91749
RHOU	0.0248861	1.64854
RHPN2	0.0266995	1.63008
RIC8A	0.0365876	1.27661
RICTOR	0.0187141	-1.33607
RIMS3	0.0033732	1.48033
RIN2	0.043828	-1.53847
RIPK4	0.0002694	3.21261
RKHD2	0.0001264	4.11824
RKHD3	0.0333698	1.54706
RNASE7	0.0069189	-1.36724
RNASEH1	0.0136172	1.32341
RNF103	0.0033378	1.20028
RNF128	0.0051766	1.87714
RNF130	0.0272936	1.14252
RNF135	0.0371034	1.2712
RNF144	0.0083549	2.1053
RNF182	0.000343	3.61078
RNF31	0.0206766	-1.05986
RNF38	0.0036669	1.33406
RNF39	0.0067998	-2.15615
RNH1	0.0098471	1.16623
RNU32	0.0178055	-1.24263
ROBO3	0.04708	1.03018
ROCK2	0.0052758	1.22519
ROR2	0.0029726	1.36613
RPL13A	0.0013011	-1.91549
RPL18	0.0076251	-1.06887
RPL28	0.0277303	-1.11639
RPS6KA2	0.0241499	-1.13924
RRAGB	0.0247966	1.56628
RRAGD	0.0006259	4.17944
RRM2	0.0016588	1.8223
RRM2B	0.0109297	1.31742
RSAD1	0.0035956	1.20853
RTP4	0.0143379	-1.06182
RUNX1	0.0015541	-2.0516
RUSC2	0.0170354	1.17035
RWDD2	0.0018011	1.93036
RXRA	0.0304679	-1.34609
RYR1	0.0077042	1.47043
S100A13	0.0118744	-1.71134
S100A14	0.0002889	-2.99047
S100A16	0.0057962	-2.72323
S100A2	8.16e-05	-6.37727
S100A4	0.00055	3.68684
S100P	0.000343	-3.39332
SALL4	0.0005788	-3.34932
SAMD11	0.0162181	1.75076
SAMD4B	0.0044052	2.58433
SAMD9	0.0026834	-1.27582
SAMD9L	0.0008685	-1.88678
SAP30	0.0082547	1.1401
SAP30BP	0.0062522	1.44456
SART2	0.0002304	-3.2217
SAV1	0.0026349	-1.37351
SC5DL	0.0171673	1.46972
SC65	0.0469426	1.23546
SCAMP3	0.0092327	1.14766
SCAP2	0.0269294	1.00904
SCEL	0.0043606	-1.58075
SCG2	0.0045468	1.22607
SCHIP1	0.0034436	-1.39221
SCML2	0.0041503	1.09997
SCNN1A	0.0040379	-3.37848
SCNN1D	0.0327926	1.67001
SDC4	0.0156341	-1.14567
SDCBP2	0.004654	-2.58077
SDF2L1	0.0168902	1.02904
SEC14L1	0.0079387	1.72146
SEC14L4	0.0102115	1.05992
SEC24D	0.0138393	-1.05507
SELM	0.0033756	3.09099
SEMA3A	0.0130778	-1.50636
SEMA4A	0.0013469	-2.35875
Septin 6	0.0017273	1.45015
SEPW1	0.0335903	-1.85748
SEPX1	0.022895	1.17857
SERF1B	0.024639	1.06752
SERINC2	0.0009666	-4.20913
SERPINA3	0.0003457	3.47165
SERPINB1	0.0043062	-1.13402
SERPINB13	0.0008376	-3.81579
SERPINB2	0.001676	-5.41285
SERPINB3	0.0007113	-3.65649
SERPINB4	0.0026166	-1.30587
SERPINB5	0.0002669	-5.61741
SERPINB7	0.0005385	-2.12815
SERPINB8	0.0099402	-1.43932
SERPINE1	0.000689	2.2891
SERPINE2	0.0004095	-4.25948
SERPINH1	0.0030357	-1.81843
SERTAD4	0.000371	-2.58518
SETBP1	0.0010251	-1.89589
SFN	0.0375495	-2.44894
SFRP1	0.0014452	2.41295
SFT2D1	0.0278802	1.16314
SGK	0.0148671	-1.92432
SGPP2	0.0062109	-1.16399
SGSH	0.0262169	1.95595
SH2D2A	0.0021366	-1.87862
SH2D3A	0.0004743	-2.25744
SH2D5	0.0043352	1.06354
SH3BP1	0.0207623	-2.6337
SH3BP4	0.0026511	1.61879
SH3KBP1	0.0164342	1.00292
SH3MD2	0.0154575	-1.17997
SH3PXD2B	0.0012786	1.6959
SH3TC1	0.0312526	-1.22264
SHANK2	0.0020884	-1.60947
SHMT2	0.0064339	-1.59853
SHRM	0.0004131	-2.62993
SIDT2	0.0128239	1.20849
SIGIRR	0.0109052	2.49902
SIRT1	0.0049487	1.5737
SIRT2	0.0367294	1.53069
SIX2	0.0030822	-1.19441
SIX4	0.0036925	-1.81712
SKP2	0.00055	-2.26393
SLC12A7	0.0010859	1.82536
SLC15A3	0.0143398	-1.2542
SLC16A2	0.0044495	1.58728
SLC16A9	0.0060761	-2.05768
SLC17A5	0.0052758	1.53311
SLC1A3	0.0001102	-4.59122
SLC1A5	0.0010092	-1.90134
SLC20A2	0.0092931	-1.50291
SLC25A18	0.0393451	1.94334
SLC26A11	0.027673	1.57212
SLC26A2	0.0084758	1.49895
SLC27A2	0.0037286	-1.9997
SLC27A3	0.0069627	-1.61447
SLC29A1	0.0019745	2.58145
SLC29A4	0.0001264	4.00627
SLC2A1	0.0006324	-2.2261
SLC2A10	0.0041556	-2.17488
SLC2A8	0.0008534	2.65502
SLC2A9	0.0022065	-1.72161
SLC30A7	0.0068853	-1.34349
SLC35A1	0.0012007	1.81433
SLC35A2	0.0128175	1.34593
SLC35B2	0.0085952	1.2991
SLC35C1	0.0409058	-1.28873
SLC35E3	0.004084	1.4879
SLC35F3	0.0025719	1.29617
SLC36A4	0.0271594	1.40918
SLC37A1	0.0034877	-1.42957
SLC37A2	0.0001824	-3.63696
SLC38A5	0.0003157	-2.52856
SLC39A11	0.0237747	1.1307
SLC39A8	0.0002467	-3.8864
SLC41A2	0.0006415	2.30254
SLC43A3	0.0141396	-1.63554
SLC44A1	0.0007156	-2.27705
SLC44A2	0.0231448	-1.15877
SLC44A3	0.0028746	-2.82092
SLC44A5	0.0035029	-1.26534
SLC4A11	0.0144326	-1.34017
SLC4A2	0.0021914	1.95668
SLC4A7	0.012234	1.15345
SLC7A2	0.0009388	-2.27433
SLC9A1	0.0009462	-1.77391
SLC9A7	0.0138837	1.61094
SLCO1B3	0.0004946	-3.56958
SLCO4A1	0.0035742	3.15993
SLIT3	0.0008026	1.79525
SLITL2	0.0097204	2.68255
SLITRK6	0.0036881	-2.1025
SLPI	0.0001716	-4.03571
SMAD3	0.0062518	1.23452
SMAD4	0.0001017	4.54899
SMAP1	0.0085708	1.21125
SMARCA1	0.0205506	1.0896
SMARCA2	0.0331775	-1.2484
SMARCA4	0.0023997	-1.93264
SMARCD3	0.0122507	2.26434
SMC1L2	0.0028256	-1.42085
SMPDL3A	0.0321681	-1.97107
SNAI1	0.0198697	1.26459
SNAI2	0.0003436	-4.23273
SNAP91	0.0428705	1.45384
SNAPC2	0.0046866	1.65248
SNAPC5	0.0032477	1.16688
SNCG	0.0420131	-1.92386
SNF1LK	0.0020884	-1.90337
SNRPN	0.0147187	1.02825
SNTB1	0.0024198	-1.46479
SNURF	0.0364182	1.17071
SNX10	0.0353473	1.19649
SNX16	0.001661	1.4452
SNX24	0.0044132	1.22894
SNX26	0.0057962	1.69648
SNX3	0.0049905	1.04825
SNX30	0.0091942	-1.10616
SORBS1	0.0060834	1.00336
SORD	0.0013732	-1.84331
SOX13	0.0026919	-1.68643
SOX15	9.23e-05	-4.98227
SOX18	0.0015363	3.43635
SOX7	0.0002818	-4.74457
SOX8	0.0006371	2.33618
SOX9	0.0014381	2.30783
SP110	0.0049755	-1.2909
SPAG5	0.0199151	1.0365
SPAG9	0.0105666	1.35374
SPARC	0.0037239	2.01341
SPATA6	0.0074021	1.10736
SPFH2	0.0113575	-1.91314
SPG20	0.0089443	1.5283
SPINT1	0.0015779	-2.70715
SPOCD1	0.0035834	-2.07332
SPOCK2	0.0003526	2.41669
SPRR1A	0.0092502	-3.17638
SPRR1B	0.0068658	-3.08698
SPRY1	0.0004262	2.28211
SRC	0.048136	-1.43427
SRD5A1	0.028632	-1.11223
SRPX	0.0019259	-1.63763
SRPX2	0.0003435	-3.05138
SSBP2	0.0050857	1.6194
SSPN	0.0053904	2.94138
SSX2IP	0.0463399	1.52783
ST14	0.000485	-2.65868
ST3GAL1	0.007116	-2.17058
ST3GAL5	0.0004262	-2.57074
ST3GAL6	0.0018986	-1.82206
ST6GAL1	0.0334162	-1.74323
ST6GALNAC5	0.0057585	-1.09985
ST6GALNAC6	0.0436741	1.25035
STAMBPL1	0.0407137	1.37413
STAP2	0.0013451	-1.54435
STARD5	0.0292031	-1.47263
STARD8	0.0062856	1.43013
STAT1	0.0055143	-1.30122
STAT2	0.0030056	-1.60362
STAT3	0.003508	1.25307
STAT5A	0.007018	1.80408
STAT5B	0.0020397	1.82571
STAU2	0.0233122	1.01811
STC1	0.0015996	-1.80096
STC2	0.0001716	3.55859
STIM1	0.0146809	1.44826
STK25	0.0166548	1.06071
STK32C	0.0275392	1.266
STOX1	0.0122507	1.01555
STOX2	0.0049213	1.70591
STS-1	0.0191372	1.84311
STX16	0.0055485	-1.16815
STX19	0.0094692	-1.73595
STX1A	0.0110082	1.85621
STX6	0.0144468	-1.0549
STXBP5	0.041043	1.43425
SULF2	0.0036881	-3.87764
SUPT5H	0.0017725	2.83936
SYCP2	0.0042532	2.62459
SYDE1	0.0010182	2.60747
SYK	0.0006009	-2.81482
SYP	0.0271092	1.22109
SYT8	0.0020903	-3.52729
SYTL2	0.0001923	3.18043
SYTL3	0.0250262	-1.17358
SYTL4	0.0038627	-1.88613
TACC2	0.0109658	1.0529
TACSTD1	0.0012053	-3.0777
TAF10	0.0087287	1.2474
TAF1B	0.0022258	2.3242
TAF7	0.0180949	1.33852
TAPBP	0.0323413	1.2052
TASP1	0.0047375	-1.43599
TAX1BP3	0.0057312	-1.18698
TBC1D2	0.0005262	-4.01331
TBC1D4	0.001892	-1.38933
TBC1D8	0.0009237	2.05773
TBCE	0.0043995	1.53921
TBX1	0.0001495	3.60269
TBX2	0.0002195	3.42987
TCEA3	0.0168311	2.35522
TCEAL1	0.0269294	1.08082
TCEAL3	0.0006054	2.90599
TCN1	0.0021918	-2.79499
TCP11L1	0.0026328	1.37441
TDRD5	0.0061954	1.00019
TERF1	0.028381	1.03385
TESK1	0.0269294	1.38715
TFAP2A	0.0097317	1.28239
TFF2	0.0454184	-2.20101
TFPI2	0.0026915	-3.44233
TGFA	0.0013011	-3.12782
TGFBR2	0.0025902	-1.32778
TGIF2	0.0018269	-1.6383
TGM2	0.0017371	-2.53364
TGOLN2	0.0222022	1.08121
THBD	0.0194604	-3.06391
THBS1	0.0153505	-2.84293
THEM2	0.0012652	1.76254
THRAP2	0.0212472	1.26126
THRAP6	0.0067163	-1.36787
THY1	0.0488719	1.68129
TICAM2	0.0395768	-1.09943
TIGD2	0.0021231	-1.86638
TIMM8A	0.0150194	1.13286
TINAGL1	0.003508	-3.89208
TLCD1	0.0023997	1.69727
TLE1	0.0044495	-1.40172
TLR4	0.0016288	-1.4767
TLR5	0.0393289	-1.15046
TM4SF1	0.0119442	1.97861
TM4SF11	0.0087208	-2.34653
TM4SF18	9.2e-05	5.09069
TM9SF1	0.0294766	-1.51581
TMCO3	0.0212343	1.79297
TMEM116	0.0068561	1.41334
TMEM117	0.0212524	-1.1318
TMEM118	0.0079835	1.35711
TMEM121	0.0424838	1.04699
TMEM14A	0.0035479	1.25135
TMEM16A	0.0006009	-4.8831
TMEM26	0.0056037	1.89323
TMEM27	0.0016967	-1.80675
TMEM30B	0.0001961	-5.3113
TMEM40	0.0069832	-1.69834
TMEM41B	0.0114494	1.61333
TMEM44	0.0022598	1.3435
TMEM45A	0.0004571	-2.58066
TMEM46	0.0021918	-1.85104
TMEM55A	0.010817	1.80643
TMEM66	0.0006993	-1.95301
TMEM69	0.0091113	-1.02784
TMEM71	0.0357621	-1.40224
TMEM99	0.0041059	1.46313
TMEM9B	0.0026349	1.31406
TMPIT	0.0076301	2.21409
TMPRSS2	0.0005772	3.13827
TMPRSS4	0.0005751	-4.00371
TNFAIP3	0.0020014	-2.30003
TNFAIP8L1	0.0334143	-1.09672
TNFRSF10A	0.0166684	-1.09145
TNFRSF10B	0.0064486	-1.16406
TNFRSF19	0.0133681	-2.35285
TNFRSF1B	0.0019065	1.41487
TNFRSF25	0.0348954	-1.87284
TNFRSF6B	0.0019745	-2.86999
TNFSF10	0.0003393	-3.21351
TNFSF12	0.0016967	1.7889
TNFSF7	0.0001737	3.90584
TNIK	0.0027505	-1.33201
TNIP3	0.0475326	-1.04599
TNNI2	0.0023992	-1.69417
TNNI3	0.0072148	1.84306
TNNT1	0.0001788	4.23407
TNRC9	0.0145094	1.12585
TNS3	0.0008983	1.98848
TOMM34	0.0122909	-1.80166
TP53TG3	0.0009745	2.82073
TP73L	0.0018809	-4.7876
TPD52L1	9.69e-05	-4.37926
TPM1	0.0013104	2.10589
TPM2	0.0022065	2.09462
TPP1	0.0200496	1.61834
TPSG1	0.0173768	1.60859
TRAF3	0.0085468	-1.08425
TRAK2	0.0016588	1.51117
TRIAD3	0.0021676	1.32682
TRIM15	0.0076251	-2.49827
TRIM22	0.0027775	-2.60431
TRIM29	0.0100058	-1.89525
TRIM3	0.0021955	1.32648
TRIM31	0.0036693	-2.09246
TRIM38	0.0245836	-1.03822
TRIM5	0.0152139	1.26539
TRIM6	0.0040508	1.78784
TRIM68	0.0069325	1.31554
TRIM8	0.0032861	-1.43307
TRIP6	9.69e-05	-5.42807
TRPC1	0.0002304	3.07927
TRPM4	0.0303938	-2.29861
TRPV2	0.0016588	2.20899
TRPV4	0.0033056	-1.92894
TSC22D1	0.0052569	-2.85817
TSPAN1	0.000657	-3.33215
TSPAN10	0.0477858	1.43204
TSPAN12	0.0292031	-1.86932
TSPAN3	0.0291393	-1.09786
TSPAN6	0.000737	-2.26355
TSPYL5	0.0002669	3.89318
TTC14	0.0069325	1.32087
TTC15	0.0484414	1.14871
TTLL12	0.0043995	-1.27697
TTLL7	0.0022811	1.61209
TUB	0.0036885	1.30042
TUBA1	0.000343	-3.80729
TUBB2B	0.000503	4.94389
TUBB3	0.0302609	2.97854
TUBB6	0.0079679	1.44831
TUSC1	0.0107189	-1.39156
TXNIP	0.0002517	-2.95504
TXNRD1	0.0057312	2.40493
U2AF1L4	0.0018217	1.50448
UAP1L1	0.0309077	1.17825
UBAP2	0.0484284	1.24432
UBE1L	0.0035029	-1.69613
UBE2D4	0.0060673	1.6334
UBE2G1	0.0153607	1.0572
UBE2L6	0.00055	-2.10506
UBE2Z	0.0064663	1.82155
UBPH	0.0154041	1.334
UCHL3	0.0035029	-1.58708
UCN2	0.0046808	-1.39342
UCP2	0.0119096	2.22474
UEV3	0.0093072	1.00925
UGDH	0.0168311	1.90931
UGT1A10	0.0006558	-3.52591
UGT1A6	0.0002391	-3.10928
UGT1A7	0.0004571	-2.60217
UGT1A8	0.0037477	-1.71708
UGT2B7	0.0004131	-2.59008
UGT8	0.0029144	-2.09451
ULBP2	0.0009125	-3.50327
ULK2	0.0056386	1.17795
UNC13B	0.0013451	1.58028
UNC13D	0.0069189	-2.44918
UNG2	0.0026238	-1.67262
UNQ830	0.0077847	1.46212
UPK3B	0.0431554	-2.0264
URP2	0.0002818	-3.25106
USMG5	0.000391	2.77501
USP12	0.0040983	1.35635
USP47	0.0170127	1.65945
UST	0.0027899	-2.41414
VAMP5	0.0013732	2.61353
VANGL2	0.0168902	-2.02036
VAT1	0.0250875	2.07924
VCL	0.0051363	1.07414
VDAC3	0.0120822	-1.03715
VDR	0.004444	-1.05396
VEGFC	0.0253186	1.80414
VGF	0.0038933	2.2349
VIM	0.0051444	5.99566
VIPR1	0.0109124	-1.9246
VPS37D	0.000343	3.05429
VWA1	0.02835	1.48523
WARS	0.017083	-1.17186
WASF1	0.047591	1.29138
WDR41	0.0368744	1.42168
WDR72	8.16e-05	-5.79352
WFS1	0.0107038	2.44168
WIG1	0.0069119	1.40425
WIPI1	0.0119442	1.40926
WNT5B	0.0049905	1.83697
WNT7A	0.0023826	-2.65056
WRN	0.0039229	-1.1197
WT1	0.000485	2.36794
WTIP	0.0108501	2.05363
WWTR1	0.0110338	1.53663
XDH	0.0112729	-2.56334
XRCC1	0.0050205	-1.20453
YBX2	0.0003216	3.84579
YOD1	0.003285	-1.21905
YPEL3	0.0068392	-1.94505
YWHAQ	0.0026166	1.41347
ZAK	0.0028242	1.30137
ZBED2	0.0180117	-2.74195
ZC3H12A	0.0013469	-2.78848
ZC3H12B	0.0019649	1.4806
ZCCHC11	0.0381823	1.00568
ZCCHC6	0.022859	-1.3174
ZD52F10	0.0018197	-4.54329
ZDHHC14	0.0077328	1.52361
ZFP3	0.0063741	-1.51815
ZFP36	0.0249262	2.05904
ZFP36L1	0.0105155	-2.21233
ZFYVE1	0.0182272	1.01513
ZHX2	0.0010652	-2.08411
ZSWIM5	0.0069325	1.66144

## Sheet: up
Symbol	adj.P.Val	logFC	p取对数
ABCA3	0.0028283	2.85141	2.54847
ABCC1	0.0016967	1.5395	2.77039
ABCC4	0.0086559	1.61598	2.06269
ABCD1	0.026375	1.43334	1.57881
ABHD14B	0.0292031	1.11437	1.53457
ABHD6	0.0053068	1.44797	2.27517
ABR	0.0018318	1.84144	2.73712
ACACB	0.0013271	1.83614	2.8771
ACAT1	0.0029144	1.38356	2.53545
ACCN1	0.0039574	1.5303	2.40259
ACSS1	0.0046611	1.1278	2.33151
ADA	0.0186102	1.42168	1.73025
ADAMTSL5	0.0175667	1.05284	1.75531
ADCY9	0.0209683	1.48339	1.67844
ADHFE1	0.0016967	1.48055	2.77039
ADM	0.0123206	1.49042	1.90937
ADORA2A	0.007926	1.2231	2.10095
ADRA1B	0.0042223	2.17848	2.37445
AHSA2	0.0094276	1.18346	2.0256
AK1	0.0013772	1.77346	2.861
AKAP12	0.0166092	3.00526	1.77965
AKT2	0.0052155	2.24085	2.2827
ALKBH2	0.0153362	1.03791	1.81428
ALOX5AP	0.0377817	1.12978	1.42272
ALS2	0.0016588	1.98593	2.78021
ALS2CR2	0.043917	1.06573	1.35737
ANGPTL4	0.0145929	2.45381	1.83586
ANKRD25	0.0294174	1.82524	1.5314
ANPEP	0.0085313	3.24988	2.06898
ANTXR1	0.0017164	1.45118	2.76538
ANUBL1	0.0106583	1.39125	1.97231
APIP	0.0043995	1.08712	2.3566
APLP1	0.0036881	2.19215	2.4332
APOC1	0.0292031	1.37235	1.53457
APOE	0.000371	6.17369	3.43063
ARD1A	0.013087	1.14556	1.88316
ARHGAP17	0.0046975	1.37004	2.32813
ARHGAP4	0.000391	3.99129	3.40782
ARHGEF12	0.0153607	1.73112	1.81359
ARHGEF6	0.0011927	3.94288	2.92347
ARL16	0.0043848	1.59828	2.35805
ARL4	0.0068981	1.10657	2.16127
ARL4C	0.0031204	1.9114	2.50579
ARMCX1	0.0007364	2.28075	3.13289
ARRB1	0.0031448	2.06173	2.50241
AS3MT	0.0011927	2.23158	2.92347
ASCC1	0.0001397	5.90803	3.8548
ASMTL	0.0022258	1.35243	2.65251
ASPH	0.0043606	1.26656	2.36045
ASRGL1	0.0005426	2.50651	3.26552
ASXL1	0.0073006	1.13974	2.13664
ATF7IP2	0.0031718	1.75854	2.49869
ATG16L1	0.003312	1.29297	2.47991
ATHL1	0.0242789	1.90715	1.61477
ATM	0.0083455	1.3645	2.07855
ATOH8	0.0051875	1.25049	2.28504
ATP6V0E	0.013406	1.19655	1.8727
ATP6V1E2	0.0194583	1.12947	1.7109
ATP7B	0.0029139	1.66672	2.53553
ATP8B2	0.0028746	1.56968	2.54142
ATP8B3	0.0006152	1.97143	3.21098
AXIN2	0.0019574	1.45288	2.70832
B3GNT6	0.0178351	1.27038	1.74872
B3GNTL1	0.0145162	1.8961	1.83815
B4GALNT4	0.0447383	1.14919	1.34932
BARX1	0.0022773	2.41728	2.64258
BCAS4	0.0021126	1.77282	2.67518
BCL9	0.038775	1.22544	1.41145
BCOR	0.0049404	1.2554	2.30624
BCORL1	0.0224224	1.87219	1.64932
BEXL1	0.0158344	1.08331	1.8004
BHLHB3	0.0038627	2.0321	2.41311
BIN1	0.0022811	2.45305	2.64186
BIRC2	0.0088566	1.046	2.05273
BIRC3	0.0051914	1.9005	2.28472
BIRC7	0.0204992	1.2229	1.68826
Bles03	0.0305932	1.10777	1.51438
BLVRA	0.0014144	1.66011	2.84943
BM88	0.0319004	1.30419	1.4962
BMP5	0.0027035	2.93235	2.56807
BMP6	0.0157038	2.48758	1.804
BMPR1A	0.0040836	1.43046	2.38896
BNC2	0.0266851	1.17002	1.57373
BNIP3	9.2e-05	6.24284	4.03621
BOK	0.0224345	1.31578	1.64908
BPHL	0.0037848	2.05757	2.42196
BTBD12	0.0406926	1.33806	1.39048
BTBD14A	0.0455964	2.12987	1.34107
BTNL9	0.0038627	1.11243	2.41311
BVES	0.0020423	1.38842	2.68988
BXDC1	0.0109354	1.13065	1.96117
C1QDC2	0.0005611	2.30681	3.25096
C1QL4	0.0309353	1.09832	1.50955
CA8	0.0003704	4.05735	3.43133
CABLES1	0.002546	2.15398	2.59414
CACHD1	0.0126477	1.62393	1.89799
CACNA1G	0.0414599	1.94027	1.38237
CACNA1H	0.0026511	2.51022	2.57657
CACNG4	0.0017175	2.17279	2.7651
CACNG6	0.0005751	3.24208	3.24026
CALCOCO2	0.0098459	1.38272	2.00674
CAP2	0.0186352	1.56644	1.72967
CAPN12	0.0025292	3.24898	2.59702
CAPN5	0.0158355	1.34725	1.80037
CARHSP1	0.0155489	1.65672	1.8083
CBFA2T3	0.0088813	1.16181	2.05152
CBL	0.0057213	1.53799	2.24251
CBLN2	0.0141396	1.16041	1.84956
CBS	0.0001017	4.34252	3.99268
CBX1	0.0107335	1.96746	1.96926
CCDC74A	0.000453	2.28876	3.3439
CCDC74B	0.0008534	1.90568	3.06885
CCL2	8.16e-05	7.05548	4.08831
CCM2	0.02269	1.03689	1.64417
CD40	0.0099313	1.22607	2.00299
CD44	0.0047926	1.05696	2.31943
CD68	0.0029139	2.22155	2.53553
CD81	8.16e-05	7.96885	4.08831
CD99L2	0.0105666	1.38369	1.97606
CDC2L6	0.0021918	2.13698	2.6592
CDH18	0.0051914	1.8182	2.28472
CDV3	0.0167334	1.12809	1.77642
CENTA2	0.0389069	1.13669	1.40997
CEP55	0.027784	1.08022	1.55621
CEP70	0.0049093	1.32447	2.30898
CFD	0.0083455	1.1087	2.07855
CHCHD3	0.0125386	1.84969	1.90175
CHD5	0.0006324	4.87324	3.19901
CHGB	0.0018397	1.58665	2.73525
CHN1	0.0017481	2.33334	2.75743
CHPT1	0.0002517	2.93932	3.59912
CHRAC1	0.0336693	1.0257	1.47277
CHST10	0.0016967	1.43387	2.77039
CHST12	0.0344745	1.1052	1.4625
CHST13	0.0138075	1.20687	1.85988
CHST3	0.0027775	2.7888	2.55635
CHUK	0.0069064	1.04453	2.16075
CIB2	0.0004131	2.9397	3.38394
CITED2	0.000768	2.05042	3.11464
CKAP1	0.022272	1.44565	1.65224
CKB	0.0175378	1.98955	1.75602
CLCN7	0.0063793	1.32094	2.19523
CLDN10	0.0002578	3.06185	3.58872
CLDN23	0.010084	1.05694	1.99637
CLDN3	0.0051907	1.3874	2.28477
CLIPR-59	0.0034095	2.06353	2.46731
CLN3	0.0372597	1.33084	1.42876
CLTA	0.0020903	1.48368	2.67979
CLYBL	0.0373157	1.0024	1.42811
CMTM8	0.0055143	1.9011	2.25851
CNDP2	0.0181927	1.4418	1.7401
CNIH2	0.0256611	1.06695	1.59072
CNNM1	0.0070341	1.01735	2.15279
COIL	0.0103177	1.02829	1.98642
COL11A1	0.0003526	4.41526	3.45272
COL18A1	0.0001017	4.8609	3.99268
COL1A1	0.0040134	1.42382	2.39649
COL5A2	0.0124523	3.40517	1.90475
COMMD1	0.0047574	1.09252	2.32263
COX15	0.0026349	1.30195	2.57924
COX7A2L	0.024625	1.11715	1.60862
CP110	0.0078728	2.64861	2.10387
CPEB1	0.0026349	2.0696	2.57924
CPEB4	0.0053471	1.33341	2.27188
CPLX1	0.0380369	1.02403	1.41979
CPSF3	0.0060354	1.5792	2.21929
CRABP2	0.0019863	2.19602	2.70196
CRI2	0.000485	2.34778	3.31426
CRIM1	0.0011089	2.24191	2.95511
CRIP1	0.0083149	1.08415	2.08014
CRIP2	0.0023527	4.21451	2.62843
CRISPLD2	0.0005004	3.03495	3.30068
CRLF3	0.0150495	1.06077	1.82248
CRYAA	0.0203986	1.05009	1.6904
CSEN	0.0011291	2.55604	2.94727
CSF1	0.0007266	1.99438	3.1387
CSPG4	0.0031955	1.40363	2.49546
CTAGE6	0.0490283	1.28884	1.30955
CTBS	0.0320117	1.51236	1.49469
CTGF	0.0364099	4.29293	1.43878
CTNS	0.0389552	1.26358	1.40943
CTXN1	0.0147376	3.57217	1.83157
CUEDC1	0.0410001	1.29807	1.38722
CUL4B	0.0051363	1.2024	2.28935
CUTA	0.0016446	1.47452	2.78394
CUTC	0.001383	1.80482	2.85918
CX3CL1	0.0001255	4.2827	3.90136
CXX1	0.0085196	1.65759	2.06958
CXXC5	0.0044132	4.47586	2.35525
CYB5R2	0.0004643	4.62164	3.3332
CYLN2	0.0049905	1.09311	2.30186
CYP1B1	0.0005019	2.88972	3.29938
DACT2	0.001383	2.39781	2.85918
DC-UbP	0.0051914	1.16693	2.28472
DDAH2	0.0098253	1.01785	2.00765
DDEF2	0.0024548	1.75592	2.60998
DDEFL1	0.0044025	2.16454	2.3563
DDX43	0.0003081	3.49452	3.51131
DECR2	0.0016827	2.04029	2.77399
DGKD	0.0022817	1.31395	2.64174
DHRS10	0.0030056	1.65396	2.52207
DISP2	0.0105077	1.63436	1.97849
DIXDC1	0.0084224	1.05698	2.07456
DKK1	0.0270376	1.2873	1.56803
DKK3	0.0003105	6.37871	3.50794
DLEU1	0.0106201	1.01264	1.97387
DLG4	0.0050548	1.19142	2.2963
DLGAP1	0.0058093	1.31899	2.23588
DLL3	0.0002202	6.19984	3.65718
DLX3	0.0029008	1.47194	2.53748
DMN	0.0111403	2.68492	1.9531
DNAJB6	0.028019	1.58418	1.55255
DNASE2	0.0269934	1.23904	1.56874
DOCK10	0.0122686	1.01897	1.9112
DOCK11	0.0023922	1.36999	2.6212
DPY19L1	0.0015182	1.69443	2.81867
DPYSL2	0.000343	4.07329	3.46471
DPYSL4	0.0018986	2.75704	2.72157
DRAP1	0.0202869	1.36813	1.69278
DSCR6	0.0181597	1.20433	1.74089
DTNBP1	0.0097346	1.03894	2.01168
DUSP1	0.0093072	2.48468	2.03118
DUSP18	0.0091242	1.52051	2.03981
DXS9879E	0.0034754	1.34617	2.459
DYRK1B	0.0038627	2.65839	2.41311
DZIP1	0.0125779	1.07211	1.90039
E2F5	0.0129976	1.50478	1.88614
E2F6	0.0196052	1.75828	1.70763
EBI3	0.0089177	2.03255	2.04975
EBP	0.0191576	1.39803	1.71766
ECH1	0.0012007	1.66974	2.92057
ECHDC2	0.0100058	1.2871	1.99975
ECHDC3	0.0058935	1.17962	2.22963
EDARADD	0.0182888	1.448	1.73781
EDG3	0.0018197	1.46979	2.74
EDN1	0.0132488	2.16439	1.87782
EEF1A2	8.16e-05	6.91221	4.08831
EFEMP2	0.0004131	2.51471	3.38394
EFHC1	0.0114264	1.07931	1.94209
EFHD1	9.69e-05	5.05936	4.01368
EFNB3	0.0027991	1.49213	2.55298
EID3	0.0002391	2.85749	3.62142
EID-3	0.0038008	2.95622	2.42012
ELMOD1	0.0054994	1.24313	2.25968
ELOVL2	0.000465	2.94054	3.33255
ELOVL5	0.0116693	1.04836	1.93296
EMILIN2	0.0028068	3.38332	2.55179
EML1	0.0251905	1.08387	1.59876
EML4	0.0035688	1.29979	2.44748
ENG	0.0038627	1.97747	2.41311
ENPP4	0.0006262	2.32768	3.20329
EOMES	0.0010177	1.87699	2.99238
EPB41L2	0.0065516	1.06354	2.18365
EPB41L5	0.0003393	2.77594	3.46942
EPDR1	0.0026511	2.91858	2.57657
EPIM	0.0004946	2.44117	3.30575
ERGIC1	0.005346	1.57207	2.27197
ERRFI1	0.0080513	2.24473	2.09413
ETFDH	0.0069726	1.39008	2.15661
ETS2	0.0078419	1.3993	2.10558
ETV5	0.0068392	1.5063	2.16499
EVL	0.0001422	4.46059	3.8471
F2R	0.0022304	2.15535	2.65162
F2RL1	0.0037741	1.91377	2.42319
FADS2	0.0294766	1.03103	1.53052
FAM101B	0.013702	1.73254	1.86322
FAM20C	0.0021676	2.0164	2.66402
FAM35A	0.004885	1.16024	2.31114
FAM46B	0.0061097	1.96406	2.21398
FAM46C	0.0005987	2.44579	3.22279
FAM53A	0.0279253	1.93434	1.554
FAM54B	0.0057962	1.91837	2.23686
FAM57B	0.005806	1.46649	2.23612
FAM69B	0.0022405	1.53194	2.64966
FAM7A1	0.0048763	1.30486	2.31191
FAM80A	0.0119406	1.50907	1.92297
FAM89B	0.0334826	1.51389	1.47518
FANK1	0.0008685	1.77078	3.06123
FARP1	0.0113249	1.56301	1.94597
FBL	0.0118744	1.29676	1.92539
FBLN1	0.0023634	2.33553	2.62646
FBXL16	0.0142513	2.31369	1.84615
FBXO17	0.0009633	3.43696	3.01624
FBXO2	0.0015987	3.50241	2.79623
FBXO27	0.002671	3.90054	2.57333
FBXO6	0.0086557	2.46715	2.0627
FBXW11	0.0094133	1.49754	2.02626
FGD1	0.0136816	1.61385	1.86386
FGFR1OP	0.0022304	1.84714	2.65162
FGFRL1	0.018485	1.34582	1.73318
FHL1	0.0022304	2.78128	2.65162
FHL2	0.0005269	2.19316	3.27827
FIBCD1	0.0021676	1.53102	2.66402
FLNC	0.0073674	2.8408	2.13269
FLOT1	0.0180117	1.70306	1.74445
FMN2	0.0034314	1.3417	2.46453
FN5	0.0043054	1.98846	2.36599
FNBP1	0.0311495	1.02268	1.50655
FOXD1	0.0041834	1.4602	2.37847
FOXD2	0.0354674	1.46355	1.45017
FOXF2	0.0005298	4.20823	3.27589
FOXL2	0.0008946	1.8118	3.04837
FRAG1	0.0042729	1.34388	2.36928
FSD1	0.0022758	1.35331	2.64287
FUT11	0.0059094	1.27553	2.22846
FZD2	0.0029414	1.26969	2.53145
FZD7	0.0062184	1.79231	2.20632
FZD9	0.0029414	3.14936	2.53145
G6PD	0.0012186	1.68627	2.91414
GAB2	0.0049858	1.3366	2.30227
GABBR1	0.0192619	1.12976	1.7153
GABBR2	0.0005751	2.48348	3.24026
GALGT	0.0115851	1.90401	1.9361
GALM	0.0027193	1.2783	2.56554
GALNS	0.013229	1.77364	1.87847
GAMT	0.0024521	1.42067	2.61046
GATA2	0.002696	2.20079	2.56928
GATA5	0.0024418	4.52696	2.61229
GBX2	0.0064243	1.4671	2.19217
GCNT2	0.0136445	1.58463	1.86504
GDF10	0.0103602	1.08916	1.98463
GDI1	0.0209539	1.91377	1.67874
GLDC	0.0200522	1.36291	1.69784
GLT28D1	0.0048494	1.25182	2.31431
GNAZ	0.0341265	1.45716	1.46691
GNB4	0.0026238	1.66796	2.58107
GNG11	0.0200496	2.15219	1.69789
GNG5	0.0064902	1.10237	2.18774
GNPTAB	0.0040526	1.16395	2.39227
GP1BB	0.0118496	2.51438	1.9263
GPR126	0.0195307	1.04323	1.70928
GPR137B	0.0050857	1.10188	2.29365
GPR162	0.0062109	1.27413	2.20685
GPR30	0.0018397	1.77672	2.73525
GPRC5A	0.0021366	1.37591	2.67028
GPSM1	0.0091362	1.70629	2.03923
GPX3	0.0028746	1.98924	2.54142
GPX7	0.000598	3.3144	3.2233
GRAMD1A	0.0238835	2.27347	1.6219
GRHL3	0.0241128	2.13686	1.61775
GRIN3B	0.0028868	1.49084	2.53958
GSTA4	0.0036881	1.48984	2.4332
GSTT1	0.0002818	3.90145	3.55006
GTF2IRD1	0.0369271	1.10419	1.43265
GULP1	0.0174945	1.19413	1.7571
H2AFY2	0.0055108	1.85163	2.25879
HABP4	0.0009388	2.87724	3.02743
HADH2	0.0045468	1.07978	2.34229
HAGH	0.0085522	1.39443	2.06792
HAPLN3	0.0006009	2.63753	3.2212
HBQ1	0.0001737	3.49992	3.7602
HCST	0.0014452	1.67814	2.84007
HDAC4	0.0453776	1.55392	1.34316
HDGFRP3	0.0002274	3.91847	3.64321
HECW2	0.0007411	2.29949	3.13012
HEG1	0.0013798	2.14889	2.86018
HERC4	0.0169081	1.29944	1.77191
HES6	0.0100962	3.07796	1.99584
HEYL	0.0013011	1.75152	2.88569
HIF1AN	0.0112677	1.06738	1.94816
HIG2	0.0320028	1.68531	1.49481
HIST1H2BD	0.0448376	1.17493	1.34836
HLA-G	0.0270046	1.18158	1.56856
HLA-H	0.0183822	2.18299	1.7356
HMFN0839	0.0027224	1.63586	2.56505
HMOX1	0.0001017	5.02882	3.99268
HMX2	0.0041621	1.75911	2.38069
HOXA5	0.0012136	2.33002	2.91592
HOXB2	0.0010288	4.61156	2.98767
HOXB3	0.0029476	1.55849	2.53053
HOXB4	0.0011673	3.7494	2.93282
HOXB5	0.0002315	2.91945	3.63545
HOXB6	0.0030357	1.91888	2.51774
HOXB7	0.0370936	1.06111	1.4307
HOXB8	0.000485	4.19158	3.31426
HOXB9	0.0011351	2.43285	2.94497
HOXC10	0.0050857	1.03776	2.29365
HOXC13	0.0007113	3.13367	3.14795
HOXC6	0.0043995	2.05744	2.3566
HOXC8	0.0013451	2.66964	2.87125
HOXC9	0.0016053	2.22643	2.79444
HPCAL1	0.004277	4.04848	2.36886
HPS1	0.0052612	1.43012	2.27892
HPS3	0.0438977	1.0771	1.35756
HRASLS3	0.0042814	1.96338	2.36841
HS1BP3	0.0071234	2.16921	2.14731
HSP90AA1	0.0233559	1.02243	1.6316
HSPA2	0.0114494	1.24025	1.94122
HSU79303	0.0124085	4.18055	1.90628
HTATSF1	0.043917	1.04302	1.35737
HYPE	0.0010859	1.94847	2.96421
ID1	0.0020903	1.60465	2.67979
ID2	0.000173	3.47805	3.76195
ID3	0.0004131	4.87186	3.38394
IDH2	0.0088203	2.50021	2.05452
IDH3G	0.0056932	1.20708	2.24464
IDS	0.0126477	1.1336	1.89799
IGFBP3	0.0028597	1.8237	2.54368
IGFBP7	0.0038357	2.05263	2.41616
IGSF4	0.0166651	1.34973	1.77819
IKIP	0.0132435	2.44092	1.878
IL10RB	0.0068981	1.02833	2.16127
IL11RA	0.0011291	2.57979	2.94727
IL13RA1	0.02978	1.39266	1.52608
IL17RB	0.0285837	1.05809	1.54388
IMPA2	0.0276568	1.10343	1.5582
INHBB	0.0031282	1.96534	2.50471
IPO7	0.0031563	1.46255	2.50082
IQCD	0.0125339	1.37369	1.90191
IQCG	0.0057248	1.23434	2.24224
IRF7	0.0037756	2.75811	2.42301
ISYNA1	0.0038279	2.21249	2.41704
ITGBL1	0.0109546	1.71148	1.9604
IXL	0.0004571	3.14422	3.33999
JAM3	0.0001038	5.8653	3.9838
KARCA1	0.0044186	1.4621	2.35472
KATNAL1	0.001977	1.9823	2.70399
KCMF1	0.0051818	1.02131	2.28552
KCND1	0.0047287	1.09358	2.32526
KCNG3	0.0046866	1.21153	2.32914
KCNK6	0.0192462	1.06769	1.71566
KCNMA1	0.005248	1.52135	2.28001
KCNQ2	0.0005278	3.30669	3.27753
KCTD14	0.0029807	1.90884	2.52568
KCTD17	0.0056037	1.74183	2.25153
KHDRBS3	0.0005611	3.65826	3.25096
KIDINS220	0.0076562	1.45715	2.11599
KIF1A	0.0008596	5.63107	3.0657
KIF3C	0.0053373	1.2129	2.27268
KISS1R	0.0463399	1.05196	1.33404
KIT	0.0499609	1.28082	1.30137
KLF11	0.0242167	1.17698	1.61589
KLF2	0.02247	1.73037	1.6484
KLF6	0.0007266	2.68471	3.1387
KLHL14	0.0007459	2.19713	3.12732
KLHL4	0.0090813	1.71592	2.04185
KLHL9	0.000391	3.09532	3.40782
KPNA5	0.0026426	1.29855	2.57797
L1CAM	0.0181597	2.32806	1.74089
LAMA4	0.0018752	1.66468	2.72695
LAMB2	0.0031563	2.4679	2.50082
LAMC3	0.0014064	2.92119	2.85189
LAMP2	0.0043352	1.18398	2.36299
LARP6	0.0297978	1.01129	1.52582
LASS2	0.0079387	1.04207	2.10025
LDOC1L	0.0122588	1.06812	1.91155
LEPREL1	0.0194604	1.80343	1.71085
LGALS7	0.0093312	1.51817	2.03006
LHFP	0.0103456	1.34399	1.98524
LIFR	0.0117104	1.3426	1.93143
LIPA	0.0058277	1.39306	2.2345
LIPG	0.0011016	2.27779	2.95798
LMTK3	0.010242	1.80804	1.98962
LNK	0.003995	1.94321	2.39848
LONRF2	0.000467	2.61957	3.33068
LPHN1	0.0040746	1.93418	2.38992
LPHN2	0.0003393	3.4437	3.46942
LPIN1	0.0004571	2.26132	3.33999
LPIN2	0.0163897	1.18935	1.78543
LPPR2	0.0181625	1.04037	1.74082
LRRC20	0.0089245	1.46249	2.04942
LRRC28	0.0168305	1.16396	1.7739
LRRC33	0.0057248	1.34822	2.24224
LRRC37B	0.0007125	1.92877	3.14722
LRRK1	0.0016967	1.75966	2.77039
LRRN6A	0.00066	2.02466	3.18046
LTBP2	0.0378247	1.36153	1.42222
LXN	0.0003183	7.27737	3.49716
LYST	0.0061954	1.82202	2.20793
M6PRBP1	0.010333	1.11666	1.98577
Magmas	0.0152073	1.20763	1.81795
MAP1B	0.0003393	2.75614	3.46942
MAP2	0.0013731	2.37962	2.8623
MAP2K4	0.0013112	1.7527	2.88233
MAP3K10	0.0008518	2.83158	3.06966
MAP3K14	0.0018217	1.43833	2.73952
MAP4K2	0.0293056	1.21129	1.53305
MAPK8IP2	0.0068812	1.68073	2.16234
MARCKSL1	0.0042474	1.21476	2.37188
MB	0.0027261	1.94732	2.56446
MC1R	0.0165945	2.5445	1.78004
MCOLN2	0.0330259	1.48533	1.48115
MCTP1	0.0026834	1.91438	2.57131
MDM1	0.0026834	1.94926	2.57131
ME2	0.0004262	4.35926	3.37039
MEG3	0.0005682	3.20202	3.2455
MERTK	0.0488209	1.3324	1.31139
MESP1	0.0099017	2.13918	2.00429
METRN	0.0221056	2.47722	1.6555
METTL7B	0.0095743	1.75277	2.01889
MFGE8	0.0004131	4.12985	3.38394
MICAL1	0.0129136	2.17001	1.88895
MICAL2	0.0058608	1.17836	2.23204
MICB	0.015996	2.10928	1.79599
MIR16	0.0037781	1.87226	2.42273
MKKS	0.0017481	1.77871	2.75743
MKL2	0.0098781	1.03574	2.00533
MLF1	0.0095743	1.34964	2.01889
MLL	0.0266851	1.03364	1.57373
MLPH	0.0017485	2.92441	2.75733
MMD	0.0392379	1.3052	1.40629
MOSPD1	0.000485	2.71385	3.31426
MPDZ	0.0446007	1.41719	1.35066
MPP1	0.0013451	3.76675	2.87125
MPPE1	0.0443278	1.09455	1.35332
MRPL27	0.0035367	1.22935	2.4514
MRPL43	0.0037791	1.24453	2.42261
MRPS12	0.0024072	1.31844	2.61849
MSRB3	0.000453	3.02143	3.3439
MST150	0.0032712	1.77197	2.48529
MTA3	0.0027899	1.30337	2.55441
MTCP1	0.0287501	1.43935	1.54136
MTFR1	0.0338749	1.52186	1.47012
MTM1	0.0043099	1.11513	2.36553
MUS81	0.0171673	1.16643	1.7653
MX1	0.0036669	2.57098	2.4357
MXRA7	0.0089443	1.08838	2.04845
MXRA8	0.0324896	1.0844	1.48826
MYADM	0.0018135	3.51913	2.74148
MYH10	0.0024216	2.00239	2.6159
MYL9	0.0428838	1.64521	1.36771
MYO5A	0.0285527	1.63637	1.54435
MYOZ3	0.0026227	1.3942	2.58125
NAT9	0.0136816	1.00983	1.86386
NAV1	0.010174	1.17641	1.99251
NBPF10	0.0329573	1.00011	1.48205
NCOA1	0.0106255	1.60226	1.97365
NEBL	0.0008337	2.87819	3.07899
NEK3	0.003319	1.61127	2.47899
NES	0.019422	2.58392	1.71171
NEXN	0.022993	1.14733	1.6384
NFIX	0.029972	2.31014	1.52328
NFKBIB	0.0027488	1.55901	2.56086
NGEF	0.0006993	3.02547	3.15534
NICN1	0.0248997	1.8735	1.60381
NIPA1	0.0033549	2.02934	2.47432
NKX6-2	0.0010251	2.17978	2.98923
NME2	0.0097717	1.02815	2.01003
NME3	0.0011142	1.77538	2.95304
NME4	0.0032125	2.70222	2.49316
NMT2	0.0384674	1.75345	1.41491
NOS3	0.0026387	1.26459	2.57861
NPAS2	0.0007459	2.14119	3.12732
NPB	0.0031813	1.28875	2.4974
NPHP3	0.002686	1.40245	2.57089
NPIP	0.0104194	1.40238	1.98216
NPTX1	0.0006547	1.96455	3.18396
NQO2	0.0026725	1.46823	2.57308
NR2F1	0.010675	2.62047	1.97163
NRBP2	0.000467	2.21562	3.33068
NT5C3L	0.0056675	1.83615	2.24661
NT5DC3	0.003273	1.70911	2.48505
NTAN1	0.0007266	1.89199	3.1387
NTE	0.0226136	1.13509	1.64563
NTSR1	0.0008685	5.22795	3.06123
NUAK1	0.0425353	1.32709	1.37125
NUCB2	0.0073006	1.07993	2.13664
NUDT11	0.0008305	3.0135	3.08066
NUDT2	0.0116259	1.63308	1.93457
NUDT6	0.0056386	1.30767	2.24883
ODC1	0.0303882	1.21849	1.5173
OR2A9P	0.0036951	1.245	2.43237
ORF1-FL49	0.0154258	1.07417	1.81175
ORMDL3	0.0187381	1.20885	1.72727
OSTM1	0.0018173	2.38632	2.74057
P8	0.0005751	2.23352	3.24026
PAF1	0.0020423	2.9323	2.68988
PAK2	0.0024096	1.54556	2.61806
PAK4	0.0019089	1.56959	2.71922
PALM	0.0004571	2.30364	3.33999
PARD6B	0.001383	1.56066	2.85918
PBX3	0.0377341	1.76507	1.42327
PCBD1	0.0057842	1.28058	2.23776
PCBP4	0.0049574	1.59553	2.30475
PCDH18	0.0108958	1.45599	1.96274
PCGF6	0.0001961	4.17407	3.70752
PCTP	0.0051803	1.0206	2.28565
PDCL3	0.0409191	1.41407	1.38807
PDDC1	0.0242868	2.27406	1.61463
PDE3B	0.011289	1.53404	1.94734
PDE4A	0.0131872	1.2952	1.87985
PDE5A	0.0069419	3.75907	2.15852
PDE6B	0.0047758	1.99381	2.32095
PDZD4	0.0024001	2.11228	2.61977
PECR	0.0098253	1.12804	2.00765
PFN4	0.0168305	1.53103	1.7739
PGM2L1	0.0032979	1.70604	2.48176
PHF16	0.0026006	1.62446	2.58493
PHF21A	0.0277192	1.22252	1.55722
PHF21B	0.0265521	1.06832	1.5759
PHOSPHO2	0.0048309	1.16544	2.31597
PIM2	0.0137493	2.18805	1.86172
PKD1	0.0063116	1.78312	2.19986
PKN1	0.0191576	1.76649	1.71766
PLAC8	0.0014368	4.00849	2.8426
PLAU	0.0152512	1.66384	1.8167
PLCE1	0.0023364	2.04638	2.63145
PLCXD1	0.0020828	2.32821	2.68135
PLEKHG2	0.006141	3.62169	2.21176
PLEKHK1	0.0051875	1.34448	2.28504
PLS1	0.0027224	1.9379	2.56505
PLXND1	0.0340872	1.62285	1.46741
PMM1	0.0009976	1.97879	3.00104
PMP22	0.0026034	2.46521	2.58446
PNMA2	0.000224	4.28187	3.64975
PNMA3	0.0022049	2.89018	2.65661
POFUT2	0.0220723	1.2023	1.65615
POLR2L	0.0244958	1.32869	1.61091
POMT1	0.0259166	1.56445	1.58642
PPFIBP2	0.00063	3.20118	3.20066
PPIL6	0.0027505	1.29664	2.56059
PPM1E	0.0016483	1.58632	2.78296
PPM1H	0.0023976	2.06946	2.62022
PPP1R14A	9.69e-05	5.52971	4.01368
PPP1R3F	0.0091942	1.31834	2.03649
PPP2R2B	0.0007266	2.40942	3.1387
PPP2R2C	0.0004643	2.83152	3.3332
PQLC1	0.0189274	1.33247	1.72291
PQLC3	0.0005371	3.78375	3.26994
PRAF1	0.0030936	1.47677	2.50954
PRAF2	0.0052758	1.33182	2.27771
PRAME	0.0013725	3.59791	2.86249
PRG2	0.0005148	2.52964	3.28836
PRKAG2	0.00566	1.61548	2.24718
PRKD1	0.0130768	1.84901	1.8835
PROS1	0.0086559	2.62493	2.06269
PRPS1	0.0023922	1.36537	2.6212
PRRT2	0.0006081	2.3216	3.21602
PRRX2	0.0016694	3.05306	2.77744
PSAP	8.16e-05	8.00591	4.08831
PSD3	0.0049905	1.21932	2.30186
PSMC4	0.0076251	3.75821	2.11775
PTD015	0.0019675	1.58701	2.70609
PTDSS2	0.0009462	2.51127	3.02402
PTK7	0.0472577	1.15468	1.32553
PTPLA	0.0279253	1.35288	1.554
PTPNS1	0.0028068	2.48027	2.55179
PX19	0.0064675	1.2653	2.18926
PYCARD	0.0164089	1.30424	1.78492
PYCR1	0.0081152	1.42163	2.0907
PYGB	0.0191576	1.19304	1.71766
QIL1	0.0083549	1.02075	2.07806
QKI	0.0076301	1.06526	2.11747
QPRT	0.0106124	1.09826	1.97419
RAB11FIP3	0.0170354	1.98318	1.76865
RAB23	0.0188117	1.05096	1.72557
RAB24	0.0081025	1.67096	2.09138
RAB26	0.0007311	2.73226	3.13602
RAB31	0.0037791	1.9605	2.42261
RAB32	0.0100937	1.0517	1.99595
RAB34	0.0001422	5.57321	3.8471
RAB3IL1	0.0012186	3.00529	2.91414
RAB6B	0.0129116	1.46573	1.88902
RAB6IP1	0.004885	3.37743	2.31114
RABL4	0.0003185	2.72282	3.49689
RAP2A	0.0185619	1.372	1.73138
RASGEF1A	0.0029144	2.39948	2.53545
RASL11A	0.0007266	2.47288	3.1387
RBM24	0.0002328	3.23966	3.63302
RBM3	0.0182924	1.12622	1.73773
RBP7	0.0123196	3.43749	1.9094
RBPMS2	0.0002202	5.55097	3.65718
RDX	0.003312	1.44401	2.47991
RECK	0.0090813	1.44097	2.04185
REEP2	0.0168765	1.09611	1.77272
REEP3	0.0057962	1.35348	2.23686
RERE	0.0068698	1.59482	2.16306
RET	0.0223905	1.16888	1.64994
RGL2	0.0069924	1.19182	2.15537
RGS11	0.0030056	1.76716	2.52207
RGS17	0.0256129	1.93049	1.59154
RGS20	0.0083545	1.45418	2.07808
RHOG	0.0033378	1.87647	2.47654
RHOQ	0.0040803	1.91749	2.38931
RHOU	0.0248861	1.64854	1.60404
RHPN2	0.0266995	1.63008	1.5735
RIC8A	0.0365876	1.27661	1.43667
RIMS3	0.0033732	1.48033	2.47196
RIPK4	0.0002694	3.21261	3.5696
RKHD2	0.0001264	4.11824	3.89825
RKHD3	0.0333698	1.54706	1.47665
RNASEH1	0.0136172	1.32341	1.86591
RNF103	0.0033378	1.20028	2.47654
RNF128	0.0051766	1.87714	2.28596
RNF130	0.0272936	1.14252	1.56394
RNF135	0.0371034	1.2712	1.43059
RNF144	0.0083549	2.1053	2.07806
RNF182	0.000343	3.61078	3.46471
RNF38	0.0036669	1.33406	2.4357
RNH1	0.0098471	1.16623	2.00669
ROBO3	0.04708	1.03018	1.32716
ROCK2	0.0052758	1.22519	2.27771
ROR2	0.0029726	1.36613	2.52686
RRAGB	0.0247966	1.56628	1.60561
RRAGD	0.0006259	4.17944	3.2035
RRM2	0.0016588	1.8223	2.78021
RRM2B	0.0109297	1.31742	1.96139
RSAD1	0.0035956	1.20853	2.44423
RUSC2	0.0170354	1.17035	1.76865
RWDD2	0.0018011	1.93036	2.74446
RYR1	0.0077042	1.47043	2.11327
S100A4	0.00055	3.68684	3.25964
SAMD11	0.0162181	1.75076	1.79
SAMD4B	0.0044052	2.58433	2.35603
SAP30	0.0082547	1.1401	2.0833
SAP30BP	0.0062522	1.44456	2.20397
SC5DL	0.0171673	1.46972	1.7653
SC65	0.0469426	1.23546	1.32843
SCAMP3	0.0092327	1.14766	2.03467
SCAP2	0.0269294	1.00904	1.56977
SCG2	0.0045468	1.22607	2.34229
SCML2	0.0041503	1.09997	2.38192
SCNN1D	0.0327926	1.67001	1.48422
SDF2L1	0.0168902	1.02904	1.77237
SEC14L1	0.0079387	1.72146	2.10025
SEC14L4	0.0102115	1.05992	1.99091
SELM	0.0033756	3.09099	2.47165
Septin 6	0.0017273	1.45015	2.76263
SEPX1	0.022895	1.17857	1.64026
SERF1B	0.024639	1.06752	1.60838
SERPINA3	0.0003457	3.47165	3.4613
SERPINE1	0.000689	2.2891	3.16178
SFRP1	0.0014452	2.41295	2.84007
SFT2D1	0.0278802	1.16314	1.5547
SGSH	0.0262169	1.95595	1.58142
SH2D5	0.0043352	1.06354	2.36299
SH3BP4	0.0026511	1.61879	2.57657
SH3KBP1	0.0164342	1.00292	1.78425
SH3PXD2B	0.0012786	1.6959	2.89327
SIDT2	0.0128239	1.20849	1.89198
SIGIRR	0.0109052	2.49902	1.96237
SIRT1	0.0049487	1.5737	2.30551
SIRT2	0.0367294	1.53069	1.43499
SLC12A7	0.0010859	1.82536	2.96421
SLC16A2	0.0044495	1.58728	2.35169
SLC17A5	0.0052758	1.53311	2.27771
SLC25A18	0.0393451	1.94334	1.40511
SLC26A11	0.027673	1.57212	1.55794
SLC26A2	0.0084758	1.49895	2.07182
SLC29A1	0.0019745	2.58145	2.70454
SLC29A4	0.0001264	4.00627	3.89825
SLC2A8	0.0008534	2.65502	3.06885
SLC35A1	0.0012007	1.81433	2.92057
SLC35A2	0.0128175	1.34593	1.8922
SLC35B2	0.0085952	1.2991	2.06574
SLC35E3	0.004084	1.4879	2.38891
SLC35F3	0.0025719	1.29617	2.58975
SLC36A4	0.0271594	1.40918	1.56608
SLC39A11	0.0237747	1.1307	1.62388
SLC41A2	0.0006415	2.30254	3.1928
SLC4A2	0.0021914	1.95668	2.65928
SLC4A7	0.012234	1.15345	1.91243
SLC9A7	0.0138837	1.61094	1.85749
SLCO4A1	0.0035742	3.15993	2.44682
SLIT3	0.0008026	1.79525	3.0955
SLITL2	0.0097204	2.68255	2.01232
SMAD3	0.0062518	1.23452	2.20399
SMAD4	0.0001017	4.54899	3.99268
SMAP1	0.0085708	1.21125	2.06698
SMARCA1	0.0205506	1.0896	1.68718
SMARCD3	0.0122507	2.26434	1.91184
SNAI1	0.0198697	1.26459	1.70181
SNAP91	0.0428705	1.45384	1.36784
SNAPC2	0.0046866	1.65248	2.32914
SNAPC5	0.0032477	1.16688	2.48842
SNRPN	0.0147187	1.02825	1.83213
SNURF	0.0364182	1.17071	1.43868
SNX10	0.0353473	1.19649	1.45164
SNX16	0.001661	1.4452	2.77963
SNX24	0.0044132	1.22894	2.35525
SNX26	0.0057962	1.69648	2.23686
SNX3	0.0049905	1.04825	2.30186
SORBS1	0.0060834	1.00336	2.21585
SOX18	0.0015363	3.43635	2.81352
SOX8	0.0006371	2.33618	3.19579
SOX9	0.0014381	2.30783	2.84221
SPAG5	0.0199151	1.0365	1.70082
SPAG9	0.0105666	1.35374	1.97606
SPARC	0.0037239	2.01341	2.429
SPATA6	0.0074021	1.10736	2.13065
SPG20	0.0089443	1.5283	2.04845
SPOCK2	0.0003526	2.41669	3.45272
SPRY1	0.0004262	2.28211	3.37039
SSBP2	0.0050857	1.6194	2.29365
SSPN	0.0053904	2.94138	2.26838
SSX2IP	0.0463399	1.52783	1.33404
ST6GALNAC6	0.0436741	1.25035	1.35978
STAMBPL1	0.0407137	1.37413	1.39026
STARD8	0.0062856	1.43013	2.20165
STAT3	0.003508	1.25307	2.45494
STAT5A	0.007018	1.80408	2.15379
STAT5B	0.0020397	1.82571	2.69043
STAU2	0.0233122	1.01811	1.63242
STC2	0.0001716	3.55859	3.76548
STIM1	0.0146809	1.44826	1.83325
STK25	0.0166548	1.06071	1.77846
STK32C	0.0275392	1.266	1.56005
STOX1	0.0122507	1.01555	1.91184
STOX2	0.0049213	1.70591	2.30792
STS-1	0.0191372	1.84311	1.71812
STX1A	0.0110082	1.85621	1.95828
STXBP5	0.041043	1.43425	1.38676
SUPT5H	0.0017725	2.83936	2.75141
SYCP2	0.0042532	2.62459	2.37128
SYDE1	0.0010182	2.60747	2.99217
SYP	0.0271092	1.22109	1.56688
SYTL2	0.0001923	3.18043	3.71602
TACC2	0.0109658	1.0529	1.95996
TAF10	0.0087287	1.2474	2.05905
TAF1B	0.0022258	2.3242	2.65251
TAF7	0.0180949	1.33852	1.74244
TAPBP	0.0323413	1.2052	1.49024
TBC1D8	0.0009237	2.05773	3.03447
TBCE	0.0043995	1.53921	2.3566
TBX1	0.0001495	3.60269	3.82536
TBX2	0.0002195	3.42987	3.65857
TCEA3	0.0168311	2.35522	1.77389
TCEAL1	0.0269294	1.08082	1.56977
TCEAL3	0.0006054	2.90599	3.21796
TCP11L1	0.0026328	1.37441	2.57958
TDRD5	0.0061954	1.00019	2.20793
TERF1	0.028381	1.03385	1.54697
TESK1	0.0269294	1.38715	1.56977
TFAP2A	0.0097317	1.28239	2.01181
TGOLN2	0.0222022	1.08121	1.6536
THEM2	0.0012652	1.76254	2.89784
THRAP2	0.0212472	1.26126	1.6727
THY1	0.0488719	1.68129	1.31094
TIMM8A	0.0150194	1.13286	1.82335
TLCD1	0.0023997	1.69727	2.61984
TM4SF1	0.0119442	1.97861	1.92284
TM4SF18	9.2e-05	5.09069	4.03621
TMCO3	0.0212343	1.79297	1.67296
TMEM116	0.0068561	1.41334	2.16392
TMEM118	0.0079835	1.35711	2.09781
TMEM121	0.0424838	1.04699	1.37178
TMEM14A	0.0035479	1.25135	2.45003
TMEM26	0.0056037	1.89323	2.25153
TMEM41B	0.0114494	1.61333	1.94122
TMEM44	0.0022598	1.3435	2.64593
TMEM55A	0.010817	1.80643	1.96589
TMEM99	0.0041059	1.46313	2.38659
TMEM9B	0.0026349	1.31406	2.57924
TMPIT	0.0076301	2.21409	2.11747
TMPRSS2	0.0005772	3.13827	3.23867
TNFRSF1B	0.0019065	1.41487	2.71976
TNFSF12	0.0016967	1.7889	2.77039
TNFSF7	0.0001737	3.90584	3.7602
TNNI3	0.0072148	1.84306	2.14178
TNNT1	0.0001788	4.23407	3.74763
TNRC9	0.0145094	1.12585	1.83835
TNS3	0.0008983	1.98848	3.04658
TP53TG3	0.0009745	2.82073	3.01122
TPM1	0.0013104	2.10589	2.8826
TPM2	0.0022065	2.09462	2.6563
TPP1	0.0200496	1.61834	1.69789
TPSG1	0.0173768	1.60859	1.76003
TRAK2	0.0016588	1.51117	2.78021
TRIAD3	0.0021676	1.32682	2.66402
TRIM3	0.0021955	1.32648	2.65847
TRIM5	0.0152139	1.26539	1.81776
TRIM6	0.0040508	1.78784	2.39246
TRIM68	0.0069325	1.31554	2.15911
TRPC1	0.0002304	3.07927	3.63752
TRPV2	0.0016588	2.20899	2.78021
TSPAN10	0.0477858	1.43204	1.3207
TSPYL5	0.0002669	3.89318	3.57365
TTC14	0.0069325	1.32087	2.15911
TTC15	0.0484414	1.14871	1.31478
TTLL7	0.0022811	1.61209	2.64186
TUB	0.0036885	1.30042	2.43315
TUBB2B	0.000503	4.94389	3.29843
TUBB3	0.0302609	2.97854	1.51912
TUBB6	0.0079679	1.44831	2.09866
TXNRD1	0.0057312	2.40493	2.24175
U2AF1L4	0.0018217	1.50448	2.73952
UAP1L1	0.0309077	1.17825	1.50993
UBAP2	0.0484284	1.24432	1.3149
UBE2D4	0.0060673	1.6334	2.217
UBE2G1	0.0153607	1.0572	1.81359
UBE2Z	0.0064663	1.82155	2.18934
UBPH	0.0154041	1.334	1.81236
UCP2	0.0119096	2.22474	1.9241
UEV3	0.0093072	1.00925	2.03118
UGDH	0.0168311	1.90931	1.77389
ULK2	0.0056386	1.17795	2.24883
UNC13B	0.0013451	1.58028	2.87125
UNQ830	0.0077847	1.46212	2.10876
USMG5	0.000391	2.77501	3.40782
USP12	0.0040983	1.35635	2.3874
USP47	0.0170127	1.65945	1.76923
VAMP5	0.0013732	2.61353	2.86227
VAT1	0.0250875	2.07924	1.60054
VCL	0.0051363	1.07414	2.28935
VEGFC	0.0253186	1.80414	1.59656
VGF	0.0038933	2.2349	2.40968
VIM	0.0051444	5.99566	2.28867
VPS37D	0.000343	3.05429	3.46471
VWA1	0.02835	1.48523	1.54745
WASF1	0.047591	1.29138	1.32248
WDR41	0.0368744	1.42168	1.43328
WFS1	0.0107038	2.44168	1.97046
WIG1	0.0069119	1.40425	2.1604
WIPI1	0.0119442	1.40926	1.92284
WNT5B	0.0049905	1.83697	2.30186
WT1	0.000485	2.36794	3.31426
WTIP	0.0108501	2.05363	1.96457
WWTR1	0.0110338	1.53663	1.95727
YBX2	0.0003216	3.84579	3.49268
YWHAQ	0.0026166	1.41347	2.58226
ZAK	0.0028242	1.30137	2.5491
ZC3H12B	0.0019649	1.4806	2.70666
ZCCHC11	0.0381823	1.00568	1.41814
ZDHHC14	0.0077328	1.52361	2.11166
ZFP36	0.0249262	2.05904	1.60334
ZFYVE1	0.0182272	1.01513	1.73928
ZSWIM5	0.0069325	1.66144	2.15911

## Sheet: down
Symbol	adj.P.Val	logFC	p取对数
7A5	0.0273595	-2.03555	1.56289
AADAC	0.001399	-2.23963	2.85418
ABCA1	0.0024164	-2.70264	2.61683
ABCA13	0.0006948	-1.9243	3.15814
ABCA9	0.00429	-1.30641	2.36754
ABCG1	0.03734	-1.32846	1.42783
ABHD7	0.0002315	-3.02494	3.63545
ACOT11	0.0090821	-2.28104	2.04181
ACOT4	0.012164	-1.60893	1.91492
ACPL2	0.0115125	-1.45493	1.93883
ACSL5	0.0019652	-4.00583	2.70659
ACSS2	0.0263037	-1.18814	1.57998
ACTA2	0.0129136	-1.01271	1.88895
ACVR1C	0.0088585	-1.01559	2.05264
ACY1	0.0326363	-1.14993	1.4863
ADAM15	0.0151297	-2.15979	1.82017
ADAM28	0.0031955	-1.36573	2.49546
ADAM8	0.0012735	-3.72599	2.895
ADAMTS1	0.0037025	-2.62423	2.4315
ADCY7	0.0315732	-1.02856	1.50068
ADD3	0.0464445	-1.13472	1.33307
ADRB2	0.0017269	-3.8813	2.76273
AGMAT	0.0035294	-1.45048	2.4523
AIG1	0.0101434	-1.51207	1.99382
AIM2	0.0015179	-4.24488	2.81876
AK3	0.0200522	-1.03506	1.69784
AKR1B10	0.0003105	-3.67437	3.50794
AKR1C3	0.0002467	-6.05952	3.60783
ALCAM	0.0171341	-2.24546	1.76614
ALDH16A1	0.0021918	-2.03551	2.6592
ALDH1A3	0.0063605	-1.55129	2.19651
ALDH1L1	0.0144192	-1.62711	1.84106
ALDH2	0.0048039	-1.09106	2.31841
ALDH3A1	0.000102	-7.39317	3.9914
ALDH5A1	0.0040803	-1.67837	2.38931
ALOX5	0.0024198	-1.39925	2.61622
AMMECR1	0.0231448	-1.16482	1.63555
ANK3	0.00055	-2.29284	3.25964
ANKRD1	0.0019089	-3.88444	2.71922
ANKRD10	0.0107038	-1.77598	1.97046
ANKRD22	0.0002347	-2.92597	3.62949
ANKRD5	0.0088553	-1.35231	2.0528
ANXA1	0.0051803	-1.89053	2.28565
ANXA10	0.0001495	-6.91029	3.82536
ANXA3	0.0004926	-6.02743	3.30751
ANXA8	0.0002769	-7.02325	3.55768
AP1G2	0.0061848	-1.72605	2.20867
AP1M2	0.0028746	-1.33808	2.54142
AP2S1	0.0072211	-1.08474	2.1414
APXL	0.0040477	-1.27638	2.39279
AQP3	0.0029797	-4.15112	2.52583
ARHGAP23	0.000465	-3.6989	3.33255
ARHGDIB	8.16e-05	-7.68703	4.08831
ARHGEF16	0.0008722	-2.31908	3.05938
ARHGEF4	0.0461358	-1.2588	1.33596
ARL14	0.0089837	-2.60573	2.04654
ARTN	0.0197238	-1.61296	1.70501
ASCL2	0.000481	-2.9418	3.31785
ASPM	0.0100737	-1.22027	1.99681
ASS	0.0106064	-2.04322	1.97443
ATP1A1	0.0032056	-1.5857	2.49409
ATP1B1	0.0091656	-1.06204	2.03784
ATPIF1	0.0212665	-1.0444	1.6723
AUH	0.0292096	-1.05728	1.53447
AUTS2	0.001399	-2.18724	2.85418
AVPI1	0.0051627	-2.07519	2.28712
B3GNT3	0.0036669	-2.36097	2.4357
BACE2	0.0184012	-1.61703	1.73515
BAG4	0.0119526	-1.03281	1.92254
BATF	0.003319	-1.25235	2.47899
BBX	0.0199726	-1.13894	1.69957
BCAT2	0.0056037	-1.75339	2.25153
BCHE	0.0022194	-1.92	2.65376
BCL11A	0.0093812	-1.07038	2.02774
BCR	0.0094235	-1.43415	2.02579
BDH	0.0032155	-1.47826	2.49275
BIK	0.0001788	-3.39742	3.74763
BIN3	0.0110367	-1.07929	1.95716
BIRC4BP	0.0054761	-3.48908	2.26153
BLCAP	0.0010334	-2.40745	2.98573
BMP1	0.0043627	-2.74512	2.36024
BMP2	0.0007711	-2.13185	3.11289
BMP4	0.0473273	-1.93639	1.32489
BRD7	0.0078165	-1.09525	2.10699
BRMS1L	0.0333697	-1.02184	1.47665
BST2	0.0001017	-4.52748	3.99268
BTBD11	0.0014452	-2.34144	2.84007
BTC	0.0031563	-1.4123	2.50082
C1QTNF6	0.0440797	-1.44962	1.35576
C1RL	0.0273368	-1.07899	1.56325
C1S	0.0013451	-2.14569	2.87125
CA2	0.0198573	-1.46024	1.70208
CALB1	0.0003105	-3.63418	3.50794
CALD1	0.0092166	-2.43797	2.03543
CALM1	0.0132554	-1.29236	1.87761
CAMK2N1	0.0335903	-2.59343	1.47379
CAPN1	0.0058474	-1.11705	2.23304
CARD11	0.0344745	-2.97679	1.4625
CARD6	0.0013118	-2.01756	2.88213
CASK	0.0042653	-1.16609	2.37005
CASP1	0.0001741	-3.87947	3.7592
CASP4	0.0390348	-1.4421	1.40855
CBLC	0.0011927	-3.54283	2.92347
CCDC25	0.0049404	-1.24514	2.30624
CCNB1IP1	0.0013302	-1.68663	2.87608
CD24	0.0059727	-1.04924	2.22383
CD46	0.0044934	-1.30858	2.34742
CD55	0.0031197	-2.08889	2.50589
CD58	0.0011927	-1.65684	2.92347
CD82	0.0051252	-2.25963	2.29029
CD9	0.0226299	-1.29185	1.64532
CDA	0.0005004	-2.66319	3.30068
CDC25A	0.0040448	-1.11207	2.3931
CDC42EP5	0.0015716	-2.02954	2.80366
CDCA2	0.0446449	-1.22487	1.35023
CDH11	0.0045104	-2.62855	2.34578
CDH3	0.0007997	-4.12368	3.09707
CDH6	0.0003105	-2.64452	3.50794
CEACAM1	0.000343	-4.43945	3.46471
CEBPA	0.0029299	-1.3223	2.53315
CEBPB	0.0450144	-1.39349	1.34665
CEL	0.0070341	-2.67282	2.15279
CELSR2	0.0028597	-2.30825	2.54368
CENTA1	0.0154291	-1.8567	1.81166
CENTD3	0.0004372	-2.65247	3.35932
CES2	0.0109124	-1.4187	1.96208
CFDP1	0.0212343	-1.41845	1.67296
CFH	0.0002767	-2.95643	3.55799
CGA	0.0472577	-1.10392	1.32553
CGI-96	0.0004571	-2.54532	3.33999
CHD9	0.0167408	-1.05353	1.77622
CHIC2	0.0307085	-1.27444	1.51274
CHMP4C	0.0185228	-1.30234	1.73229
CHPF	0.0133841	-1.80299	1.87341
CHRM3	0.0043054	-1.53041	2.36599
CHURC1	0.0157642	-2.03643	1.80233
CIRBP	0.0006777	-1.94493	3.16896
CKMT1A	0.0031182	-3.56103	2.5061
CKMT1B	0.0029794	-3.15926	2.52587
CLDN1	0.0010652	-2.39055	2.97257
CLDN7	0.0022405	-2.00072	2.64966
CMIP	0.0062109	-1.02995	2.20685
CMKOR1	0.0003801	-3.49635	3.4201
CNAP1	0.0274875	-1.26446	1.56086
CNN3	0.0085708	-1.0766	2.06698
CNOT1	0.0089456	-1.06401	2.04839
CNOT7	0.0058821	-1.06646	2.23047
COBLL1	0.0010182	-2.93014	2.99217
COCH	0.0015277	-2.92636	2.81596
COL12A1	0.0002304	-3.48724	3.63752
COL16A1	0.0054114	-2.30014	2.26669
COL17A1	9.36e-05	-6.63684	4.02872
COL4A5	0.000485	-3.29548	3.31426
COL4A6	0.0006324	-3.71511	3.19901
COL7A1	0.0173653	-3.2499	1.76032
COL8A1	0.0315732	-2.08184	1.50068
COP1	0.0115851	-1.34088	1.9361
CORO1A	0.0016694	-2.32836	2.77744
CORO2A	0.0076301	-2.42453	2.11747
CPA4	0.0036951	-2.49373	2.43237
CPE	0.0007997	-3.44653	3.09707
CPOX	0.0240101	-1.05559	1.61961
CPS1	0.0059727	-1.96219	2.22383
CPVL	0.0006993	-3.39659	3.15534
CRB3	0.0021366	-1.54833	2.67028
CREG1	0.0045468	-2.77122	2.34229
CSAG1	0.003414	-2.12782	2.46674
CSDA	0.0023933	-1.42365	2.621
CSF2	0.022804	-2.22018	1.64199
CSNK2A2	0.0059244	-1.13545	2.22736
CST3	0.0199824	-1.99785	1.69935
CSTA	0.0061268	-2.84406	2.21277
CTDSPL	0.0031228	-1.56261	2.50546
CTHRC1	0.0131547	-1.2654	1.88092
CTSH	0.0090813	-1.74109	2.04185
CTSS	0.0052569	-1.87346	2.27927
CXCL10	0.0001347	-4.27809	3.87063
CXCL11	0.0002969	-3.58021	3.52739
CXCL16	0.0391696	-2.54224	1.40705
CXCL5	0.0281596	-1.63563	1.55037
CYBA	0.0302312	-1.30058	1.51954
CYBRD1	0.0236996	-2.18549	1.62526
CYP2J2	0.0008054	-3.12188	3.09399
CYP2S1	0.0492982	-2.04439	1.30717
CYP3A5	0.0047292	-1.07017	2.32521
DAAM1	0.0002253	-3.47129	3.64724
DAB2	0.0006802	-2.21216	3.16736
DAPP1	0.0008044	-2.52036	3.09453
DBT	0.0024198	-1.81731	2.61622
DCBLD2	0.0008305	-2.05522	3.08066
DCTN6	0.0042147	-1.17375	2.37523
DDB2	0.0058095	-1.00611	2.23586
DDHD2	0.0244958	-1.1164	1.61091
DDX28	0.0057325	-1.11084	2.24166
DEDD2	0.0026433	-2.16533	2.57785
DEF6	0.0030936	-2.21749	2.50954
DEFB1	0.0015541	-2.95183	2.80852
DENND2C	0.0082015	-1.80451	2.08611
DENND2D	0.0205002	-1.56429	1.68824
DFNA5	0.0026166	-2.9007	2.58226
DGKA	0.0108826	-2.76607	1.96327
DHRS1	0.0113249	-1.6773	1.94597
DHRS9	9.36e-05	-6.05849	4.02872
DHX35	0.0070741	-1.2085	2.15033
DIO2	0.0060548	-1.03421	2.2179
DLC1	0.0254021	-1.58352	1.59513
DLG3	0.0040379	-1.23969	2.39384
DLL1	0.003265	-3.07617	2.48612
DMRTA2	0.0047679	-1.6534	2.32167
DNAJA4	0.02322	-1.1737	1.63414
DNAJC12	0.0021676	-1.60496	2.66402
DNHD3	0.0177042	-1.19612	1.75192
DPYD	0.0039158	-3.04698	2.40718
DSC2	0.0022304	-1.68954	2.65162
DSC3	0.0008518	-3.17015	3.06966
DSG2	0.0029429	-2.73884	2.53122
DSG3	0.0221056	-2.30099	1.6555
DSP	0.0009041	-2.72476	3.04378
DST	0.001892	-1.7549	2.72308
DTNA	0.0148459	-2.12389	1.82839
DTX2	0.0182321	-2.27238	1.73916
DUSP10	0.0005894	-2.06534	3.22959
DUSP4	0.0006885	-4.4206	3.1621
DUSP6	0.0070341	-1.99078	2.15279
EDG2	0.0338251	-1.50107	1.47076
EFCAB1	0.0104725	-1.664	1.97995
EFEMP1	0.0007499	-2.54078	3.125
EFNB1	0.013177	-2.81489	1.88018
EFNB2	0.0020249	-2.57458	2.6936
EGFL4	0.0126002	-1.50722	1.89962
EHD2	0.0323544	-1.27768	1.49007
EHF	0.0001788	-3.39439	3.74763
EIF2S2	0.0028819	-1.45407	2.54032
ELF1	0.0023634	-1.88503	2.62646
ELF3	0.0166295	-1.64706	1.77912
Ells1	0.0015327	-2.17769	2.81454
ELMO3	0.0038357	-2.31333	2.41616
ELOVL6	0.0004946	-2.78122	3.30575
ELOVL7	0.0155722	-1.43091	1.80765
EMP1	0.0023922	-4.12575	2.6212
ENPEP	0.0054527	-1.42312	2.26339
ENTPD3	0.0034063	-1.30073	2.46772
EPB41L1	0.0013011	-2.77629	2.88569
EPHA1	0.0006152	-3.00485	3.21098
EPHB6	0.0292061	-1.73447	1.53453
EPN3	0.0105107	-1.37869	1.97837
EPSTI1	0.0001007	-5.10921	3.99697
ERBB3	0.0009623	-2.82038	3.01669
ERCC2	0.0058218	-1.00846	2.23494
EREG	0.0189274	-1.34333	1.72291
ETFB	0.0275166	-1.38116	1.56041
ETHE1	0.0037025	-1.77132	2.4315
ETNK1	0.0023634	-1.47846	2.62646
ETV4	0.0036925	-1.296	2.43268
ETV6	0.0038008	-2.46109	2.42012
EVA1	8.16e-05	-6.75154	4.08831
EVI1	0.0001775	-4.12087	3.7508
EXPH5	0.0103094	-1.63685	1.98677
EXT1	0.0116259	-1.15469	1.93457
EYA2	0.0083545	-1.16116	2.07808
F11R	0.035543	-1.42359	1.44925
F3	0.0005853	-5.79386	3.23262
FAIM3	0.0090813	-1.10998	2.04185
FAM107B	0.0103454	-1.57615	1.98525
FAM113B	0.0135772	-1.71495	1.86719
FAM13A1	0.0040379	-1.20342	2.39384
FAM3C	0.0041654	-1.48304	2.38034
FAM46A	0.001977	-2.49588	2.70399
FAM50B	0.0025902	-1.63917	2.58667
FAM60A	0.0111873	-1.03875	1.95127
FAM83A	0.0004131	-3.72358	3.38394
FAM84B	0.0002767	-4.02134	3.55799
FANCD2	0.0172841	-1.18671	1.76235
FBXO32	0.0157861	-1.03128	1.80173
FBXO4	0.0202869	-1.23721	1.69278
FBXO8	0.0272524	-1.06378	1.5646
FDFT1	0.013273	-1.17891	1.87703
FEM1B	0.0078728	-1.06016	2.10387
FGD3	0.0043995	-2.11789	2.3566
FGFR3	0.0193894	-1.40991	1.71244
FHOD1	0.0086464	-1.17009	2.06316
FKBP11	0.0151751	-2.06508	1.81887
FLI1	0.0007441	-3.23301	3.12837
FLRT3	0.0023403	-2.48643	2.63073
FNTA	0.0181625	-1.14699	1.74082
FOXA1	0.0030444	-3.79185	2.5165
FOXC1	0.0202869	-1.86266	1.69278
FOXO1A	0.000481	-2.2428	3.31785
FOXQ1	0.0098731	-1.75778	2.00555
FRAS1	0.0008534	-1.75765	3.06885
FRK	0.004885	-1.53583	2.31114
FRMD6	0.0099686	-1.32495	2.00137
FST	0.0001495	-5.07798	3.82536
FSTL1	0.0038357	-1.81405	2.41616
FTSJ1	0.0049113	-1.05509	2.3088
FUCA1	0.0085708	-1.36025	2.06698
FUCA2	0.0281529	-1.27094	1.55048
FUT1	0.0023364	-1.30043	2.63145
FUT3	0.0153362	-1.58279	1.81428
FUT8	0.0125957	-1.66651	1.89978
FXYD3	0.0027991	-2.92526	2.55298
FXYD5	0.0095686	-2.58311	2.01915
FYB	0.0020903	-3.36057	2.67979
FZD6	0.0020397	-1.58945	2.69043
G1P2	0.0011927	-2.56627	2.92347
G1P3	0.0003526	-3.04664	3.45272
GABRE	0.0147179	-1.04526	1.83215
GABRG2	0.0015945	-3.14884	2.79738
GAGE2	8.16e-05	-5.34428	4.08831
GAGE4	0.0001007	-5.56452	3.99697
GAGE5	9.69e-05	-5.62223	4.01368
GAGE6	0.0001007	-5.74509	3.99697
GAGE7	0.001892	-5.55043	2.72308
GAGE7B	8.16e-05	-5.47893	4.08831
GAGE8	0.000102	-5.41048	3.9914
GALC	0.0134353	-1.35814	1.87175
GALNT12	0.0003457	-2.74529	3.4613
GALNT14	0.0015127	-2.51464	2.82025
GALNT5	0.0047645	-2.67827	2.32198
GALNT6	0.0049905	-1.41113	2.30186
GATM	0.003995	-2.32396	2.39848
GBP1	0.0003105	-2.70396	3.50794
GBP2	0.0018986	-1.77166	2.72157
GBP4	0.0334114	-1.39075	1.47611
GBP6	0.0002818	-3.21315	3.55006
GCHFR	0.0128033	-1.02537	1.89268
GCNT1	0.0022065	-1.71649	2.6563
GFI1	0.0073278	-1.69368	2.13503
GFOD1	0.0005298	-3.11769	3.27589
GJA1	0.0002969	-3.74405	3.52739
GJB2	0.0055485	-2.84309	2.25582
GJB3	0.0001017	-4.33272	3.99268
GJB4	0.0091942	-1.02636	2.03649
GJB5	0.0002202	-3.63709	3.65718
GJB6	0.0250841	-1.43951	1.6006
GLDN	0.0387251	-1.06998	1.41201
GLG1	0.0445869	-1.41645	1.35079
GLIPR1	0.0013725	-1.98824	2.86249
GLOXD1	0.0021718	-2.26064	2.66318
GLTSCR2	0.0029144	-1.22255	2.53545
GMDS	0.0066837	-1.65111	2.17498
GNA15	0.0030822	-2.22455	2.51114
GNPNAT1	0.0499784	-1.27339	1.30122
GOT2	0.0105263	-1.35904	1.97772
GPC1	0.0202869	-1.86013	1.69278
GPR110	0.0027039	-2.11934	2.56801
GPR177	0.0018986	-2.30978	2.72157
GPR56	0.0219121	-3.26708	1.65932
GPR81	0.0006802	-3.91159	3.16736
GPR87	0.0015356	-4.68641	2.81372
GPR92	0.000343	-2.5964	3.46471
GPSM3	0.0049574	-1.24912	2.30475
GPX1	0.0040831	-1.53094	2.38901
GPX2	0.0004946	-5.73934	3.30575
GRAMD3	0.0244958	-1.12159	1.61091
GRHL2	0.0011824	-2.37391	2.92724
GTF3C5	0.0373118	-1.01788	1.42815
GYS1	0.038184	-1.57361	1.41812
H2AFJ	0.0041884	-1.10226	2.37795
HADHSC	0.0068981	-1.22296	2.16127
HARS2	0.0016446	-1.78107	2.78394
HAS2	0.0022476	-1.71305	2.64828
HAS3	0.0021565	-1.52058	2.66625
HBEGF	0.0146157	-2.21511	1.83518
HCLS1	0.000485	-5.12796	3.31426
HCP5	0.0151297	-3.31033	1.82017
HEBP1	0.0148209	-1.14781	1.82913
HECA	0.0017827	-1.87554	2.74892
HELZ	0.0073278	-1.05004	2.13503
HERC5	0.0038627	-2.75028	2.41311
HERC6	0.0003157	-4.1878	3.50073
HERPUD1	0.0265158	-1.04786	1.5765
HIF1A	0.0073296	-1.72126	2.13492
HIST1H4K	0.0325365	-1.44174	1.48763
HIST2H4	0.0048088	-1.12321	2.31796
HK2	0.0038627	-2.11184	2.41311
HMGCS1	0.0171812	-1.37797	1.76495
HNMT	0.0066017	-1.53382	2.18034
HOOK1	0.0013266	-3.36559	2.87726
HOOK2	0.0187541	-1.60958	1.7269
HORMAD1	0.0091113	-1.53439	2.04042
HOXA10	0.0003573	-3.14001	3.44697
HPSE	0.0030822	-1.29612	2.51114
HS3ST1	0.0004401	-4.28277	3.35645
HSH2D	0.013365	-1.35838	1.87403
HSPC065	0.027093	-1.44636	1.56714
HSPC105	0.0030822	-1.20685	2.51114
HTR2C	0.0038008	-1.48838	2.42012
HTR7	0.002673	-1.39683	2.573
IBRDC2	0.0010251	-1.76743	2.98923
ICAM2	0.0002467	-3.4209	3.60783
ICMT	0.0108826	-1.09828	1.96327
IER5	0.0428433	-1.02405	1.36812
IFI16	0.0002226	-5.83402	3.65247
IFI27	0.0004131	-6.59754	3.38394
IFI44	0.0001495	-5.99654	3.82536
IFI44L	0.0003105	-4.89081	3.50794
IFIH1	0.0021914	-1.34365	2.65928
IFIT1	0.0066311	-1.43811	2.17841
IFIT3	0.0012786	-2.21535	2.89327
IFITM1	0.0023997	-2.05073	2.61984
IFNGR1	0.0019777	-1.43566	2.70384
IGFBP4	0.01449	-2.12872	1.83893
IGFBP5	0.0032125	-2.09977	2.49316
IGFBP6	0.0004372	-6.23467	3.35932
IGSF3	0.0362911	-1.24488	1.4402
IGSF4C	0.0140696	-1.61693	1.85172
IGSF9	0.0063605	-1.53598	2.19651
IKBKE	0.0007311	-1.99633	3.13602
IL17D	0.0172841	-1.63546	1.76235
IL18R1	0.0002304	-3.47865	3.63752
IL1A	0.0003185	-6.24181	3.49689
IL1B	0.0001788	-5.09777	3.74763
IL1F9	0.0126477	-1.06802	1.89799
IL1RAP	0.0002435	-3.16191	3.6135
IL1RN	0.0171673	-1.77823	1.7653
IL20RA	0.0088364	-1.97703	2.05372
IL4R	0.0069325	-1.24604	2.15911
IL7R	0.0002669	-3.27838	3.57365
ILDR1	0.0004131	-2.43808	3.38394
INDO	0.0038357	-1.22026	2.41616
INPP1	0.0010859	-2.27797	2.96421
INPP4B	0.0011079	-1.6857	2.9555
IRAK3	0.0091113	-2.27937	2.04042
IRF6	0.0031376	-4.29702	2.5034
ISGF3G	0.0275392	-2.22763	1.56005
ISL1	0.0004255	-3.02769	3.3711
ITGB4	0.0436741	-1.88452	1.35978
ITGB6	0.0329116	-1.54473	1.48265
ITM2B	0.0113249	-1.29289	1.94597
ITPK1	0.0018135	-1.66145	2.74148
JAG1	0.0015879	-2.52553	2.79918
JARID2	0.0062787	-1.96589	2.20213
JPH1	0.000371	-2.62654	3.43063
JUB	0.003491	-1.92589	2.45705
KATNB1	0.002696	-1.53476	2.56928
KCNJ2	0.0063317	-1.52646	2.19848
KCNK1	0.000465	-4.67701	3.33255
KCNMB4	0.0002467	-2.83735	3.60783
KCNN4	0.002377	-2.5034	2.62397
KCNS3	0.0275392	-2.20606	1.56005
KCTD12	0.000497	-3.20995	3.30364
KIF13B	0.0009633	-1.8123	3.01624
KITLG	0.0015945	-1.45088	2.79738
KLF4	0.0010072	-1.82326	2.99688
KLF5	0.0020786	-5.25903	2.68223
KLHDC6	0.0304234	-1.23918	1.51679
KLHL3	0.004714	-1.48818	2.32661
KLK11	0.0115298	-1.27226	1.93818
KNS2	0.0272808	-1.41628	1.56414
KRT13	0.0057325	-3.16774	2.24166
KRT17	0.0001961	-7.10504	3.70752
KRT5	0.0013011	-5.57044	2.88569
KRT6A	0.0398606	-1.44285	1.39946
KRT6B	0.0014804	-2.52571	2.82962
KRT6C	0.0466657	-1.51768	1.331
KRT7	0.00066	-5.53169	3.18046
KRTCAP3	0.000343	-2.93153	3.46471
KYNU	8.16e-05	-5.93378	4.08831
L3MBTL3	0.0029414	-1.2886	2.53145
LAD1	8.16e-05	-6.38704	4.08831
LAMA3	0.0007266	-5.05724	3.1387
LAMB1	0.0199824	-1.14366	1.69935
LAMB3	0.000485	-4.17159	3.31426
LAMC2	0.0002202	-5.00936	3.65718
LAPTM5	0.0002818	-5.20069	3.55006
LCN2	0.0038933	-5.31777	2.40968
LCP1	8.16e-05	-6.61422	4.08831
LEF1	0.0129737	-1.326	1.88694
LETM2	0.0016133	-2.16236	2.79228
LGR4	0.0321547	-1.05486	1.49276
LHX6	0.0057585	-2.03799	2.23969
LIAS	0.0051962	-1.00279	2.28431
LIG1	0.0069726	-1.20505	2.15661
LMO2	0.0329686	-1.6869	1.4819
LPXN	0.0002818	-5.82467	3.55006
LRAP	0.003312	-2.39626	2.47991
LRIG1	0.006553	-1.48909	2.18356
LRMP	0.0232701	-2.45338	1.6332
LRRC16	0.0019792	-1.39865	2.70351
LRRC17	0.0007277	-2.45138	3.13805
LRRC8A	0.0023364	-2.37456	2.63145
LRRN1	0.0010969	-1.93096	2.95983
LRRN6C	0.0076251	-1.31653	2.11775
LTBR	0.0002226	-4.04119	3.65247
LY6E	0.0430833	-2.46025	1.36569
LYPD3	0.0123527	-1.34911	1.90824
M160	0.0002304	-3.12311	3.63752
MAGEA1	0.0004582	-2.41371	3.33894
MAGEA3	0.0002315	-3.08128	3.63545
MAGEA6	0.0058884	-1.57139	2.23
MAGEB2	0.010163	-1.30041	1.99298
MAL2	0.000371	-5.04652	3.43063
MAP3K1	0.001664	-1.51314	2.77885
MAP3K9	0.0142086	-1.033	1.84745
MAP7	0.0015277	-3.00497	2.81596
MAPK13	0.0004131	-3.94472	3.38394
MARK1	0.0030357	-2.01777	2.51774
MARVELD3	0.0017371	-3.43185	2.76018
MASS1	0.0012186	-2.11729	2.91414
MASTL	0.0071566	-1.04313	2.14529
MCPH1	0.0136816	-1.00476	1.86386
MDS028	0.0091105	-1.02508	2.04046
MECR	0.0269157	-1.08404	1.56999
MEIS1	0.025653	-1.38519	1.59086
MEIS2	0.0005041	-2.18456	3.29748
METTL7A	0.0006057	-3.63294	3.21774
MFSD2	0.0012786	-2.03194	2.89327
MFSD3	0.0192462	-1.43127	1.71566
MGLL	0.0059921	-1.32369	2.22242
MGST1	0.0008882	-3.84604	3.05149
MGST2	0.0011291	-2.42289	2.94727
MIB2	0.014121	-2.25703	1.85013
MICAL-L1	0.0463399	-1.27053	1.33404
MLF1IP	0.0285785	-1.5825	1.54396
MLKL	0.0115851	-2.10394	1.9361
MLSTD1	0.0089208	-1.13283	2.0496
MLZE	0.0016133	-2.06769	2.79228
MME	0.0005726	-2.13054	3.24215
MMP1	0.0016922	-6.08552	2.77155
MMP28	0.0162559	-2.02511	1.78899
MN1	0.049521	-1.72915	1.30521
MOBKL2B	0.0153382	-1.69829	1.81423
MOCOS	0.0023364	-2.27723	2.63145
MOSC1	0.000343	-2.81075	3.46471
MOSC2	0.0160885	-1.30241	1.79348
MR1	0.0028067	-2.15044	2.5518
MRPL50	0.0211792	-1.01694	1.67409
MRRF	0.0021565	-1.3577	2.66625
MST1R	0.038622	-1.65889	1.41317
MSX1	0.0102641	-1.7625	1.98868
MTAC2D1	0.0030629	-1.45645	2.51387
MTBP	0.0014757	-1.62146	2.831
MTMR11	0.0031112	-2.3314	2.50707
MTSS1	0.0198672	-1.12286	1.70186
MTUS1	0.0108826	-1.09199	1.96327
MUC20	0.0120385	-1.06547	1.91943
MXD1	0.0026663	-1.72245	2.57409
MYB	0.0012986	-2.01592	2.88652
MYCBP2	0.0057962	-1.02717	2.23686
MYO1B	0.0026725	-1.59231	2.57308
MYO1D	0.0014757	-2.84956	2.831
MYOHD1	0.036851	-1.23112	1.43355
MYST3	0.011648	-1.27967	1.93375
NALP2	0.000689	-3.55756	3.16178
NAPRT1	0.0124523	-2.35932	1.90475
NARG1L	0.0046866	-1.12964	2.32914
NCBP1	0.0314068	-1.05689	1.50298
NCF2	0.002756	-1.26921	2.55972
NCOA7	0.0026834	-1.83033	2.57131
NDFIP2	0.0139882	-1.37048	1.85424
NEDD9	0.000673	-2.02124	3.17198
NELL2	0.0153607	-1.24984	1.81359
NET1	0.0047758	-2.33383	2.32095
NFKB1	0.0016967	-1.42094	2.77039
NFKBIZ	0.003749	-2.45172	2.42608
NGFRAP1	0.0174453	-1.31252	1.75832
NGFRAP1L1	0.0016988	-1.56509	2.76986
NHS	0.0086127	-1.605	2.06486
NID2	0.0038008	-3.91781	2.42012
NKX3-1	0.0026847	-1.43046	2.5711
NMU	0.0001495	-4.38161	3.82536
NOSIP	0.0228292	-1.00687	1.64151
NOV	0.0055386	-1.18756	2.2566
NP	0.0058093	-1.59281	2.23588
NPAL1	0.0018135	-1.67048	2.74148
NPAL3	0.031786	-1.3691	1.49776
NPC2	0.0130873	-1.07145	1.88315
NPL	0.001346	-2.11778	2.87095
NR4A2	0.0299297	-1.31956	1.5239
NRG1	0.0036444	-1.20265	2.43837
NRG4	0.0031813	-1.53193	2.4974
NRIP1	0.0042474	-1.63367	2.37188
NUBPL	0.0151751	-1.09279	1.81887
NUP62	0.0295988	-1.06497	1.52873
OACT5	0.0030629	-1.52837	2.51387
OAF	0.0229373	-2.7339	1.63946
OAS1	0.0015267	-2.27042	2.81625
OAS2	0.0001865	-4.56982	3.72932
OAS3	0.005976	-1.49779	2.22359
OASL	0.0002905	-2.8379	3.53685
OCIAD2	0.0011142	-2.5473	2.95304
OLR1	0.0002139	-3.24827	3.66979
OSTF1	0.0102242	-1.06507	1.99037
OTUD1	0.0095743	-1.64432	2.01889
OVOL2	0.0006993	-2.39828	3.15534
OXCT1	0.0066311	-1.73663	2.17841
OXSM	0.0016346	-2.06944	2.78659
P2RY5	0.0056518	-1.23792	2.24781
PADI3	0.0001716	-4.77005	3.76548
PAK6	0.0006948	-2.53311	3.15814
PALLD	0.0030822	-2.27412	2.51114
PAMCI	0.003995	-1.17571	2.39848
PARP12	0.0459545	-1.24495	1.33767
PARP14	0.0047354	-1.04715	2.32464
PARP9	0.0023997	-2.00721	2.61984
PBX1	0.0037756	-1.40748	2.42301
PCSK6	0.0148552	-1.1649	1.82812
PCSK9	0.0106205	-1.4417	1.97386
PDGFRL	0.0094692	-1.78634	2.02369
PDLIM7	0.0033377	-1.36385	2.47655
PDZK3	0.0063765	-1.93084	2.19542
PEG10	0.0061961	-1.26651	2.20788
PELI1	0.0177201	-1.19238	1.75153
PELI2	0.0072944	-1.32589	2.13701
PER2	0.0075139	-1.48711	2.12413
PEX5	0.0023513	-1.35205	2.62869
PFTK1	0.0118596	-1.84203	1.92593
PGM2	0.0019258	-2.06958	2.71539
PHACTR3	0.0005132	-2.46728	3.28971
PHF11	0.0092117	-1.08794	2.03566
PHGDH	0.0006152	-1.99033	3.21098
PHLDA3	0.0498026	-1.88648	1.30275
PHLDB2	0.0009254	-2.5974	3.03367
PHLPP	0.005402	-1.02067	2.26745
PI3	9.69e-05	-5.4399	4.01368
PIGT	0.0306792	-1.08297	1.51316
PIK3CG	0.0264937	-1.10649	1.57686
PIWIL1	0.0122982	-2.33138	1.91016
PKIA	0.0019745	-1.61735	2.70454
PKIB	0.0109565	-2.15104	1.96033
PKP1	0.0051818	-2.95007	2.28552
PKP2	0.0019649	-2.62921	2.70666
PKP3	0.0402354	-1.21622	1.39539
PLA2G4A	0.0002226	-5.08809	3.65247
PLAG1	0.0157642	-1.24335	1.80233
PLAT	0.0019283	-4.34386	2.71483
PLAUR	0.0012053	-2.83713	2.9189
PLCL2	0.0014452	-1.53511	2.84007
PLEK2	0.0004131	-3.11004	3.38394
PLEKHA2	0.0191551	-2.34933	1.71772
PLEKHA4	0.0087287	-1.24707	2.05905
PLEKHA5	0.0008864	-2.38537	3.05237
PLEKHA6	0.0005258	-2.32506	3.27918
PLEKHG3	0.0005426	-2.09886	3.26552
PLEKHG4	0.005707	-1.38337	2.24359
PLSCR1	0.0020903	-2.07541	2.67979
PLTP	0.0086464	-3.59959	2.06316
PLXDC2	0.0073724	-2.04426	2.13239
PLXNA1	0.0093812	-1.81869	2.02774
PLXNB1	0.0034175	-1.83241	2.46629
PLXNB2	0.0335903	-1.07	1.47379
PMAIP1	0.0112639	-1.80358	1.94831
PML	0.0362073	-1.58932	1.4412
PNKP	0.0362191	-1.75642	1.44106
PNPO	0.0070341	-1.09663	2.15279
PODXL	0.0260036	-1.67953	1.58497
PODXL2	0.0070629	-2.55738	2.15102
POLB	0.0031182	-1.34729	2.5061
POLD1	0.0134796	-1.49439	1.87032
POLM	0.0492411	-1.0925	1.30767
PON3	0.0126353	-1.85359	1.89841
PORCN	0.0057451	-1.22368	2.2407
POU2F2	0.0002467	-3.50991	3.60783
PPAPDC2	0.0200522	-1.08608	1.69784
PPL	0.0034544	-2.06879	2.46163
PPM1K	0.0071922	-1.43851	2.14314
PPM2C	0.0172841	-1.413	1.76235
PPP1R13L	0.0203731	-2.48654	1.69094
PPP1R14C	0.030296	-2.23866	1.51861
PRDX2	0.0010652	-2.40416	2.97257
PRG1	0.0029008	-2.12865	2.53748
PRIC285	0.0020249	-1.72053	2.6936
PRKCH	0.0031955	-3.11897	2.49546
PRKD2	0.0341649	-1.24958	1.46642
PRMT6	0.0017076	-1.41438	2.76761
PRNP	0.0194583	-1.01546	1.7109
PROM2	0.0001017	-4.75418	3.99268
PROSC	0.0337869	-1.18442	1.47125
PRPF38B	0.0142514	-1.15323	1.84614
PRPS2	0.0180529	-1.00744	1.74345
PRSS2	0.0007499	-1.91919	3.125
PRSS3	0.0002253	-3.77247	3.64724
PRSS8	0.0018135	-4.58423	2.74148
PRTFDC1	0.004318	-1.23971	2.36472
PSME1	0.0204729	-1.09951	1.68882
PSTPIP2	0.0008685	-3.34471	3.06123
PTGES	0.0002589	-3.73204	3.58687
PTGFRN	0.0017552	-1.99964	2.75567
PTGS1	0.0030219	-3.76415	2.51972
PTGS2	0.0001017	-5.42624	3.99268
PTHLH	0.0018964	-2.98131	2.72207
PTK2B	0.0454184	-1.01551	1.34277
PTK6	0.0051252	-1.97653	2.29029
PTPN1	0.0490343	-1.16614	1.3095
PTPRB	0.0023374	-1.34583	2.63127
PTPRE	0.0003766	-2.51927	3.42412
PTPRF	0.0344462	-1.03974	1.46286
PTPRG	0.0013725	-1.57047	2.86249
PTPRK	0.0061954	-1.33981	2.20793
PTPRR	0.0021565	-1.869	2.66625
PTPRU	0.0056932	-1.21323	2.24464
PYGL	0.0175514	-2.34513	1.75569
RAB25	0.0002253	-5.78784	3.64724
RAB38	0.0001126	-5.97323	3.94846
RAC2	0.000485	-5.6041	3.31426
RAET1G	0.0109284	-1.17052	1.96144
RAET1L	0.0028868	-1.27369	2.53958
RAI14	0.0339235	-2.54616	1.4695
RALGPS2	0.00515	-1.14421	2.28819
RAPGEFL1	0.0008864	-2.43088	3.05237
RARRES3	0.0033001	-1.54949	2.48147
RASL11B	0.0075716	-1.4847	2.12081
RASSF6	0.0023377	-1.61796	2.63121
RBM23	0.0164089	-1.3545	1.78492
RBMS2	0.0238761	-1.39669	1.62204
RBP1	0.0153319	-2.77083	1.8144
RCC2	0.0024198	-1.29332	2.61622
RDH10	0.0238437	-1.0398	1.62263
RDH11	0.0055585	-1.05775	2.25504
REEP4	0.0029429	-1.24223	2.53122
RFC3	0.0056432	-1.29512	2.24847
RFC5	0.0089718	-1.0049	2.04712
RFXAP	0.0142825	-1.23137	1.8452
RGC32	0.0306121	-1.78697	1.51411
RGL1	0.0019792	-1.57489	2.70351
RGS16	0.0070899	-1.94685	2.14936
RGS2	0.0005278	-3.83784	3.27753
RICTOR	0.0187141	-1.33607	1.72783
RIN2	0.043828	-1.53847	1.35825
RNASE7	0.0069189	-1.36724	2.15996
RNF31	0.0206766	-1.05986	1.68452
RNF39	0.0067998	-2.15615	2.1675
RNU32	0.0178055	-1.24263	1.74945
RPL13A	0.0013011	-1.91549	2.88569
RPL18	0.0076251	-1.06887	2.11775
RPL28	0.0277303	-1.11639	1.55705
RPS6KA2	0.0241499	-1.13924	1.61708
RTP4	0.0143379	-1.06182	1.84351
RUNX1	0.0015541	-2.0516	2.80852
RXRA	0.0304679	-1.34609	1.51616
S100A13	0.0118744	-1.71134	1.92539
S100A14	0.0002889	-2.99047	3.53925
S100A16	0.0057962	-2.72323	2.23686
S100A2	8.16e-05	-6.37727	4.08831
S100P	0.000343	-3.39332	3.46471
SALL4	0.0005788	-3.34932	3.23747
SAMD9	0.0026834	-1.27582	2.57131
SAMD9L	0.0008685	-1.88678	3.06123
SART2	0.0002304	-3.2217	3.63752
SAV1	0.0026349	-1.37351	2.57924
SCEL	0.0043606	-1.58075	2.36045
SCHIP1	0.0034436	-1.39221	2.46299
SCNN1A	0.0040379	-3.37848	2.39384
SDC4	0.0156341	-1.14567	1.80593
SDCBP2	0.004654	-2.58077	2.33217
SEC24D	0.0138393	-1.05507	1.85889
SEMA3A	0.0130778	-1.50636	1.88347
SEMA4A	0.0013469	-2.35875	2.87066
SEPW1	0.0335903	-1.85748	1.47379
SERINC2	0.0009666	-4.20913	3.01475
SERPINB1	0.0043062	-1.13402	2.36591
SERPINB13	0.0008376	-3.81579	3.07696
SERPINB2	0.001676	-5.41285	2.77573
SERPINB3	0.0007113	-3.65649	3.14795
SERPINB4	0.0026166	-1.30587	2.58226
SERPINB5	0.0002669	-5.61741	3.57365
SERPINB7	0.0005385	-2.12815	3.26881
SERPINB8	0.0099402	-1.43932	2.0026
SERPINE2	0.0004095	-4.25948	3.38775
SERPINH1	0.0030357	-1.81843	2.51774
SERTAD4	0.000371	-2.58518	3.43063
SETBP1	0.0010251	-1.89589	2.98923
SFN	0.0375495	-2.44894	1.4254
SGK	0.0148671	-1.92432	1.82777
SGPP2	0.0062109	-1.16399	2.20685
SH2D2A	0.0021366	-1.87862	2.67028
SH2D3A	0.0004743	-2.25744	3.32395
SH3BP1	0.0207623	-2.6337	1.68272
SH3MD2	0.0154575	-1.17997	1.81086
SH3TC1	0.0312526	-1.22264	1.50511
SHANK2	0.0020884	-1.60947	2.68019
SHMT2	0.0064339	-1.59853	2.19153
SHRM	0.0004131	-2.62993	3.38394
SIX2	0.0030822	-1.19441	2.51114
SIX4	0.0036925	-1.81712	2.43268
SKP2	0.00055	-2.26393	3.25964
SLC15A3	0.0143398	-1.2542	1.84346
SLC16A9	0.0060761	-2.05768	2.21638
SLC1A3	0.0001102	-4.59122	3.95782
SLC1A5	0.0010092	-1.90134	2.99602
SLC20A2	0.0092931	-1.50291	2.03184
SLC27A2	0.0037286	-1.9997	2.42845
SLC27A3	0.0069627	-1.61447	2.15722
SLC2A1	0.0006324	-2.2261	3.19901
SLC2A10	0.0041556	-2.17488	2.38137
SLC2A9	0.0022065	-1.72161	2.6563
SLC30A7	0.0068853	-1.34349	2.16208
SLC35C1	0.0409058	-1.28873	1.38822
SLC37A1	0.0034877	-1.42957	2.45746
SLC37A2	0.0001824	-3.63696	3.73898
SLC38A5	0.0003157	-2.52856	3.50073
SLC39A8	0.0002467	-3.8864	3.60783
SLC43A3	0.0141396	-1.63554	1.84956
SLC44A1	0.0007156	-2.27705	3.14533
SLC44A2	0.0231448	-1.15877	1.63555
SLC44A3	0.0028746	-2.82092	2.54142
SLC44A5	0.0035029	-1.26534	2.45557
SLC4A11	0.0144326	-1.34017	1.84066
SLC7A2	0.0009388	-2.27433	3.02743
SLC9A1	0.0009462	-1.77391	3.02402
SLCO1B3	0.0004946	-3.56958	3.30575
SLITRK6	0.0036881	-2.1025	2.4332
SLPI	0.0001716	-4.03571	3.76548
SMARCA2	0.0331775	-1.2484	1.47916
SMARCA4	0.0023997	-1.93264	2.61984
SMC1L2	0.0028256	-1.42085	2.54889
SMPDL3A	0.0321681	-1.97107	1.49257
SNAI2	0.0003436	-4.23273	3.46395
SNCG	0.0420131	-1.92386	1.37662
SNF1LK	0.0020884	-1.90337	2.68019
SNTB1	0.0024198	-1.46479	2.61622
SNX30	0.0091942	-1.10616	2.03649
SORD	0.0013732	-1.84331	2.86227
SOX13	0.0026919	-1.68643	2.56994
SOX15	9.23e-05	-4.98227	4.0348
SOX7	0.0002818	-4.74457	3.55006
SP110	0.0049755	-1.2909	2.30316
SPFH2	0.0113575	-1.91314	1.94472
SPINT1	0.0015779	-2.70715	2.80192
SPOCD1	0.0035834	-2.07332	2.4457
SPRR1A	0.0092502	-3.17638	2.03385
SPRR1B	0.0068658	-3.08698	2.16331
SRC	0.048136	-1.43427	1.31753
SRD5A1	0.028632	-1.11223	1.54315
SRPX	0.0019259	-1.63763	2.71537
SRPX2	0.0003435	-3.05138	3.46407
ST14	0.000485	-2.65868	3.31426
ST3GAL1	0.007116	-2.17058	2.14776
ST3GAL5	0.0004262	-2.57074	3.37039
ST3GAL6	0.0018986	-1.82206	2.72157
ST6GAL1	0.0334162	-1.74323	1.47604
ST6GALNAC5	0.0057585	-1.09985	2.23969
STAP2	0.0013451	-1.54435	2.87125
STARD5	0.0292031	-1.47263	1.53457
STAT1	0.0055143	-1.30122	2.25851
STAT2	0.0030056	-1.60362	2.52207
STC1	0.0015996	-1.80096	2.79599
STX16	0.0055485	-1.16815	2.25582
STX19	0.0094692	-1.73595	2.02369
STX6	0.0144468	-1.0549	1.84023
SULF2	0.0036881	-3.87764	2.4332
SYK	0.0006009	-2.81482	3.2212
SYT8	0.0020903	-3.52729	2.67979
SYTL3	0.0250262	-1.17358	1.60161
SYTL4	0.0038627	-1.88613	2.41311
TACSTD1	0.0012053	-3.0777	2.9189
TASP1	0.0047375	-1.43599	2.32445
TAX1BP3	0.0057312	-1.18698	2.24175
TBC1D2	0.0005262	-4.01331	3.27885
TBC1D4	0.001892	-1.38933	2.72308
TCN1	0.0021918	-2.79499	2.6592
TFF2	0.0454184	-2.20101	1.34277
TFPI2	0.0026915	-3.44233	2.57001
TGFA	0.0013011	-3.12782	2.88569
TGFBR2	0.0025902	-1.32778	2.58667
TGIF2	0.0018269	-1.6383	2.73829
TGM2	0.0017371	-2.53364	2.76018
THBD	0.0194604	-3.06391	1.71085
THBS1	0.0153505	-2.84293	1.81388
THRAP6	0.0067163	-1.36787	2.17287
TICAM2	0.0395768	-1.09943	1.40256
TIGD2	0.0021231	-1.86638	2.67303
TINAGL1	0.003508	-3.89208	2.45494
TLE1	0.0044495	-1.40172	2.35169
TLR4	0.0016288	-1.4767	2.78813
TLR5	0.0393289	-1.15046	1.40529
TM4SF11	0.0087208	-2.34653	2.05944
TM9SF1	0.0294766	-1.51581	1.53052
TMEM117	0.0212524	-1.1318	1.67259
TMEM16A	0.0006009	-4.8831	3.2212
TMEM27	0.0016967	-1.80675	2.77039
TMEM30B	0.0001961	-5.3113	3.70752
TMEM40	0.0069832	-1.69834	2.15595
TMEM45A	0.0004571	-2.58066	3.33999
TMEM46	0.0021918	-1.85104	2.6592
TMEM66	0.0006993	-1.95301	3.15534
TMEM69	0.0091113	-1.02784	2.04042
TMEM71	0.0357621	-1.40224	1.44658
TMPRSS4	0.0005751	-4.00371	3.24026
TNFAIP3	0.0020014	-2.30003	2.69867
TNFAIP8L1	0.0334143	-1.09672	1.47607
TNFRSF10A	0.0166684	-1.09145	1.77811
TNFRSF10B	0.0064486	-1.16406	2.19053
TNFRSF19	0.0133681	-2.35285	1.87393
TNFRSF25	0.0348954	-1.87284	1.45723
TNFRSF6B	0.0019745	-2.86999	2.70454
TNFSF10	0.0003393	-3.21351	3.46942
TNIK	0.0027505	-1.33201	2.56059
TNIP3	0.0475326	-1.04599	1.32301
TNNI2	0.0023992	-1.69417	2.61993
TOMM34	0.0122909	-1.80166	1.91042
TP73L	0.0018809	-4.7876	2.72563
TPD52L1	9.69e-05	-4.37926	4.01368
TRAF3	0.0085468	-1.08425	2.0682
TRIM15	0.0076251	-2.49827	2.11775
TRIM22	0.0027775	-2.60431	2.55635
TRIM29	0.0100058	-1.89525	1.99975
TRIM31	0.0036693	-2.09246	2.43542
TRIM38	0.0245836	-1.03822	1.60935
TRIM8	0.0032861	-1.43307	2.48332
TRIP6	9.69e-05	-5.42807	4.01368
TRPM4	0.0303938	-2.29861	1.51721
TRPV4	0.0033056	-1.92894	2.48075
TSC22D1	0.0052569	-2.85817	2.27927
TSPAN1	0.000657	-3.33215	3.18243
TSPAN12	0.0292031	-1.86932	1.53457
TSPAN3	0.0291393	-1.09786	1.53552
TSPAN6	0.000737	-2.26355	3.13253
TTLL12	0.0043995	-1.27697	2.3566
TUBA1	0.000343	-3.80729	3.46471
TUSC1	0.0107189	-1.39156	1.96985
TXNIP	0.0002517	-2.95504	3.59912
UBE1L	0.0035029	-1.69613	2.45557
UBE2L6	0.00055	-2.10506	3.25964
UCHL3	0.0035029	-1.58708	2.45557
UCN2	0.0046808	-1.39342	2.32968
UGT1A10	0.0006558	-3.52591	3.18323
UGT1A6	0.0002391	-3.10928	3.62142
UGT1A7	0.0004571	-2.60217	3.33999
UGT1A8	0.0037477	-1.71708	2.42624
UGT2B7	0.0004131	-2.59008	3.38394
UGT8	0.0029144	-2.09451	2.53545
ULBP2	0.0009125	-3.50327	3.03977
UNC13D	0.0069189	-2.44918	2.15996
UNG2	0.0026238	-1.67262	2.58107
UPK3B	0.0431554	-2.0264	1.36496
URP2	0.0002818	-3.25106	3.55006
UST	0.0027899	-2.41414	2.55441
VANGL2	0.0168902	-2.02036	1.77237
VDAC3	0.0120822	-1.03715	1.91785
VDR	0.004444	-1.05396	2.35223
VIPR1	0.0109124	-1.9246	1.96208
WARS	0.017083	-1.17186	1.76744
WDR72	8.16e-05	-5.79352	4.08831
WNT7A	0.0023826	-2.65056	2.62295
WRN	0.0039229	-1.1197	2.40639
XDH	0.0112729	-2.56334	1.94796
XRCC1	0.0050205	-1.20453	2.29925
YOD1	0.003285	-1.21905	2.48346
YPEL3	0.0068392	-1.94505	2.16499
ZBED2	0.0180117	-2.74195	1.74445
ZC3H12A	0.0013469	-2.78848	2.87066
ZCCHC6	0.022859	-1.3174	1.64094
ZD52F10	0.0018197	-4.54329	2.74
ZFP3	0.0063741	-1.51815	2.19558
ZFP36L1	0.0105155	-2.21233	1.97817
ZHX2	0.0010652	-2.08411	2.97257

## Sheet: ns
symbol	adj.P.Val	logFC	p取对数
76P	0.0743441	-0.446346	1.12875
A1BG	0.198465	0.319861	0.702317
A2BP1	0.892511	-0.102674	0.0493865
A2M	0.856039	-0.117839	0.0675067
A2ML1	0.960634	-0.0786477	0.0174418
A3GALT2	0.655734	0.190351	0.183272
A4GALT	0.108051	-0.736472	0.966369
A4GNT	0.973645	-0.0583399	0.0115995
AAA1	0.646	-0.170327	0.189767
AAAS	0.825363	-0.168013	0.0833552
AACS	0.585454	-0.324138	0.232507
AACSL	0.971924	-0.0580214	0.0123676
AADACL1	0.0625336	0.644005	1.20389
AADACL2	0.944252	-0.0806573	0.0249121
AADAT	0.130741	-0.481831	0.883587
AAK1	0.105716	-0.613675	0.975858
AAMP	0.781562	0.312592	0.107037
AANAT	0.932676	0.0808443	0.030269
AARS	0.100553	-0.596796	0.997605
AARSD1	0.22674	-0.66974	0.644472
AARSL	0.625277	-0.191613	0.203928
AASDHPPT	0.97903	0.0663296	0.00920413
AATF	0.344776	0.381185	0.462463
AATK	0.916153	0.0849338	0.0380319
ABAT	0.82067	-0.144342	0.0858317
ABC1	0.889578	0.2447	0.0508162
ABCA10	0.974176	0.0476555	0.0113625
ABCA11	0.0785295	-0.823762	1.10497
ABCA12	0.959807	-0.0814132	0.0178162
ABCA2	0.724709	-0.450115	0.139836
ABCA4	0.933981	-0.0941612	0.0296618
ABCA5	0.716353	0.194815	0.144873
ABCA6	0.177966	-0.543993	0.749663
ABCA7	0.917255	0.102864	0.03751
ABCA8	0.977219	0.0405632	0.010008
ABCB1	0.963005	0.05868	0.0163717
ABCB10	0.815884	-0.132352	0.0883717
ABCB11	0.760058	-0.171284	0.119153
ABCB4	0.873194	0.110671	0.0588891
ABCB5	0.689229	0.155073	0.161636
ABCB6	0.699026	-0.23942	0.155507
ABCB7	0.676816	-0.217123	0.169529
ABCB8	0.843077	0.230158	0.0741327
ABCB9	0.242316	0.727647	0.615618
ABCC10	0.333515	0.284745	0.476884
ABCC11	0.918501	-0.0992473	0.0369201
ABCC12	0.860712	0.125554	0.0651422
ABCC13	0.891609	0.0963308	0.0498256
ABCC2	0.110858	0.582521	0.955231
ABCC3	0.0633847	1.38649	1.19802
ABCC5	0.445619	-0.352675	0.351036
ABCC6	0.990855	0.0168974	0.00398989
ABCC8	0.811294	0.131449	0.0908215
ABCC9	0.778316	0.140565	0.108844
ABCD2	0.934905	-0.101696	0.0292324
ABCD3	0.940209	-0.0833327	0.0267755
ABCD4	0.12558	-0.37011	0.901079
ABCF1	0.230595	0.762067	0.63715
ABCF2	0.362003	0.389672	0.441288
ABCF3	0.99341	-0.0166423	0.0028716
ABCG2	0.102741	1.32008	0.988258
ABCG4	0.986899	0.0344752	0.00572738
ABCG5	0.970472	-0.0651311	0.0130168
ABCG8	0.987726	0.022844	0.00536329
ABHD1	0.865976	0.13747	0.062494
ABHD10	0.22116	-0.344423	0.655294
ABHD11	0.983452	0.0306765	0.00724692
ABHD14A	0.178391	-0.451783	0.748628
ABHD2	0.813778	0.13082	0.0894942
ABHD3	0.486274	0.452047	0.313119
ABHD4	0.161679	-0.609396	0.791348
ABHD5	0.692687	-0.175084	0.159463
ABHD8	0.997806	0.0125396	0.000954019
ABHD9	0.763727	-0.153589	0.117062
ABI1	0.97628	-0.0445197	0.0104257
ABI2	0.143343	0.955125	0.843625
ABI3	0.970472	-0.0542386	0.0130168
ABI3BP	0.28711	-0.344252	0.541952
ABL1	0.929909	-0.192355	0.0315595
ABL2	0.916522	0.0899273	0.0378571
ABLIM1	0.125476	0.534357	0.90144
ABLIM2	0.997806	-0.00609052	0.000954019
ABLIM3	0.712542	0.213108	0.14719
ABO	0.829103	-0.236944	0.0813915
ABP1	0.952462	-0.0720865	0.0211523
ABRA	0.997806	0.00832792	0.000954019
ABT1	0.923449	-0.133977	0.034587
ABTB1	0.808393	-0.211523	0.0923777
ABTB2	0.125412	0.79712	0.901661
ACA10	0.827897	0.17569	0.082024
ACA33	0.476809	-0.371968	0.321656
ACAA2	0.329985	-0.353648	0.481505
ACACA	0.269753	-0.319221	0.569035
ACAD10	0.373926	0.481649	0.427215
ACAD8	0.98794	0.0654805	0.00526956
ACAD9	0.975008	-0.0405699	0.010992
ACADL	0.156589	-0.45218	0.80524
ACADM	0.882334	0.112169	0.0543669
ACADS	0.369938	-0.40254	0.431872
ACADSB	0.716011	0.415555	0.14508
ACADVL	0.210612	-0.620451	0.676518
ACBD3	0.582213	-0.245323	0.234918
ACBD4	0.981456	0.0364303	0.00812925
ACBD5	0.681627	0.19975	0.166453
ACBD6	0.986899	-0.0252415	0.00572738
ACBD7	0.962819	-0.069588	0.0164553
ACCN2	0.979081	0.0893962	0.00918147
ACCN3	0.967397	0.0670995	0.0143951
ACCN4	0.756139	0.183534	0.121399
ACCN5	0.947687	0.0996633	0.0233351
ACD	0.396712	-0.511381	0.401525
ACE	0.598566	0.188659	0.222888
ACE2	0.0599938	-0.542478	1.22189
ACF	0.968536	-0.0518601	0.0138843
ACHE	0.853861	0.11057	0.0686127
ACIN1	0.12833	-0.48734	0.891671
ACLY	0.596603	0.267961	0.224315
ACMSD	0.914478	-0.0873849	0.038827
ACN9	0.0928894	-0.455627	1.03203
ACO1	0.998518	0.00784055	0.000643884
ACO2	0.677845	-0.367753	0.16887
ACOT1	0.955755	0.0968242	0.0196536
ACOT12	0.645092	0.335939	0.190379
ACOT2	0.991688	-0.0169343	0.00362512
ACOT7	0.340576	0.262263	0.467786
ACOT9	0.972309	-0.0569048	0.0121956
ACOX1	0.590164	0.284602	0.229027
ACOX2	0.0512171	1.32259	1.29059
ACOX3	0.232906	0.577544	0.632819
ACOXL	0.33894	-0.323537	0.469877
ACP2	0.0988177	-0.541097	1.00517
ACP5	0.977194	-0.0368559	0.0100194
ACP6	0.0682593	-1.1959	1.16584
ACPP	0.154343	-0.435565	0.811513
ACPT	0.981694	-0.0355157	0.00802369
ACR	0.899799	0.0958947	0.0458546
ACRBP	0.9701	-0.0727648	0.0131835
ACRC	0.848167	-0.357825	0.0715185
ACRV1	0.178305	0.48574	0.748836
ACSBG1	0.985622	0.0329925	0.00628939
ACSBG2	0.993509	0.0216722	0.00282833
ACSL1	0.949448	0.236773	0.0225289
ACSL3	0.866598	-0.194499	0.0621822
ACSL4	0.491955	-0.436576	0.308074
ACSL6	0.831605	0.130294	0.0800826
ACSM1	0.990767	0.0178807	0.00402842
ACSM2	0.755501	0.152792	0.121765
ACSM3	0.304966	-0.282578	0.515748
ACTB	0.991688	0.0499992	0.00362512
ACTBL1	0.87856	0.123373	0.0562284
ACTC	0.803215	0.130269	0.0951682
ACTG1	0.980413	0.12726	0.00859112
ACTG2	0.974719	-0.0487158	0.0111204
ACTL6A	0.473482	0.390997	0.324696
ACTL6B	0.997252	-0.00667939	0.00119504
ACTL7A	0.979081	0.0366935	0.00918147
ACTL7B	0.974176	-0.0400962	0.0113625
ACTL8	0.926245	-0.0789222	0.0332739
ACTN1	0.983521	-0.0282749	0.00721632
ACTN2	0.97637	-0.0429595	0.0103856
ACTN3	0.859549	0.131399	0.0657293
ACTN4	0.300755	1.03881	0.521787
ACTR10	0.949448	-0.221144	0.0225289
ACTR1A	0.172169	1.19884	0.764046
ACTR1B	0.17371	-0.459993	0.760175
ACTR2	0.0616779	0.590481	1.20987
ACTR3	0.487847	0.536544	0.311716
ACTR3B	0.871912	0.152589	0.0595272
ACTR5	0.504501	0.223839	0.297138
ACTR6	0.951315	-0.130539	0.0216758
ACTR8	0.979985	0.0392913	0.0087807
ACTRT1	0.87456	0.141939	0.0582105
ACVR1	0.311783	0.520543	0.506148
ACVR1B	0.747995	-0.154699	0.126101
ACVR2A	0.9616	0.0649513	0.0170055
ACVR2B	0.977194	-0.0466276	0.0100194
ACVRL1	0.949558	-0.085172	0.0224784
ACY1L2	0.809572	-0.310136	0.0917447
ACY3	0.875513	-0.135289	0.0577375
ACYP1	0.933274	-0.149168	0.0299908
ACYP2	0.843398	-0.116468	0.0739673
AD031	0.284886	-0.877006	0.54533
ADAL	0.0775803	0.538836	1.11025
ADAM11	0.108366	0.457753	0.965106
ADAM12	0.967539	-0.0598662	0.0143315
ADAM17	0.107855	0.605343	0.967161
ADAM18	0.997806	-0.0114801	0.000954019
ADAM19	0.945147	-0.0726787	0.0245006
ADAM2	0.998763	0.00378457	0.000537511
ADAM20	0.982651	-0.0290707	0.00760079
ADAM21	0.992373	-0.014591	0.00332493
ADAM22	0.326469	0.281127	0.486158
ADAM23	0.550737	0.249351	0.259056
ADAM30	0.933274	0.0760004	0.0299908
ADAM32	0.969208	-0.0629422	0.0135831
ADAM33	0.803168	-0.143769	0.0951936
ADAM3A	0.997806	-0.00845426	0.000954019
ADAM5	0.780732	-0.175758	0.107498
ADAM6	0.916528	-0.0925096	0.0378542
ADAM7	0.975008	-0.0456733	0.010992
ADAM9	0.466745	-0.311208	0.33092
ADAMDEC1	0.960634	0.0552609	0.0174418
ADAMTS10	0.793807	0.13613	0.100285
ADAMTS12	0.959189	-0.0593463	0.018096
ADAMTS13	0.968525	-0.0552104	0.0138893
ADAMTS14	0.98177	-0.0329262	0.00799024
ADAMTS15	0.969208	0.0466301	0.0135831
ADAMTS16	0.930774	-0.0873513	0.0311556
ADAMTS17	0.996593	-0.0172863	0.00148204
ADAMTS18	0.963005	0.0713901	0.0163717
ADAMTS19	0.922723	-0.129688	0.0349286
ADAMTS2	0.970686	0.0453635	0.0129214
ADAMTS20	0.101907	-0.484063	0.991796
ADAMTS3	0.806785	0.136844	0.0932423
ADAMTS4	0.15081	0.370793	0.82157
ADAMTS5	0.995924	0.0133017	0.00177389
ADAMTS6	0.168954	-0.539388	0.772231
ADAMTS7	0.968536	-0.0521403	0.0138843
ADAMTS8	0.918093	0.0888693	0.0371133
ADAMTS9	0.971682	0.0479586	0.0124759
ADAMTSL1	0.608169	-0.203136	0.215976
ADAMTSL2	0.946435	-0.08058	0.0239093
ADAMTSL3	0.998524	0.00383599	0.000641362
ADAR	0.0647523	-0.555279	1.18874
ADARB1	0.458355	-0.296594	0.338798
ADARB2	0.829441	-0.133089	0.0812146
ADC	0.926022	-0.126582	0.0333787
ADCK1	0.462927	0.277575	0.334487
ADCK2	0.977194	-0.0389149	0.0100194
ADCK4	0.133651	-0.524611	0.874028
ADCK5	0.932676	-0.136692	0.030269
ADCY1	0.768398	0.177322	0.114414
ADCY2	0.898806	0.0939707	0.0463339
ADCY3	0.935936	-0.108288	0.0287537
ADCY4	0.995924	-0.0150309	0.00177389
ADCY5	0.997806	0.00905187	0.000954019
ADCY6	0.336525	0.37072	0.472983
ADCY8	0.967431	-0.0621835	0.0143801
ADCYAP1	0.963594	-0.0531126	0.0161058
ADCYAP1R1	0.981456	-0.0349166	0.00812925
ADD1	0.977194	0.0717295	0.0100194
ADD2	0.876875	0.115845	0.0570622
ADFP	0.986899	-0.0539292	0.00572738
ADH1B	0.984375	-0.0252071	0.0068396
ADH1C	0.0542454	-0.524081	1.26564
ADH4	0.999178	0.00187699	0.00035692
ADH5	0.16868	-0.36707	0.772937
ADH6	0.871912	-0.135757	0.0595272
ADI1	0.956852	0.214047	0.0191551
ADIPOQ	0.979868	-0.033416	0.00883256
ADIPOR1	0.142408	-0.534787	0.846465
ADIPOR2	0.590845	-0.309738	0.228526
ADK	0.15531	-0.423776	0.808801
ADM2	0.520891	0.273388	0.283253
ADMR	0.940944	0.0834573	0.0264365
ADNP	0.315236	-0.290508	0.501365
ADORA1	0.683083	0.160798	0.165526
ADORA2B	0.687314	0.309674	0.162845
ADORA3	0.959564	-0.0666047	0.0179259
ADPGK	0.898649	-0.112431	0.0464099
ADPN	0.97628	0.0375208	0.0104257
ADPRH	0.0642197	0.542129	1.19233
ADPRHL1	0.0723417	0.691905	1.14061
ADPRHL2	0.847989	0.156473	0.07161
ADRA1A	0.827861	-0.117665	0.0820425
ADRA1D	0.993502	-0.0315705	0.00283147
ADRA2A	0.893176	0.118258	0.0490631
ADRA2B	0.982063	-0.0294108	0.00786074
ADRA2C	0.912767	0.138966	0.0396403
ADRB3	0.714322	0.16138	0.146106
ADRBK1	0.630576	0.17578	0.200263
ADRBK2	0.85636	0.118373	0.0673438
ADRM1	0.994001	-0.0276275	0.002613
ADSL	0.296517	0.497583	0.527951
ADSS	0.0783292	-0.533893	1.10608
ADSSL1	0.122258	0.50914	0.912724
AEBP1	0.970472	0.0633018	0.0130168
AEBP2	0.109363	-0.917311	0.961131
AER61	0.416122	-0.31728	0.380779
AES	0.997252	-0.0195117	0.00119504
AFAP	0.100464	0.943451	0.997991
AFAR3	0.704187	0.226487	0.152312
AFARP1	0.987165	-0.020978	0.00561038
AFF1	0.91761	-0.0824556	0.037342
AFF2	0.950436	-0.088482	0.0220772
AFF3	0.0826723	0.433428	1.08264
AFF4	0.0679248	0.487704	1.16797
AFG3L1	0.904273	-0.2499	0.0437002
AFG3L2	0.78231	-0.140221	0.106621
AFM	0.987477	0.0247344	0.00547292
AFMID	0.0787165	0.567524	1.10393
AFP	0.697584	-0.189748	0.156404
AFTIPHILIN	0.984581	0.133564	0.00674868
AGA	0.937994	-0.162454	0.0277998
AGBL2	0.867446	0.106617	0.0617577
AGBL3	0.990667	-0.0286556	0.0040723
AGBL4	0.845484	-0.116695	0.0728947
AGC1	0.74709	-0.156451	0.126627
AGER	0.981456	0.0331028	0.00812925
AGGF1	0.969374	-0.0534556	0.0135088
AGL	0.0965363	-0.702628	1.01531
AGPAT1	0.21885	0.536603	0.659853
AGPAT2	0.640867	-0.617958	0.193232
AGPAT3	0.931225	0.155548	0.0309455
AGPAT4	0.279953	0.485923	0.552915
AGPAT5	0.480615	-0.567819	0.318203
AGPAT6	0.949929	0.0721476	0.0223088
AGPAT7	0.351798	-0.684859	0.453707
AGPS	0.989599	0.0477466	0.00454093
AGR2	0.987924	0.0533502	0.0052766
AGRN	0.0512879	-2.09071	1.28999
AGRP	0.711329	-0.158065	0.147929
AGT	0.977194	-0.0381611	0.0100194
AGTPBP1	0.354105	-0.3472	0.450868
AGTR1	0.995924	-0.014087	0.00177389
AGTR2	0.870881	-0.102174	0.0600412
AGTRAP	0.995379	-0.0282965	0.00201131
AGTRL1	0.953097	0.069319	0.020863
AGXT	0.9608	0.0657167	0.0173669
AGXT2	0.870865	-0.125936	0.0600492
AGXT2L1	0.953288	0.0888288	0.0207759
AHCTF1	0.98177	-0.028056	0.00799024
AHCY	0.853904	-0.284479	0.0685908
AHDC1	0.943474	-0.314623	0.0252701
AHI1	0.501443	0.21503	0.299779
AHNAK	0.07362	0.75356	1.133
AHR	0.987606	0.0763561	0.0054165
AHRR	0.613483	-0.173644	0.212197
AHSG	0.604674	-0.18327	0.218479
AICDA	0.946435	-0.077852	0.0239093
AIF1	0.968559	0.0482381	0.0138741
AIFL	0.98177	-0.0362427	0.00799024
AIM1L	0.945372	0.075593	0.0243971
AIP	0.856544	0.248103	0.0672502
AIPL1	0.943934	0.079448	0.0250583
AIRE	0.967571	-0.0494539	0.0143172
AJAP1	0.949448	0.0717834	0.0225289
AK2	0.154343	-0.553669	0.811513
AK3L1	0.241808	-0.754004	0.61653
AK3L2	0.194968	-0.749983	0.710036
AK5	0.318841	0.271556	0.496426
AK7	0.960634	-0.0817099	0.0174418
AKAP1	0.304549	0.476456	0.516343
AKAP10	0.36026	0.368809	0.443383
AKAP11	0.093919	-0.586229	1.02725
AKAP13	0.104048	0.4331	0.982768
AKAP14	0.856544	0.110794	0.0672502
AKAP2	0.971717	-0.0442264	0.0124601
AKAP3	0.452661	-0.214969	0.344227
AKAP4	0.694703	-0.164745	0.158201
AKAP5	0.702004	-0.181298	0.153661
AKAP6	0.953962	0.0650836	0.0204691
AKAP7	0.45559	0.277955	0.341425
AKAP8	0.971717	-0.0800832	0.0124601
AKAP8L	0.842066	0.141291	0.0746541
AKAP9	0.807483	-0.19821	0.0928665
AKNA	0.999802	-0.00041325	8.59119e-05
AKR1A1	0.579761	-0.309099	0.236751
AKR1B1	0.102308	-0.726534	0.990092
AKR1C1	0.828614	-0.14666	0.0816476
AKR1C2	0.899448	-0.116454	0.046024
AKR1C4	0.999311	-0.00189991	0.000299245
AKR1CL1	0.914887	0.0995934	0.0386324
AKR1CL2	0.159455	-0.515679	0.797363
AKR1D1	0.957392	-0.0865276	0.01891
AKR7A2	0.905827	0.240672	0.0429548
AKR7A3	0.886835	0.155586	0.0521571
AKT1	0.602198	0.188006	0.22026
AKT1S1	0.610438	-0.25254	0.214359
AKT3	0.357264	0.244495	0.447011
ALAD	0.0956544	-0.417958	1.0193
ALAS1	0.311524	0.394881	0.506509
ALAS2	0.219077	0.314562	0.659403
ALB	0.974069	0.0538781	0.0114104
ALDH1A1	0.676801	-0.180232	0.169539
ALDH1A2	0.0827792	-0.55934	1.08208
ALDH1B1	0.334448	0.706493	0.475671
ALDH1L2	0.981694	0.0320178	0.00802369
ALDH3A2	0.33894	-0.588672	0.469877
ALDH3B1	0.913309	-0.329616	0.0393824
ALDH3B2	0.836706	-0.115199	0.0774272
ALDH4A1	0.167321	0.488307	0.77645
ALDH6A1	0.655099	-0.422136	0.183693
ALDH7A1	0.740029	-0.304272	0.130751
ALDH8A1	0.989658	-0.0182411	0.0045149
ALDH9A1	0.0615205	-0.559928	1.21098
ALDOA	0.610082	-0.210337	0.214612
ALDOB	0.998518	0.00406748	0.000643884
ALF	0.950155	-0.0727048	0.0222054
ALG1	0.721648	0.192583	0.141675
ALG10	0.0512508	-0.711809	1.2903
ALG12	0.487685	0.206594	0.311861
ALG14	0.202668	-0.385483	0.693214
ALG2	0.157306	-0.475595	0.803255
ALG3	0.834976	-0.284991	0.0783258
ALG5	0.0794583	-1.10883	1.09986
ALG6	0.26657	0.298517	0.574188
ALG8	0.969595	0.0879412	0.0134095
ALG9	0.0565795	-0.492074	1.24734
ALK	0.472172	0.208725	0.3259
ALKBH	0.510372	-0.243166	0.292114
ALKBH3	0.558322	-0.275989	0.253115
ALKBH4	0.908356	0.147086	0.0417441
ALKBH5	0.158761	0.466104	0.799255
ALKBH6	0.959564	0.082421	0.0179259
ALKBH7	0.308238	0.96959	0.511113
ALLC	0.836842	0.127781	0.0773565
ALMS1	0.993836	0.0109705	0.00268514
ALOX12	0.793807	0.161982	0.100285
ALOX12B	0.999757	-0.00065446	0.000105546
ALOX12P2	0.998763	0.00293834	0.000537511
ALOX15	0.959469	-0.0608345	0.0179688
ALOX15B	0.905679	-0.105399	0.0430259
ALOXE3	0.959564	-0.0558645	0.0179259
ALPI	0.878164	-0.112982	0.0564242
ALPK3	0.957617	-0.0692776	0.0188081
ALPL	0.977611	0.057196	0.00983405
ALPP	0.972297	0.0811062	0.0122012
ALPPL2	0.066268	1.30629	1.1787
ALS2CL	0.0529415	-0.747945	1.2762
ALS2CR11	0.99339	0.0142404	0.0028803
ALS2CR12	0.986182	0.035072	0.00604271
ALS2CR13	0.621432	0.374483	0.206606
ALS2CR14	0.987813	-0.122908	0.00532517
ALS2CR16	0.987165	0.0216127	0.00561038
ALS2CR19	0.790614	-0.160183	0.102036
ALS2CR4	0.988359	-0.0536543	0.00508519
ALS2CR7	0.918162	0.0899083	0.0370806
ALS2CR8	0.708709	0.197573	0.149532
ALX3	0.935899	-0.0959641	0.0287709
ALX4	0.324265	0.272603	0.489099
AMAC1	0.919641	0.088414	0.0363818
AMAC1L2	0.976602	-0.0497252	0.0102826
AMACR	0.994918	0.0150275	0.00221293
AMBN	0.94863	-0.0720256	0.022903
AMBP	0.979432	-0.0591381	0.00902558
AMD1	0.171475	0.397983	0.765799
AMDHD1	0.651683	-0.172479	0.185964
AMDHD2	0.75232	0.277804	0.123597
AMELX	0.777462	-0.138482	0.109321
AMELY	0.924361	-0.0937278	0.0341582
AMFR	0.0733431	0.540644	1.13464
AMH	0.0814424	-0.492896	1.08915
AMHR2	0.959033	0.0680611	0.0181663
AMICA1	0.972349	-0.0434584	0.0121777
AMID	0.230568	0.370485	0.637201
AMIGO1	0.977611	-0.0406568	0.00983405
AMIGO2	0.974526	0.0792083	0.0112068
AMIGO3	0.973813	0.0405721	0.0115245
AMN	0.844877	-0.124792	0.0732064
AMOT	0.145777	0.535954	0.83631
AMOTL1	0.34473	-0.29103	0.462521
AMOTL2	0.971717	0.064656	0.0124601
AMPD1	0.383389	0.274522	0.416361
AMPD2	0.842603	0.112549	0.074377
AMPD3	0.665257	-0.24077	0.17701
AMPH	0.976036	-0.0395683	0.0105343
AMT	0.169544	0.498799	0.770716
AMY1A	0.971717	0.0777111	0.0124601
AMY1B	0.531553	-0.689091	0.274454
AMY1C	0.0979062	1.0533	1.00919
AMY2A	0.909981	0.0976281	0.0409675
AMY2B	0.956862	-0.0691708	0.0191508
AMZ1	0.974176	-0.0453382	0.0113625
AMZ2	0.967571	-0.0534423	0.0143172
ANAPC1	0.918501	0.144799	0.0369201
ANAPC10	0.181831	-0.564292	0.740332
ANAPC11	0.109394	0.435857	0.961005
ANAPC2	0.728888	-0.3771	0.137339
ANAPC4	0.626778	-0.376965	0.202887
ANAPC5	0.196536	-0.372085	0.706557
ANAPC7	0.119621	0.630599	0.922194
ANG	0.280209	0.780109	0.552518
ANGEL1	0.52701	-0.295346	0.278182
ANGEL2	0.847608	0.414547	0.071805
ANGPT1	0.999802	0.00029722	8.59119e-05
ANGPT2	0.75232	-0.147709	0.123597
ANGPT4	0.998634	0.00375038	0.000593652
ANGPTL1	0.981722	0.0344457	0.00801134
ANGPTL2	0.989716	-0.0191864	0.00448928
ANGPTL3	0.99782	0.0111798	0.000947926
ANGPTL5	0.819747	0.135923	0.0863202
ANGPTL6	0.824075	0.133648	0.0840334
ANGPTL7	0.978829	0.0361821	0.00929322
ANK1	0.908468	-0.339966	0.0416905
ANK2	0.421478	0.301052	0.375226
ANKDD1A	0.974787	-0.143627	0.0110902
ANKFN1	0.840235	0.116888	0.0755994
ANKFY1	0.207268	-0.408053	0.683468
ANKH	0.861359	-0.124214	0.064816
ANKHD1	0.208677	0.578326	0.680526
ANKK1	0.945151	-0.0725423	0.024499
ANKMY1	0.894791	0.114474	0.0482782
ANKMY2	0.994408	-0.021837	0.00243535
ANKRD11	0.959504	-0.0714692	0.017953
ANKRD12	0.949195	0.168725	0.0226447
ANKRD13	0.255791	0.302702	0.592115
ANKRD13B	0.211917	0.488524	0.673834
ANKRD13C	0.857671	-0.122195	0.0666794
ANKRD13D	0.833922	0.141188	0.0788744
ANKRD15	0.833922	0.179893	0.0788744
ANKRD16	0.344085	0.253592	0.463335
ANKRD17	0.303091	-0.32784	0.518427
ANKRD19	0.549431	-0.253751	0.260087
ANKRD2	0.909574	0.100551	0.0411622
ANKRD20A2	0.282109	0.501235	0.549583
ANKRD20A3	0.165355	0.572039	0.781583
ANKRD20B	0.993642	-0.0149907	0.00277023
ANKRD21	0.837871	0.117707	0.0768226
ANKRD23	0.989247	0.0201604	0.00469526
ANKRD24	0.708283	0.158927	0.149793
ANKRD26	0.990667	0.0278531	0.0040723
ANKRD27	0.947713	0.0656437	0.023323
ANKRD28	0.286473	0.319791	0.542916
ANKRD29	0.0664131	-0.792762	1.17775
ANKRD30A	0.960634	0.0553315	0.0174418
ANKRD30B	0.951063	0.246637	0.0217905
ANKRD31	0.885647	-0.113764	0.0527392
ANKRD32	0.824462	-0.120576	0.0838295
ANKRD33	0.305574	1.86648	0.514884
ANKRD35	0.975151	0.0477834	0.0109281
ANKRD36	0.255178	0.28737	0.593158
ANKRD37	0.775533	0.450134	0.1104
ANKRD38	0.957143	0.0794684	0.0190231
ANKRD39	0.0819565	1.47371	1.08642
ANKRD41	0.155196	-0.410544	0.809119
ANKRD42	0.800201	-0.16664	0.0968009
ANKRD44	0.997806	-0.00654306	0.000954019
ANKRD45	0.975008	-0.0432139	0.010992
ANKRD46	0.0864103	-0.543652	1.06343
ANKRD47	0.585531	0.188981	0.23245
ANKRD49	0.18897	-0.407733	0.723606
ANKRD50	0.990687	0.0281331	0.0040634
ANKRD6	0.987119	-0.0206528	0.00563062
ANKRD7	0.98224	-0.0371561	0.00778252
ANKRD9	0.998888	-0.00385225	0.000483161
ANKS1A	0.15491	-0.365931	0.80992
ANKS3	0.718632	0.343111	0.143493
ANKS4B	0.757478	-0.151731	0.12063
ANKS6	0.543898	-0.242276	0.264483
ANKZF1	0.902352	-0.224312	0.0446241
ANLN	0.845698	0.229601	0.0727846
ANP32A	0.939241	0.129604	0.0272228
ANP32C	0.827318	0.430454	0.0823278
ANP32D	0.960634	-0.0640182	0.0174418
ANP32E	0.980413	-0.0787169	0.00859112
ANTXR2	0.848043	-0.380227	0.071582
ANTXRL	0.856544	-0.146424	0.0672502
ANXA11	0.332451	-0.396323	0.478272
ANXA13	0.967397	-0.0540334	0.0143951
ANXA2	0.387083	0.239907	0.412196
ANXA2P1	0.989599	-0.0911543	0.00454093
ANXA2P3	0.956852	0.233607	0.0191551
ANXA4	0.873767	0.139202	0.0586043
ANXA5	0.929909	-0.21579	0.0315595
ANXA6	0.973821	-0.0508743	0.011521
ANXA7	0.0738495	0.445361	1.13165
ANXA9	0.993509	0.0194161	0.00282833
AOAH	0.967539	-0.0488716	0.0143315
AOC2	0.990687	-0.0167179	0.0040634
AOC3	0.899619	-0.0978066	0.0459415
AOF2	0.0541096	-0.57832	1.26673
AOX1	0.126604	0.514613	0.897553
AOX2	0.997027	0.00791428	0.00129317
AP1B1	0.294244	-0.587097	0.531293
AP1G1	0.426088	-0.240356	0.370501
AP1GBP1	0.96174	-0.0938789	0.0169422
AP1M1	0.0871022	1.13575	1.05997
AP1S1	0.71879	-0.209	0.143398
AP1S2	0.070278	0.861945	1.15318
AP1S3	0.448678	0.63809	0.348066
AP2A1	0.37837	-0.758962	0.422083
AP2B1	0.189275	0.573517	0.722907
AP2M1	0.440763	-0.441458	0.355795
AP3B1	0.91761	0.364952	0.037342
AP3B2	0.636656	0.199155	0.196095
AP3D1	0.483706	0.222789	0.315419
AP3M1	0.148403	0.685678	0.828556
AP3M2	0.0816943	-0.884539	1.08781
AP3S2	0.341841	0.321631	0.466176
AP4B1	0.267621	-0.566924	0.572479
AP4E1	0.446747	-0.325589	0.349938
AP4S1	0.729324	0.149303	0.137079
APAF1	0.836328	-0.157768	0.0776232
APBA1	0.991688	-0.0140706	0.00362512
APBA2	0.963566	0.0557708	0.0161184
APBA2BP	0.140888	0.625654	0.851124
APBA3	0.638429	0.369162	0.194888
APBB1	0.868578	0.107303	0.0611911
APBB1IP	0.978615	-0.0446494	0.009388
APBB2	0.999594	0.00138651	0.000176359
APBB3	0.563628	0.544779	0.249008
APC	0.710903	-0.231792	0.14819
APC2	0.942427	0.163321	0.0257521
APCDD1	0.310235	-0.479229	0.508309
APCS	0.843933	0.131406	0.0736922
APEG1	0.811393	0.121938	0.0907685
APEH	0.106207	-0.59682	0.973845
APEX1	0.570652	-0.54685	0.243629
APEX2	0.989133	-0.0737397	0.00474531
APH1A	0.984135	-0.0985976	0.00694554
API5	0.10639	-0.695511	0.9731
APIN	0.992034	0.0182987	0.00347362
APITD1	0.419514	0.340133	0.377254
APLN	0.896694	-0.0991466	0.0473555
APLP2	0.331974	-0.503048	0.478896
APM-1	0.987165	-0.0304428	0.00561038
APOA1	0.977194	-0.0707779	0.0100194
APOA1BP	0.318927	1.22685	0.496309
APOA2	0.979081	-0.0379858	0.00918147
APOA4	0.733627	0.15306	0.134525
APOA5	0.550491	-0.224787	0.25925
APOB	0.826282	-0.164901	0.0828716
APOB48R	0.917743	0.0903512	0.0372791
APOBEC1	0.933981	0.0797203	0.0296618
APOBEC2	0.966283	0.0508112	0.0148957
APOBEC3A	0.903657	0.0941782	0.0439963
APOBEC3B	0.0595389	-0.834934	1.2252
APOBEC3C	0.67019	-0.200276	0.173802
APOBEC3D	0.683499	-0.184775	0.165262
APOBEC3F	0.263667	0.345379	0.578945
APOBEC3G	0.132383	0.393447	0.878167
APOBEC4	0.910955	-0.0985821	0.0405033
APOC2	0.928034	-0.0968707	0.0324359
APOC3	0.807483	0.157518	0.0928665
APOC4	0.967863	0.0660241	0.014186
APOD	0.151921	-0.896144	0.818382
APOF	0.701102	-0.1596	0.154218
APOH	0.871912	0.101697	0.0595272
APOL1	0.98382	0.0522437	0.00708426
APOL2	0.89074	0.100308	0.050249
APOL3	0.195844	-0.616903	0.708089
APOL4	0.980413	0.0316996	0.00859112
APOL5	0.92911	-0.0777623	0.0319328
APOL6	0.318314	-0.313121	0.497145
APOLD1	0.450233	-0.664868	0.346563
APOM	0.0824306	0.489017	1.08391
APPBP2	0.954824	-0.0598854	0.0200765
APPL	0.36685	0.651863	0.435512
APRIN	0.13373	-0.638752	0.87377
APRT	0.768889	-0.26204	0.114137
APS	0.99341	0.0162424	0.0028716
APTX	0.778041	0.183514	0.108997
APXL2	0.963566	-0.0592982	0.0161184
AQP1	0.976036	0.057094	0.0105343
AQP10	0.960634	-0.0582508	0.0174418
AQP12A	0.462042	0.240942	0.335319
AQP2	0.984988	0.028058	0.00656924
AQP4	0.590164	0.225127	0.229027
AQP5	0.981456	-0.0340476	0.00812925
AQP6	0.752702	-0.155425	0.123377
AQP7	0.458892	-0.212972	0.338289
AQP7P1	0.960634	-0.0816275	0.0174418
AQP7P2	0.432212	-0.310063	0.364304
AQP8	0.271842	0.297059	0.565684
AQP9	0.499945	0.233417	0.301078
AQR	0.423422	-0.290851	0.373227
AR	0.344085	-0.26425	0.463335
ARAF	0.100871	0.893895	0.996236
ARC	0.321412	0.263238	0.492938
ARCN1	0.986899	-0.0519865	0.00572738
AREG	0.983895	0.0298393	0.00705133
ARF1	0.240938	-0.339829	0.618095
ARF4	0.804127	-0.210411	0.0946754
ARF5	0.985414	-0.0499104	0.00638132
ARF6	0.935936	-0.201541	0.0287537
ARFGAP1	0.982571	-0.0461414	0.00763597
ARFGAP3	0.541471	0.382548	0.266425
ARFGEF1	0.0747536	0.569063	1.12637
ARFGEF2	0.780511	-0.152244	0.107621
ARFIP1	0.373488	0.320207	0.427723
ARFIP2	0.967418	0.065113	0.014386
ARFRP1	0.678415	-0.329439	0.168505
ARG1	0.966565	0.0559063	0.0147687
ARG2	0.0650142	-0.637267	1.18699
ARG99	0.972058	0.0517919	0.012308
ARGFX	0.998642	0.00375052	0.000590216
ARGFXP2	0.974294	0.0529637	0.01131
ARHGAP1	0.0841601	-0.715752	1.07489
ARHGAP10	0.0633637	0.835634	1.19816
ARHGAP11A	0.264596	-0.44103	0.577417
ARHGAP12	0.981954	0.0277698	0.00790864
ARHGAP15	0.990852	0.0306764	0.00399138
ARHGAP18	0.194564	-1.38153	0.710937
ARHGAP20	0.979081	-0.0338605	0.00918147
ARHGAP21	0.954824	-0.174923	0.0200765
ARHGAP22	0.987119	0.0233856	0.00563062
ARHGAP24	0.0679043	0.701471	1.1681
ARHGAP26	0.954715	0.0856211	0.0201263
ARHGAP27	0.966921	0.17266	0.0146088
ARHGAP28	0.953263	0.0731602	0.0207871
ARHGAP29	0.446035	0.851903	0.350631
ARHGAP30	0.944129	-0.100073	0.0249687
ARHGAP5	0.886068	-0.133481	0.052533
ARHGAP6	0.934546	-0.0785428	0.0293993
ARHGAP8	0.876987	0.116688	0.0570067
ARHGAP9	0.993171	-0.0121975	0.00297575
ARHGDIA	0.969839	-0.129838	0.0133005
ARHGDIG	0.690904	-0.189261	0.160582
ARHGEF1	0.670624	-0.52277	0.173521
ARHGEF10	0.662065	0.184873	0.1791
ARHGEF10L	0.626256	-0.243676	0.203248
ARHGEF11	0.12833	0.365031	0.891671
ARHGEF15	0.972309	-0.0542807	0.0121956
ARHGEF17	0.604072	0.214466	0.218911
ARHGEF18	0.0888226	-0.640172	1.05148
ARHGEF19	0.625467	0.219098	0.203796
ARHGEF2	0.266196	-0.825562	0.574799
ARHGEF3	0.944157	-0.19109	0.0249556
ARHGEF5	0.882334	0.0987528	0.0543669
ARHGEF7	0.690944	-0.185136	0.160557
ARHGEF9	0.971717	-0.0514546	0.0124601
ARID1B	0.0667556	0.49773	1.17551
ARID2	0.824086	-0.119971	0.0840273
ARID3A	0.0703006	1.2207	1.15304
ARID3B	0.579981	-0.361914	0.236586
ARID3C	0.986899	-0.0219481	0.00572738
ARID4A	0.16251	-0.379445	0.789119
ARID4B	0.455598	0.269	0.341418
ARID5A	0.608169	0.181174	0.215976
ARID5B	0.0915423	1.69787	1.03838
ARIH1	0.956001	0.0834148	0.0195417
ARIH2	0.615784	-0.467397	0.210572
ARL1	0.959829	0.0567747	0.0178061
ARL10	0.979761	0.0421625	0.00887967
ARL11	0.93468	0.078665	0.0293369
ARL13A	0.979081	0.0351137	0.00918147
ARL13B	0.0821628	0.545026	1.08532
ARL15	0.9192	-0.118598	0.0365898
ARL17P1	0.980413	0.05686	0.00859112
ARL2	0.765208	0.491158	0.116221
ARL2BP	0.678415	0.253085	0.168505
ARL3	0.432012	0.416741	0.364504
ARL4D	0.214947	-0.742149	0.667669
ARL5	0.452137	0.360993	0.34473
ARL5B	0.0682121	-0.452257	1.16614
ARL5C	0.857249	-0.113397	0.0668928
ARL6	0.225491	0.378511	0.64687
ARL6IP	0.437351	0.604836	0.35917
ARL6IP2	0.998518	0.00658336	0.000643884
ARL6IP4	0.140869	0.5659	0.851186
ARL6IP5	0.0643177	-0.801759	1.19167
ARL6IP6	0.247044	0.308079	0.607226
ARL8A	0.898202	-0.0916322	0.0466261
ARL8B	0.956852	-0.0756471	0.0191551
ARL9	0.964874	-0.08957	0.0155295
ARMC2	0.992159	0.0166776	0.00341886
ARMC4	0.908468	-0.115244	0.0416905
ARMC5	0.983556	-0.0320659	0.00720091
ARMC6	0.07693	0.458265	1.1139
ARMC7	0.157022	0.83366	0.804039
ARMC8	0.390763	0.334094	0.408087
ARMC9	0.0882922	0.773898	1.05408
ARMCX2	0.780845	-0.300448	0.107435
ARMCX3	0.983647	-0.0556015	0.00716064
ARMCX4	0.955626	-0.13782	0.019712
ARMCX5	0.11699	0.466801	0.931852
ARMCX6	0.128704	0.379782	0.890409
ARMETL1	0.800437	-0.193083	0.0966731
ARNT	0.947062	0.146025	0.0236217
ARNTL	0.952662	0.0803699	0.0210612
ARNTL2	0.126522	-0.400534	0.897833
ARP10	0.991039	0.0183907	0.00390925
ARPC1A	0.687245	0.229062	0.162888
ARPC2	0.373488	-0.353036	0.427723
ARPC4	0.509817	-0.29146	0.292586
ARPC5	0.554976	-0.349452	0.255725
ARPC5L	0.3476	-0.759372	0.458921
ARPM1	0.0695567	-1.34272	1.15766
ARPM2	0.957547	0.0737838	0.0188397
ARPP-19	0.466232	-0.230446	0.331398
ARPP-21	0.772947	0.279824	0.11185
ARR3	0.905926	0.102148	0.0429075
ARRB2	0.997806	-0.00682311	0.000954019
ARRDC1	0.171028	-0.895611	0.766932
ARRDC2	0.257422	0.472379	0.589355
ARRDC3	0.624067	0.256076	0.204769
ARRDC4	0.918501	-0.0947356	0.0369201
ARS2	0.729359	0.147774	0.137059
ARSA	0.606573	0.493396	0.217117
ARSD	0.945592	-0.181612	0.0242963
ARSE	0.654442	-0.184314	0.184129
ARSF	0.939745	-0.0718605	0.0269901
ARSG	0.994433	-0.0123607	0.0024243
ARSH	0.461037	0.232458	0.336265
ARSI	0.44641	0.387133	0.350266
ART1	0.77735	-0.15958	0.109383
ART3	0.9192	-0.129799	0.0365898
ART4	0.962876	0.0553403	0.0164296
ART5	0.361761	0.289912	0.441578
ARTS-1	0.656728	-0.184987	0.182614
ARV1	0.535127	0.27336	0.271543
ARVCF	0.372548	-0.241417	0.428818
ARVP6125	0.960159	0.0570737	0.0176567
ARX	0.993201	-0.017218	0.00296303
ASAH1	0.311185	-0.315667	0.506981
ASAH2	0.378091	0.249241	0.422403
ASAH3	0.959546	0.0758537	0.0179344
ASAH3L	0.38397	-0.26602	0.415702
ASAHL	0.892511	-0.107225	0.0493865
ASB1	0.551508	0.247717	0.258448
ASB10	0.959564	-0.0691035	0.0179259
ASB11	0.971717	-0.0565101	0.0124601
ASB12	0.77141	-0.145419	0.112715
ASB13	0.0791988	-0.634705	1.10128
ASB14	0.975008	-0.0633561	0.010992
ASB15	0.94282	0.0909468	0.025571
ASB16	0.728888	0.16464	0.137339
ASB17	0.934097	0.0958911	0.0296081
ASB18	0.310235	-0.268421	0.508309
ASB2	0.888366	-0.107557	0.0514083
ASB3	0.693555	-0.325347	0.158919
ASB4	0.832894	-0.143747	0.0794101
ASB5	0.936296	0.0744939	0.0285869
ASB6	0.221409	-0.306164	0.654805
ASB7	0.614848	-0.242365	0.211232
ASB8	0.997806	0.009954	0.000954019
ASCC2	0.960392	-0.246708	0.0175515
ASCC3L1	0.132455	0.633976	0.877932
ASCIZ	0.632854	-0.269278	0.198696
ASCL1	0.929629	0.0848641	0.0316903
ASCL3	0.922092	-0.105264	0.0352256
ASCL4	0.766757	0.150187	0.115342
ASF1A	0.999843	0.0001379	6.79724e-05
ASF1B	0.610258	-0.401157	0.214486
ASGR1	0.972309	0.0684068	0.0121956
ASGR2	0.803844	0.203119	0.0948285
ASH1L	0.905848	0.0916456	0.0429444
ASH2L	0.198281	-0.689191	0.702718
ASIP	0.977194	-0.0431727	0.0100194
ASL	0.967571	-0.052416	0.0143172
ASMT	0.79071	-0.149167	0.101983
ASNA1	0.809254	-0.143114	0.091915
ASNS	0.126839	0.436825	0.896748
ASNSD1	0.315151	0.307745	0.501481
ASPA	0.943745	0.0892041	0.0251454
ASPHD1	0.323157	0.502164	0.490586
ASPN	0.982651	-0.0277648	0.00760079
ASPSCR1	0.294248	0.794714	0.531286
ASTE1	0.360314	-0.261694	0.443319
ASTL	0.968573	0.0548214	0.0138677
ASTN	0.971924	0.0478138	0.0123676
ASXL2	0.346512	0.629199	0.460281
ASZ1	0.979081	-0.0342313	0.00918147
ATAD1	0.751955	0.167966	0.123808
ATAD3A	0.22077	-0.832092	0.65606
ATAD3B	0.960634	-0.0615036	0.0174418
ATAD4	0.983895	0.0343763	0.00705133
ATBF1	0.0537553	-0.884039	1.26958
ATCAY	0.942104	0.0773974	0.0259012
ATE1	0.744609	0.205413	0.128071
ATF1	0.994408	0.0283296	0.00243535
ATF2	0.0878617	0.838795	1.0562
ATF3	0.531622	0.920389	0.274397
ATF4	0.316999	-0.834682	0.498943
ATF5	0.432212	0.465729	0.364304
ATF7	0.647444	-0.211553	0.188798
ATF7IP	0.977194	-0.0398382	0.0100194
ATG16L2	0.990687	0.0201708	0.0040634
ATG3	0.952662	0.114286	0.0210612
ATG4A	0.0706189	0.723746	1.15108
ATG4B	0.954044	0.0647195	0.0204315
ATG4C	0.980413	0.0580441	0.00859112
ATG4D	0.976036	0.0417058	0.0105343
ATG5	0.0766109	0.681912	1.11571
ATG7	0.854691	0.344521	0.0681911
ATG9A	0.772908	0.249566	0.111872
ATG9B	0.897292	0.100971	0.0470661
ATIC	0.247046	0.555973	0.607223
ATN1	0.959564	-0.0603977	0.0179259
ATOH1	0.821935	-0.189642	0.0851626
ATOH7	0.981456	-0.0430611	0.00812925
ATOX1	0.387532	0.623251	0.411693
ATP10A	0.98177	0.0523331	0.00799024
ATP10B	0.999178	-0.0020393	0.00035692
ATP10D	0.391534	-0.303915	0.407231
ATP11A	0.862653	-0.106286	0.0641638
ATP11B	0.769952	-0.172015	0.113536
ATP11C	0.198847	0.52057	0.701482
ATP12A	0.98177	0.0360226	0.00799024
ATP13A1	0.714387	-0.176258	0.146066
ATP13A2	0.203876	-0.562434	0.690634
ATP13A3	0.892068	0.122393	0.049602
ATP13A4	0.878164	-0.122692	0.0564242
ATP13A5	0.99341	0.014054	0.0028716
ATP1A2	0.93155	0.0894486	0.0307937
ATP1A3	0.990667	0.0214406	0.0040723
ATP1A4	0.974101	-0.0426156	0.0113961
ATP1B2	0.959564	0.0698902	0.0179259
ATP1B3	0.528899	-0.285623	0.276627
ATP1B4	0.364097	0.243814	0.438783
ATP2A1	0.977194	-0.0533655	0.0100194
ATP2A2	0.770416	0.280027	0.113275
ATP2A3	0.996593	0.00893067	0.00148204
ATP2B1	0.28591	0.34636	0.54377
ATP2B2	0.75232	-0.193962	0.123597
ATP2B3	0.644968	-0.179744	0.190462
ATP2B4	0.435732	-0.255863	0.360781
ATP2C1	0.839666	0.140554	0.0758936
ATP4A	0.998763	-0.00300904	0.000537511
ATP4B	0.987165	0.0203799	0.00561038
ATP5A1	0.19934	-0.32973	0.700406
ATP5B	0.968419	-0.048872	0.0139367
ATP5C1	0.0588557	-0.517829	1.23021
ATP5D	0.909469	0.195422	0.0412119
ATP5E	0.48749	-0.211475	0.312034
ATP5F1	0.0711214	-0.840929	1.148
ATP5G2	0.20325	0.348064	0.69197
ATP5G3	0.222909	-0.550912	0.651873
ATP5H	0.937813	0.209828	0.0278838
ATP5I	0.833561	-0.131351	0.0790624
ATP5J	0.851265	-0.163269	0.0699352
ATP5J2	0.581865	-0.464757	0.235178
ATP5L	0.0942367	0.506173	1.02578
ATP5O	0.991541	-0.0212971	0.0036891
ATP5S	0.286473	-0.390452	0.542916
ATP6AP1	0.164849	1.01815	0.782913
ATP6AP2	0.885127	-0.179295	0.0529943
ATP6V0A1	0.116368	0.934867	0.934166
ATP6V0A2	0.999594	-0.00229421	0.000176359
ATP6V0A4	0.420611	-0.273847	0.37612
ATP6V0B	0.601887	-0.219761	0.220485
ATP6V0C	0.331483	0.647287	0.479539
ATP6V0D2	0.99341	-0.0125085	0.0028716
ATP6V0E2L	0.0971358	2.40183	1.01262
ATP6V1A	0.280611	-0.340117	0.551895
ATP6V1B1	0.0949084	-0.711934	1.0227
ATP6V1B2	0.213432	-0.640399	0.67074
ATP6V1C2	0.985121	0.0275671	0.00651033
ATP6V1D	0.872597	-0.312945	0.0591861
ATP6V1F	0.154343	0.42732	0.811513
ATP6V1G1	0.866516	-0.116619	0.0622234
ATP6V1G2	0.118798	0.48602	0.925192
ATP6V1G3	0.907423	-0.109562	0.0421903
ATP6V1H	0.297588	-0.316407	0.526385
ATP8A1	0.517716	-0.204751	0.285908
ATP8A2	0.967709	0.0705514	0.0142552
ATP8B4	0.975887	-0.0822092	0.0106005
ATP9A	0.339063	-0.268415	0.469719
ATP9B	0.416581	0.469778	0.3803
ATPAF1	0.712542	0.314154	0.14719
ATPAF2	0.986899	-0.0212834	0.00572738
ATPBD1B	0.882334	-0.374028	0.0543669
ATPBD1C	0.886915	0.790817	0.0521181
ATPBD3	0.966505	-0.25923	0.0147957
ATPBD4	0.504501	0.390315	0.297138
ATR	0.916812	0.102549	0.0377197
ATRN	0.232131	-0.346476	0.634268
ATRNL1	0.691278	0.155258	0.160347
ATRX	0.895746	-0.142967	0.0478153
ATXN1	0.0658563	1.12779	1.1814
ATXN10	0.994918	0.0153416	0.00221293
ATXN2L	0.401815	0.35388	0.395974
ATXN3	0.954824	-0.079595	0.0200765
ATXN3L	0.975784	-0.0521233	0.0106461
ATXN7	0.997252	-0.00671561	0.00119504
ATXN7L2	0.894682	-0.191659	0.0483313
ATXN7L4	0.981034	0.0307672	0.00831612
AUP1	0.979432	-0.0343915	0.00902558
AURKAIP1	0.463955	0.446306	0.333524
AURKB	0.40913	-0.602323	0.388139
AURKC	0.988131	0.019238	0.00518534
AVEN	0.968898	-0.0910578	0.0137218
AVIL	0.289976	-0.327723	0.537639
AVP	0.991688	0.0183782	0.00362512
AVPR1A	0.895733	0.120625	0.0478214
AVPR1B	0.978459	0.0503909	0.00945723
AVPR2	0.960634	0.104159	0.0174418
AXIN1	0.458116	0.753479	0.339024
AXL	0.957547	0.126503	0.0188397
AXUD1	0.505092	-1.11204	0.29663
AYP1	0.973813	0.0447657	0.0115245
AYTL1	0.984375	0.0384202	0.0068396
AYTL2	0.888178	0.226548	0.0515001
AZGP1	0.973645	0.042521	0.0115995
AZI1	0.696095	0.477671	0.157332
AZI2	0.912332	0.215721	0.039847
AZIN1	0.884092	0.103521	0.0535027
AZU1	0.606754	0.177832	0.216987
B3GALNT2	0.352128	0.318841	0.453299
B3GALT1	0.969707	0.0637603	0.0133593
B3GALT2	0.961334	-0.0556483	0.0171256
B3GALT3	0.0789669	0.44724	1.10255
B3GALT4	0.960634	-0.0908857	0.0174418
B3GALT5	0.805305	-0.127512	0.0940397
B3GALT6	0.916153	-0.116335	0.0380319
B3GALT7	0.49097	-0.312161	0.308945
B3GAT1	0.987165	-0.0202003	0.00561038
B3GAT2	0.986899	-0.0224262	0.00572738
B3GAT3	0.0625979	0.662147	1.20344
B3GNT1	0.986899	0.038412	0.00572738
B3GNT4	0.661843	-0.2409	0.179245
B3GNT5	0.273185	-0.888184	0.563543
B3Gn-T6	0.969081	0.0758211	0.0136399
B3GNT7	0.905794	0.101099	0.0429707
B3GTL	0.990687	0.0261529	0.0040634
B4GALNT2	0.997806	0.00909196	0.000954019
B4GALNT3	0.993502	0.0164854	0.00283147
B4GALT2	0.553549	0.314194	0.256844
B4GALT3	0.243373	-0.360097	0.613728
B4GALT4	0.406439	0.558691	0.391005
B4GALT5	0.075613	-0.860381	1.1214
B4GALT7	0.239143	0.621874	0.621342
bA16L21.2.1	0.997959	-0.0160701	0.000887257
bA9F11.1	0.948117	0.0720412	0.0231382
BAALC	0.213808	-0.363122	0.669976
BAAT	0.967431	0.0546049	0.0143801
BACE1	0.998763	-0.00282926	0.000537511
BACH1	0.291042	-0.347411	0.536045
BACH2	0.685936	-0.229479	0.163716
BAD	0.235557	-0.430879	0.627904
BAG2	0.552092	0.84429	0.257988
BAG3	0.727846	0.408238	0.13796
BAG5	0.106576	-0.721942	0.97234
BAGE	0.997212	0.00767187	0.00121246
BAGE4	0.981121	-0.0308518	0.00827743
BAHD1	0.372737	0.439498	0.428597
BAI1	0.624251	0.184213	0.204641
BAI2	0.5666	0.30889	0.246723
BAI3	0.954468	0.0610487	0.0202387
BAIAP2	0.281199	-0.468861	0.550986
BAIAP2L2	0.602568	0.185477	0.219994
BAIAP3	0.334448	0.273589	0.475671
BAK1	0.622177	-0.314404	0.206086
BAMBI	0.118675	1.0398	0.925642
BANF1	0.93894	-0.153618	0.0273623
BANK1	0.449895	-0.38275	0.346889
BANP	0.674557	0.192753	0.170981
BAPX1	0.71346	0.216377	0.14663
BARD1	0.726242	-0.214555	0.138919
BARHL1	0.872597	-0.110774	0.0591861
BARHL2	0.959807	0.0613163	0.0178162
BARX2	0.867004	-0.143473	0.0619787
BASP1	0.310743	0.947069	0.507599
BAT1	0.142174	-0.549837	0.84718
BAT2	0.816621	0.512685	0.0879795
BAT2D1	0.051202	-0.554437	1.29071
BAT3	0.108003	0.975102	0.966565
BAT4	0.309489	0.290727	0.509354
BAT5	0.924149	-0.222951	0.0342582
BATF2	0.799323	0.150358	0.0972779
BAX	0.0723718	0.654829	1.14043
BAZ1B	0.741567	0.154677	0.129849
BAZ2A	0.988557	-0.0292296	0.00499828
BAZ2B	0.980307	-0.0322783	0.00863798
BBC3	0.713122	-0.14998	0.146836
BBOX1	0.873257	0.11873	0.0588581
BBS1	0.991688	-0.0334996	0.00362512
BBS2	0.968559	0.138572	0.0138741
BBS4	0.0577469	0.76158	1.23847
BBS5	0.89666	0.142681	0.0473721
BBS7	0.168524	0.333123	0.773337
BC002942	0.94863	-0.179663	0.022903
BC37295_3	0.939339	0.0951331	0.0271777
BCAM	0.714334	-0.257817	0.146099
BCAN	0.476592	0.228225	0.321853
BCAP29	0.596603	0.264969	0.224315
BCAP31	0.793966	0.299848	0.100198
BCAR1	0.298059	-0.36078	0.525698
BCAS1	0.490791	0.297985	0.309104
BCAS2	0.550737	-0.907112	0.259056
BCAS3	0.974101	0.0456893	0.0113961
BCDIN3	0.698481	0.262877	0.155846
BCDO2	0.990739	0.0222387	0.00404074
BCKDHA	0.0955338	-1.21336	1.01984
BCKDHB	0.785062	0.268395	0.105096
BCKDK	0.699026	0.343632	0.155507
BCL10	0.981321	0.0407044	0.00818895
BCL2	0.139406	-1.07759	0.855718
BCL2A1	0.119	1.18532	0.924453
BCL2L1	0.994994	0.0389622	0.00217945
BCL2L10	0.37877	-0.309007	0.421624
BCL2L11	0.357571	0.441849	0.446637
BCL2L12	0.0541476	-0.605976	1.26642
BCL2L13	0.894682	0.22654	0.0483313
BCL2L14	0.963005	0.0590035	0.0163717
BCL2L2	0.794559	-0.260222	0.0998736
BCL3	0.907197	-0.327934	0.0422983
BCL6	0.158153	0.606985	0.800922
BCL6B	0.934097	-0.115889	0.0296081
BCL7A	0.623982	-0.193263	0.204828
BCL7B	0.0760482	0.610539	1.11891
BCL9L	0.829441	-0.281211	0.0812146
BCLAF1	0.913062	-0.150161	0.0394996
BCMO1	0.89832	-0.112646	0.0465689
BCMP11	0.981456	0.0365348	0.00812925
BCNP1	0.626837	0.177245	0.202845
BCORL2	0.93148	0.0805719	0.0308265
BCS1L	0.887867	0.127506	0.0516519
BCYRN1	0.106718	0.879209	0.971762
BDH2	0.72469	-0.15893	0.139848
BDKRB1	0.0703537	-0.691415	1.15271
BDKRB2	0.379549	-0.235254	0.420732
BDNF	0.0769752	-0.477725	1.11365
BDP1	0.293234	0.336277	0.532786
BEAN	0.999594	0.00127673	0.000176359
BECN1	0.819611	-0.375765	0.0863923
BET1L	0.0585751	1.09888	1.23229
BEX1	0.0837849	-0.699636	1.07683
BFAR	0.0814424	1.61994	1.08915
BFSP1	0.0594129	0.588725	1.22612
BFSP2	0.412652	0.241634	0.384416
BGLAP	0.972059	0.0446926	0.0123073
BGN	0.377019	0.477099	0.423637
BHLHB2	0.0539756	-1.40487	1.2678
BHLHB4	0.846772	0.121022	0.0722335
BHLHB5	0.984135	0.0313197	0.00694554
BHLHB8	0.960634	-0.0697904	0.0174418
BHLHB9	0.82492	-0.125823	0.0835879
BHMT	0.959546	-0.0703872	0.0179344
BHMT2	0.992159	-0.0163283	0.00341886
BICC1	0.789305	-0.134024	0.102755
BICD1	0.118295	0.453555	0.927032
BID	0.698506	0.152892	0.15583
BIN2	0.761677	0.194294	0.118229
BIRC1	0.910171	0.124246	0.0408769
BIRC4	0.602608	0.439142	0.219965
BIRC5	0.953288	0.196597	0.0207759
BIRC6	0.97628	0.128713	0.0104257
BIRC8	0.890268	-0.119681	0.0504791
BIVM	0.410459	-0.290145	0.386731
BLK	0.89666	-0.0995429	0.0473721
BLM	0.503366	-0.230178	0.298116
BLMH	0.249549	0.755108	0.602844
BLNK	0.226792	-0.455253	0.644372
BLOC1S1	0.797886	0.35575	0.0980592
BLOC1S2	0.958822	0.0674671	0.0182619
BLOC1S3	0.990717	0.0163527	0.00405043
BLR1	0.912824	-0.102115	0.0396132
BLVRB	0.972601	0.21259	0.0120652
BLZF1	0.984958	-0.0242786	0.00658207
BMF	0.550491	-0.211436	0.25925
BMP10	0.71879	-0.155374	0.143398
BMP15	0.892068	0.0995767	0.049602
BMP2K	0.990687	-0.0421216	0.0040634
BMP2KL	0.742432	-0.177877	0.129343
BMP3	0.949158	0.0688034	0.0226617
BMP7	0.192128	2.05812	0.716409
BMP8A	0.831995	0.17107	0.0798792
BMP8B	0.915432	-0.0858266	0.0383737
BMPER	0.995729	-0.0139407	0.00185867
BMPR1B	0.786965	0.128797	0.104044
BMPR2	0.271737	0.428654	0.565852
BMS1L	0.168713	0.614382	0.772851
BMX	0.952662	-0.0639046	0.0210612
BNC1	0.986899	0.0226922	0.00572738
BNIP1	0.187749	0.440773	0.726422
BNIP2	0.990855	-0.0182064	0.00398989
BNIP3L	0.823672	0.193908	0.0842459
BNIPL	0.396712	0.308008	0.401525
BOC	0.344541	-0.25106	0.462759
BOLA1	0.348035	0.302455	0.458377
BOLA2	0.879754	-0.126252	0.0556387
BOLA3	0.465019	0.253502	0.332529
BOLL	0.477027	-0.227021	0.321457
BOP1	0.795417	0.351309	0.0994049
BPESC1	0.967361	0.0511413	0.0144114
BPGM	0.153477	0.398386	0.813956
BPI	0.980863	0.0328773	0.00839147
BPIL1	0.986899	-0.0224136	0.00572738
BPIL2	0.981722	0.0309662	0.00801134
BPIL3	0.977194	-0.0380812	0.0100194
BPNT1	0.702374	-0.303957	0.153432
BPY2	0.981456	0.0302108	0.00812925
BPY2C	0.953288	-0.0701564	0.0207759
BPY2IP1	0.481952	0.467515	0.316996
BRAF	0.284054	-0.358043	0.546599
BRAP	0.901299	0.327748	0.0451311
BRCA1	0.923157	-0.211809	0.0347242
BRCA2	0.103809	-0.801405	0.983764
BRCC2	0.916528	-0.095938	0.0378542
BRD1	0.867425	-0.109342	0.0617681
BRD2	0.967571	0.196573	0.0143172
BRD3	0.320646	-0.65063	0.493975
BRD4	0.818461	0.138041	0.0870022
BRD8	0.760155	0.468032	0.119098
BRD9	0.939241	0.137619	0.0272228
BRDG1	0.991688	0.0169653	0.00362512
BRDT	0.948976	-0.0760023	0.0227449
BRE	0.0801617	0.58031	1.09603
BRF1	0.963516	-0.0663883	0.0161412
BRI3	0.0524991	1.02881	1.27985
BRI3BP	0.159576	-0.455451	0.797033
BRIP1	0.94552	-0.100854	0.0243294
BRMS1	0.361318	0.470416	0.44211
BRP44	0.719753	0.263642	0.142816
BRP44L	0.88836	0.225661	0.0514108
BRPF1	0.937994	0.0958068	0.0277998
BRPF3	0.279558	0.312115	0.553527
BRRN1	0.415333	0.260792	0.381604
BRS3	0.97628	0.0457171	0.0104257
BRSK1	0.940521	0.100801	0.0266316
BRUNOL4	0.806853	0.137413	0.0932056
BRUNOL5	0.899498	0.141059	0.046
BRUNOL6	0.612397	0.175845	0.212967
BRWD1	0.632854	-0.23529	0.198696
BRWD2	0.999594	0.00089444	0.000176359
BRWD3	0.994433	-0.0128405	0.0024243
BSCL2	0.826919	-0.221051	0.0825368
BSDC1	0.774237	0.377144	0.111126
BSG	0.708608	-0.526749	0.149594
BSND	0.941197	-0.0794412	0.0263193
BSPRY	0.811644	-0.182239	0.0906345
BST1	0.679365	0.231061	0.167897
BTAF1	0.465092	0.321216	0.332461
BTBD1	0.42909	0.249142	0.367452
BTBD10	0.823672	-0.282027	0.0842459
BTBD14B	0.168714	0.441343	0.772848
BTBD15	0.930666	0.267988	0.0312063
BTBD2	0.328543	-0.281468	0.483408
BTBD3	0.986899	0.0238739	0.00572738
BTBD4	0.254984	0.924746	0.593486
BTBD5	0.298734	-0.835547	0.524716
BTBD6	0.608169	-0.201338	0.215976
BTBD8	0.821023	0.18244	0.0856449
BTBD9	0.993201	-0.0132018	0.00296303
BTD	0.245771	0.538946	0.609469
BTF3	0.941662	0.0765121	0.0261049
BTF3L4	0.678907	-0.182402	0.16819
BTG1	0.981365	-0.0882764	0.00816952
BTG2	0.448079	-0.489526	0.348645
BTG3	0.994569	-0.0327298	0.00236486
BTG4	0.967431	0.0516973	0.0143801
BTK	0.840088	0.11499	0.0756753
BTLA	0.90893	0.0999671	0.0414697
BTN1A1	0.971924	0.0646707	0.0123676
BTN2A1	0.157439	0.852074	0.802887
BTN2A2	0.104113	-0.425163	0.982494
BTN2A3	0.846772	0.113112	0.0722335
BTN3A1	0.981456	0.0294575	0.00812925
BTN3A2	0.156086	-0.858963	0.806637
BTN3A3	0.109855	-0.509508	0.959179
BTNL2	0.981272	0.0355557	0.00821055
BTNL3	0.794559	0.139086	0.0998736
BTNL8	0.955245	0.0607474	0.0198852
BTRC	0.618347	0.344811	0.208768
BUB1	0.622087	0.642647	0.206149
BUB1B	0.953288	-0.210876	0.0207759
BUB3	0.888801	0.0989248	0.0511955
BXDC2	0.0612175	-0.739321	1.21312
BYSL	0.0605045	0.618981	1.21821
BZRAP1	0.971717	0.0775983	0.0124601
BZRP	0.165553	-0.609046	0.781063
BZRPL1	0.985205	-0.0286895	0.00647361
BZW1	0.917743	0.124316	0.0372791
BZW2	0.147899	-0.543383	0.830036
CA1	0.975506	0.0587399	0.0107702
CA10	0.918424	-0.100065	0.0369565
CA11	0.0806144	0.584384	1.09359
CA12	0.110419	-0.455033	0.956957
CA13	0.496491	0.526827	0.304088
CA14	0.915161	-0.119272	0.0385026
CA3	0.998524	0.00352478	0.000641362
CA4	0.237806	0.321019	0.623777
CA5A	0.960634	0.0604039	0.0174418
CA5B	0.203506	0.427729	0.691423
CA6	0.828614	-0.128575	0.0816476
CA7	0.946426	0.0740099	0.0239132
CA9	0.910153	0.0966442	0.0408857
CAB39L	0.831995	-0.133812	0.0798792
CABC1	0.579589	-0.264399	0.23688
CABIN1	0.80871	0.279905	0.092207
CABP1	0.986899	-0.0281722	0.00572738
CABP2	0.981177	0.0381909	0.0082526
CABP4	0.752186	0.160126	0.123674
CABP5	0.972601	0.0431918	0.0120652
CABP7	0.166543	0.415506	0.778473
CABYR	0.969374	0.117537	0.0135088
CACNA1A	0.999962	8.57e-06	1.65904e-05
CACNA1B	0.971717	0.0455031	0.0124601
CACNA1C	0.986899	0.0309395	0.00572738
CACNA1D	0.535127	0.286572	0.271543
CACNA1E	0.892511	-0.097118	0.0493865
CACNA1F	0.886835	-0.0972868	0.0521571
CACNA1I	0.924265	0.110728	0.0342034
CACNA1S	0.848043	0.120641	0.071582
CACNA2D1	0.943187	-0.100901	0.0254021
CACNA2D2	0.937745	0.0799957	0.0279152
CACNA2D3	0.979868	0.0347829	0.00883256
CACNA2D4	0.819831	-0.192183	0.0862759
CACNB1	0.883622	-0.113755	0.0537335
CACNB2	0.734574	-0.145908	0.133965
CACNB3	0.811393	-0.162161	0.0907685
CACNB4	0.0537963	-0.592001	1.26925
CACNG1	0.591744	0.184569	0.227866
CACNG2	0.973813	0.064641	0.0115245
CACNG3	0.891609	-0.0956474	0.0498256
CACNG5	0.98177	0.0496817	0.00799024
CACNG7	0.842051	0.119871	0.0746616
CACNG8	0.893841	-0.11194	0.0487396
CACYBP	0.858377	-0.11901	0.066322
CAD	0.994208	0.0188352	0.00252257
CADPS	0.661196	0.162588	0.179669
CADPS2	0.0553629	-0.570615	1.25678
CAGE1	0.950155	0.074794	0.0222054
CALB2	0.423766	0.293567	0.372874
CALCA	0.968417	-0.0501913	0.0139376
CALCB	0.712773	0.21424	0.147049
CALCOCO1	0.360128	0.337156	0.443543
CALCR	0.980413	0.0339711	0.00859112
CALCRL	0.976036	0.0640462	0.0105343
CALM2	0.166445	0.336252	0.77873
CALM3	0.937745	-0.236019	0.0279152
CALML3	0.981694	-0.0328073	0.00802369
CALML4	0.346993	-0.566975	0.45968
CALML5	0.890142	-0.158803	0.0505408
CALML6	0.62955	-0.178558	0.20097
CALN1	0.89804	0.111568	0.0467045
CALR	0.859934	-0.14766	0.065535
CALR3	0.828567	0.115701	0.0816722
CAMK1D	0.949345	0.0661591	0.022576
CAMK1G	0.651492	0.180018	0.186091
CAMK2A	0.7338	0.158617	0.134422
CAMK2B	0.933981	-0.113374	0.0296618
CAMK2D	0.26133	0.484926	0.582811
CAMK2N2	0.755501	-0.157111	0.121765
CAMK4	0.322876	-0.341061	0.490964
CAMKK1	0.986557	0.0252404	0.0058776
CAMKV	0.905207	0.14963	0.0432521
CAMLG	0.0537242	0.704271	1.26983
CAMP	0.70695	-0.157656	0.150611
CAMSAP1	0.937626	0.196432	0.0279703
CAMSAP1L1	0.733809	0.194484	0.134417
CAMTA2	0.887174	0.122398	0.0519913
CAND1	0.939693	0.105371	0.0270141
CAND2	0.680443	0.162187	0.167208
CANT1	0.270096	0.633641	0.568482
CANX	0.125815	0.756673	0.900267
CAP1	0.998372	0.0127601	0.000707434
CAPG	0.71376	0.338097	0.146448
CAPN10	0.792413	-0.129781	0.101048
CAPN13	0.68615	-0.176966	0.163581
CAPN14	0.943474	0.0684439	0.0252701
CAPN2	0.0775803	-0.933366	1.11025
CAPN3	0.584063	-0.275909	0.23354
CAPN6	0.973672	0.0871397	0.0115875
CAPN7	0.814894	-0.129606	0.088899
CAPN9	0.997806	0.00586924	0.000954019
CAPNS1	0.970472	-0.0974875	0.0130168
CAPNS2	0.0644948	-1.26515	1.19048
CAPS	0.361944	0.462303	0.441359
CAPS2	0.151026	0.568654	0.820948
CAPSL	0.921805	0.0848515	0.0353608
CAPZA1	0.892175	-0.586358	0.0495499
CAPZA3	0.987726	0.019643	0.00536329
CAPZB	0.997212	-0.00838132	0.00121246
CARD10	0.909469	-0.145978	0.0412119
CARD12	0.968485	0.0504821	0.0139072
CARD14	0.925	0.159543	0.0338583
CARD15	0.397732	-0.266231	0.40041
CARD4	0.409427	-0.568668	0.387823
CARD8	0.690904	0.246843	0.160582
CARD9	0.985611	0.0459825	0.00629441
CARF	0.994287	-0.0139468	0.00248824
CARKL	0.978615	0.0359832	0.009388
CARM1	0.71879	0.153115	0.143398
CART	0.971717	-0.046017	0.0124601
CART1	0.0965309	0.466963	1.01533
CASC1	0.981169	0.0396451	0.00825623
CASC2	0.906913	0.119633	0.0424342
CASC3	0.0552979	0.755642	1.25729
CASC4	0.0709564	0.754308	1.14901
CASC5	0.323797	-0.344792	0.489727
CASKIN1	0.991688	-0.0151907	0.00362512
CASKIN2	0.1785	0.385653	0.748363
CASP10	0.866516	-0.15207	0.0622234
CASP12	0.892947	0.119791	0.0491743
CASP14	0.801759	-0.14781	0.0959561
CASP2	0.909574	-0.151152	0.0411622
CASP3	0.582213	-0.238214	0.234918
CASP5	0.981722	-0.037714	0.00801134
CASP6	0.756139	-0.148871	0.121399
CASP7	0.432212	0.313178	0.364304
CASP8	0.477905	0.207464	0.320658
CASP8AP2	0.811137	0.159541	0.0909056
CASP9	0.222139	-0.348465	0.653375
CASQ1	0.909644	0.102767	0.0411284
CASQ2	0.981519	-0.0307492	0.00810133
CASR	0.847521	-0.133565	0.0718495
CASRL1	0.995924	0.0113867	0.00177389
CAST	0.243496	0.593466	0.613508
CAST1	0.853681	-0.121405	0.0687043
CASZ1	0.282195	0.843544	0.54945
CAT	0.251308	0.504085	0.599793
CATSPER1	0.176066	-0.994484	0.754324
CATSPER2	0.984921	-0.046502	0.00659843
CATSPER3	0.739323	0.233921	0.131166
CATSPER4	0.998372	-0.00435687	0.000707434
CAV1	0.373488	-0.322993	0.427723
CAV2	0.0501982	-0.637873	1.29931
CAV3	0.760358	-0.310296	0.118982
CBARA1	0.113061	0.764369	0.946685
CBFA2T2	0.196286	-0.333717	0.70711
CBFB	0.618557	-0.434517	0.20862
CBLB	0.0917838	-0.658374	1.03723
CBLL1	0.830904	-0.249522	0.0804494
CBLN1	0.885759	-0.0968219	0.0526847
CBLN4	0.925717	-0.0862008	0.0335218
CBR3	0.080828	-0.939696	1.09244
CBR4	0.867234	-0.158236	0.0618637
CBWD1	0.941646	-0.0787123	0.0261123
CBWD2	0.896481	0.116844	0.047459
CBWD3	0.915744	0.110674	0.0382258
CBWD5	0.779912	-0.358158	0.107954
CBX2	0.700908	0.282692	0.154339
CBX3	0.0617233	0.52359	1.20955
CBX4	0.878164	0.119183	0.0564242
CBX5	0.974719	0.074038	0.0111204
CBX6	0.294907	0.910759	0.530316
CBX7	0.138127	1.03275	0.85972
CBX8	0.766153	0.483904	0.115685
CC2D1A	0.660776	-0.29698	0.179945
CC2D1B	0.821084	0.130459	0.0856125
CCAR1	0.963521	0.0874201	0.0161386
CCBE1	0.926022	0.0866217	0.0333787
CCBL1	0.815034	-0.153983	0.0888243
CCBP2	0.929629	0.0768198	0.0316903
CCDC11	0.959564	0.0571661	0.0179259
CCDC12	0.985414	-0.0473738	0.00638132
CCDC13	0.754988	-0.21322	0.12206
CCDC14	0.991257	-0.0271509	0.00381391
CCDC15	0.795953	0.393661	0.0991127
CCDC16	0.0653888	0.479007	1.1845
CCDC17	0.976635	0.0375363	0.0102678
CCDC19	0.977194	-0.0530173	0.0100194
CCDC21	0.280948	0.355807	0.551375
CCDC22	0.110425	0.417208	0.956933
CCDC23	0.845293	0.298272	0.0729929
CCDC24	0.987165	0.0271817	0.00561038
CCDC26	0.954052	0.062528	0.0204277
CCDC27	0.991688	0.0142594	0.00362512
CCDC28A	0.0838118	-0.662247	1.07669
CCDC28B	0.897387	-0.0927094	0.0470201
CCDC3	0.833922	0.126483	0.0788744
CCDC32	0.195752	-0.438644	0.708294
CCDC33	0.975151	0.0474696	0.0109281
CCDC34	0.480615	0.217832	0.318203
CCDC35	0.987924	0.0193305	0.0052766
CCDC36	0.943711	0.0814877	0.0251609
CCDC37	0.918501	-0.0815246	0.0369201
CCDC38	0.984921	0.0284671	0.00659843
CCDC4	0.981722	0.0282017	0.00801134
CCDC40	0.523868	0.255481	0.280778
CCDC41	0.0567589	1.02332	1.24597
CCDC42	0.966565	0.0501758	0.0147687
CCDC43	0.147525	-0.420855	0.831133
CCDC44	0.963516	-0.11984	0.0161412
CCDC47	0.978958	0.0572526	0.00923603
CCDC48	0.999643	0.00060063	0.000155201
CCDC49	0.986139	-0.026816	0.00606191
CCDC50	0.215813	-0.322209	0.665923
CCDC52	0.688812	-0.158094	0.1619
CCDC53	0.270992	0.403616	0.567044
CCDC54	0.917743	0.0958613	0.0372791
CCDC55	0.189326	0.671979	0.72279
CCDC56	0.979531	-0.0357798	0.00898199
CCDC57	0.807357	0.140589	0.0929342
CCDC58	0.348336	-0.275824	0.458002
CCDC59	0.971924	0.0632608	0.0123676
CCDC6	0.955755	0.106666	0.0196536
CCDC60	0.917743	0.0834299	0.0372791
CCDC62	0.981694	0.030069	0.00802369
CCDC63	0.969081	-0.0519857	0.0136399
CCDC64	0.283464	0.603467	0.547502
CCDC65	0.973672	-0.0448683	0.0115875
CCDC66	0.976058	-0.0515868	0.0105246
CCDC67	0.950348	-0.0679591	0.0221172
CCDC68	0.0556952	-0.702679	1.25418
CCDC69	0.0856749	-0.439872	1.06715
CCDC7	0.345232	0.280664	0.461889
CCDC70	0.930189	0.0839257	0.0314288
CCDC71	0.576927	-0.250902	0.238879
CCDC72	0.362506	-0.252812	0.440684
CCDC75	0.784007	0.174761	0.10568
CCDC77	0.836646	-0.147015	0.0774583
CCDC8	0.0839758	0.714428	1.07585
CCDC9	0.995924	0.00989729	0.00177389
CCHCR1	0.358889	0.419888	0.44504
CCIN	0.440731	0.220324	0.355826
CCK	0.242824	-0.456633	0.614708
CCKAR	0.841054	0.112823	0.0751764
CCKBR	0.997959	-0.00571735	0.000887257
CCL1	0.985341	0.0259558	0.00641362
CCL11	0.974109	0.0403683	0.0113926
CCL13	0.88588	0.108665	0.0526251
CCL14	0.976036	-0.038538	0.0105343
CCL15	0.906913	-0.130218	0.0424342
CCL16	0.981722	0.0391837	0.00801134
CCL17	0.20852	-0.347753	0.680853
CCL18	0.986899	-0.0221059	0.00572738
CCL19	0.931247	0.0773762	0.0309353
CCL20	0.115166	-1.96249	0.938677
CCL21	0.998524	-0.00464996	0.000641362
CCL22	0.419375	-0.277914	0.377398
CCL23	0.975506	0.0424763	0.0107702
CCL24	0.878164	0.125384	0.0564242
CCL25	0.93433	0.0912292	0.0294996
CCL26	0.967408	0.0499178	0.0143902
CCL27	0.973813	0.0564433	0.0115245
CCL28	0.123354	-0.400529	0.908848
CCL3	0.959189	-0.0597376	0.018096
CCL3L1	0.999802	-0.00031028	8.59119e-05
CCL3L3	0.977194	0.0409237	0.0100194
CCL4	0.920711	-0.0931632	0.0358767
CCL4L1	0.965629	-0.0535148	0.0151898
CCL5	0.654726	0.771757	0.18394
CCL7	0.844407	0.307968	0.0734483
CCL8	0.963233	0.0902512	0.0162687
CCNA1	0.80871	-0.124183	0.092207
CCNA2	0.459716	-0.717143	0.33751
CCNB1	0.943474	-0.082475	0.0252701
CCNB3	0.990855	0.0210724	0.00398989
CCNC	0.51667	-0.539557	0.286787
CCND1	0.38489	-0.358714	0.414663
CCND3	0.837871	-0.350312	0.0768226
CCNDBP1	0.845133	0.132779	0.0730749
CCNE1	0.759173	0.266823	0.119659
CCNE2	0.950155	-0.146782	0.0222054
CCNF	0.479168	-0.474756	0.319512
CCNG1	0.829063	0.166868	0.0814124
CCNG2	0.392473	-0.488238	0.40619
CCNH	0.986899	-0.0295055	0.00572738
CCNI	0.0956226	-0.501699	1.01944
CCNL1	0.778817	-0.421645	0.108564
CCNL2	0.83405	0.153504	0.0788079
CCNT1	0.471371	-0.463917	0.326637
CCNT2	0.483002	0.217788	0.316051
CCPG1	0.0653888	0.947773	1.1845
CCR1	0.98224	0.026593	0.00778252
CCR10	0.690148	0.15786	0.161058
CCR2	0.938111	0.0734639	0.0277458
CCR3	0.997806	-0.00590133	0.000954019
CCR4	0.768631	-0.156219	0.114282
CCR5	0.939148	0.0988821	0.0272661
CCR6	0.939241	0.0756103	0.0272228
CCR7	0.495312	-0.205177	0.305122
CCR8	0.991137	-0.0192094	0.00386631
CCR9	0.940389	0.123181	0.0266923
CCRK	0.511166	0.201186	0.291438
CCRL1	0.767048	-0.137167	0.115177
CCRL2	0.990852	0.0158705	0.00399138
CCRN4L	0.831392	0.497869	0.080194
CCS	0.229604	0.309846	0.639021
CCT2	0.973936	0.0479268	0.0114695
CCT3	0.972349	0.0886895	0.0121777
CCT4	0.515429	-0.288487	0.287831
CCT5	0.978615	-0.0344239	0.009388
CCT6A	0.0827645	0.543991	1.08216
CCT6B	0.258054	-0.459897	0.588289
CCT7	0.304696	0.332436	0.516133
CCT8	0.712674	-0.279354	0.147109
CD109	0.269516	-0.704206	0.569416
CD14	0.225679	-0.312929	0.646508
CD151	0.0768684	0.806246	1.11425
CD160	0.991248	0.0179454	0.00381776
CD163	0.969208	0.0508904	0.0135831
CD164	0.514236	1.00486	0.288838
CD164L2	0.986899	-0.0270192	0.00572738
CD177	0.937211	0.0718829	0.0281628
CD180	0.940944	0.0853374	0.0264365
CD19	0.654726	-0.203444	0.18394
CD1A	0.941197	0.0787252	0.0263193
CD1B	0.916522	0.0876157	0.0378571
CD1C	0.931247	-0.0838295	0.0309353
CD1D	0.942427	-0.127474	0.0257521
CD1E	0.877347	-0.142954	0.0568288
CD2	0.998518	0.00669441	0.000643884
CD200	0.998255	0.00469351	0.000758288
CD200R1	0.797853	0.160568	0.0980768
CD200R2	0.968743	-0.0485973	0.0137913
CD207	0.997317	-0.00783564	0.001167
CD209	0.984135	-0.0290439	0.00694554
CD22	0.950716	-0.100536	0.0219492
CD226	0.831995	-0.154877	0.0798792
CD244	0.973813	0.0624163	0.0115245
CD248	0.653522	0.176364	0.18474
CD274	0.302912	-0.273288	0.518684
CD276	0.750282	-0.187475	0.124776
CD28	0.29679	0.271971	0.527551
CD2AP	0.993201	0.0216739	0.00296303
CD2BP2	0.960692	0.124799	0.0174161
CD300A	0.991506	0.0181401	0.00370452
CD300C	0.981121	-0.0390894	0.00827743
CD300E	0.959564	-0.0701119	0.0179259
CD300LB	0.976036	0.0494915	0.0105343
CD300LF	0.927143	-0.11183	0.0328533
CD300LG	0.987374	0.0258912	0.00551849
CD302	0.0528684	-0.529847	1.2768
CD320	0.987165	0.0287771	0.00561038
CD33	0.962661	-0.0529078	0.0165267
CD33L3	0.99341	0.0125197	0.0028716
CD34	0.955755	-0.102098	0.0196536
CD36	0.614884	0.1788	0.211207
CD37	0.990687	-0.0173759	0.0040634
CD38	0.523058	0.196559	0.28145
CD3D	0.908636	0.129501	0.0416102
CD3E	0.893176	-0.0976007	0.0490631
CD3EAP	0.70695	-0.645037	0.150611
CD3G	0.905679	-0.106072	0.0430259
CD4	0.974787	-0.0434623	0.0110902
CD40LG	0.954597	-0.072536	0.0201798
CD48	0.949558	0.0647447	0.0224784
CD5	0.954044	-0.0627787	0.0204315
CD52	0.959654	0.079323	0.0178853
CD53	0.805761	-0.183572	0.0937935
CD59	0.233386	0.427348	0.631926
CD5L	0.876321	0.100238	0.0573365
CD63	0.656728	0.261815	0.182614
CD69	0.970313	-0.105127	0.0130881
CD7	0.629467	0.181811	0.201027
CD72	0.99894	0.00228301	0.000460466
CD74	0.314005	0.796439	0.503063
CD79A	0.994408	-0.0121292	0.00243535
CD79B	0.537301	0.194825	0.269782
CD80	0.785555	0.186921	0.104823
CD83	0.500505	-0.299706	0.300592
CD84	0.968559	0.0531045	0.0138741
CD8A	0.340592	0.252474	0.467766
CD8B1	0.779519	-0.14061	0.108173
CD96	0.969374	-0.0474546	0.0135088
CD97	0.157547	0.71757	0.80259
CD99	0.991039	-0.0230278	0.00390925
CDA08	0.0753148	-0.831984	1.12312
CDADC1	0.997806	0.00831456	0.000954019
CDC14A	0.792413	0.144111	0.101048
CDC14B	0.0531569	-0.624351	1.27444
CDC14C	0.687636	-0.181503	0.162642
CDC16	0.828362	-0.306336	0.08178
CDC2	0.322406	-0.299039	0.491598
CDC20	0.0823864	-0.544209	1.08414
CDC23	0.987165	0.0274484	0.00561038
CDC25B	0.965968	-0.0668876	0.0150372
CDC25C	0.997806	0.0100178	0.000954019
CDC26	0.978012	-0.0630456	0.00965586
CDC27	0.981456	-0.0298049	0.00812925
CDC2L1	0.709731	0.410322	0.148906
CDC2L2	0.669514	0.35579	0.17424
CDC2L5	0.971009	-0.124106	0.012777
CDC34	0.171307	0.66409	0.766225
CDC37	0.999311	-0.00286826	0.000299245
CDC37L1	0.0540884	-0.517314	1.2669
CDC42	0.362754	0.377374	0.440388
CDC42BPA	0.439538	-0.373842	0.357004
CDC42BPB	0.981722	0.0876518	0.00801134
CDC42BPG	0.997959	-0.00572343	0.000887257
CDC42EP1	0.996593	-0.0367786	0.00148204
CDC42EP2	0.488493	-0.847125	0.311142
CDC42EP4	0.756037	0.416437	0.121457
CDC42SE2	0.107684	0.490762	0.96785
CDC5L	0.941197	0.0880298	0.0263193
CDC6	0.342651	-0.38509	0.465148
CDC7	0.967408	-0.0619509	0.0143902
CDC73	0.359703	0.361461	0.444056
CDC91L1	0.421994	-0.483908	0.374693
CDCA1	0.0872263	-0.519005	1.05935
CDCA3	0.933981	-0.267474	0.0296618
CDCA4	0.0665262	-0.915593	1.17701
CDCA5	0.831605	0.428453	0.0800826
CDCA7	0.258288	0.328621	0.587895
CDCA7L	0.162131	-1.10196	0.790133
CDCA8	0.970686	0.100162	0.0129214
CDCP1	0.940264	0.105229	0.0267503
CDCP2	0.993836	-0.0109663	0.00268514
CDGAP	0.064883	0.461397	1.18787
CDH1	0.208663	-0.54809	0.680555
CDH10	0.0686045	0.567437	1.16365
CDH12	0.886618	0.129718	0.0522635
CDH12P	0.937626	-0.0890817	0.0279703
CDH13	0.965415	-0.0542587	0.0152859
CDH15	0.962945	0.0754876	0.0163986
CDH16	0.979136	-0.0583818	0.00915711
CDH17	0.159501	0.431876	0.797235
CDH19	0.959511	0.0787203	0.0179502
CDH2	0.070278	1.45294	1.15318
CDH20	0.993201	0.0149562	0.00296303
CDH22	0.967397	-0.0734712	0.0143951
CDH23	0.122562	0.510075	0.911646
CDH24	0.40451	-0.290135	0.39307
CDH26	0.861147	-0.109951	0.0649229
CDH4	0.848134	-0.109302	0.0715354
CDH5	0.116714	-0.420699	0.932877
CDH7	0.977194	0.0371603	0.0100194
CDH8	0.180966	-0.505756	0.742403
CDH9	0.646	0.281783	0.189767
CDIPT	0.950066	-0.25184	0.0222463
CDK10	0.155128	-0.345032	0.809311
CDK2	0.953097	-0.143429	0.020863
CDK2AP1	0.0696086	0.460717	1.15734
CDK2AP2	0.627648	0.490082	0.202284
CDK3	0.998763	-0.00331276	0.000537511
CDK4	0.720579	-0.343264	0.142318
CDK5	0.247911	0.479227	0.605704
CDK5R2	0.873869	0.111477	0.0585538
CDK5RAP2	0.275202	-0.360666	0.560349
CDK5RAP3	0.116056	0.640032	0.935334
CDK8	0.951694	-0.0898202	0.0215026
CDKAL1	0.729043	0.189616	0.137247
CDKL1	0.957547	0.0763173	0.0188397
CDKL2	0.0719125	0.596711	1.1432
CDKL3	0.182582	0.404604	0.738542
CDKL4	0.627796	-0.181636	0.202181
CDKL5	0.999508	-0.00184325	0.000213856
CDKN1A	0.409465	-0.615671	0.387783
CDKN1B	0.913821	-0.147986	0.039139
CDKN2A	0.581621	0.240577	0.23536
CDKN2B	0.972319	-0.0463034	0.0121913
CDKN2C	0.0665887	1.04673	1.1766
CDKN2D	0.563126	0.373881	0.249394
CDO1	0.997791	0.00781431	0.000960244
CDON	0.418304	0.314135	0.378508
CDR1	0.756181	0.15355	0.121374
CDR2	0.199622	0.602575	0.699792
CDR2L	0.591125	0.719517	0.22832
CDRT1	0.0792486	-1.20062	1.10101
CDRT15	0.81568	0.139283	0.08848
CDS1	0.176337	-1.19749	0.753656
CDS2	0.542226	0.34719	0.26582
CDSN	0.740579	-0.158658	0.130428
CDT1	0.23443	-1.5111	0.629987
CDX1	0.994765	0.010673	0.0022795
CDX2	0.0654983	1.06872	1.18377
CDX4	0.997252	0.00713882	0.00119504
CDY1B	0.940167	-0.0743952	0.0267951
CDY2A	0.998763	-0.00359683	0.000537511
CDY2B	0.819747	0.183858	0.0863202
CDYL	0.952954	0.174751	0.0209282
CDYL2	0.997027	0.0134568	0.00129317
CEACAM16	0.986378	-0.0256435	0.0059568
CEACAM19	0.999178	-0.00344735	0.00035692
CEACAM20	0.75232	-0.142388	0.123597
CEACAM21	0.990739	-0.0277021	0.00404074
CEACAM3	0.876538	0.151278	0.0572291
CEACAM4	0.826282	0.186184	0.0828716
CEACAM5	0.159126	-2.54072	0.798259
CEACAM6	0.0594129	-3.97691	1.22612
CEACAM7	0.552311	-0.20993	0.257816
CEACAM8	0.905827	-0.107664	0.0429548
CEBPD	0.0648624	-1.29154	1.18801
CEBPE	0.996775	-0.0110052	0.00140273
CEBPG	0.963207	0.0942213	0.0162803
CEBPZ	0.883973	-0.128824	0.0535612
CECR1	0.778216	0.141877	0.1089
CECR2	0.968559	0.0496012	0.0138741
CECR5	0.98177	-0.0862749	0.00799024
CECR6	0.972309	0.058461	0.0121956
CECR7	0.760736	0.480603	0.118766
CEECAM1	0.981694	0.0509876	0.00802369
CEI	0.963005	0.0566664	0.0163717
CELP	0.997806	0.0061132	0.000954019
CELSR1	0.998524	0.00381788	0.000641362
CELSR3	0.0533242	-1.05731	1.27308
CENPB	0.98224	-0.084544	0.00778252
CENPC1	0.420331	-0.455427	0.376409
CENPE	0.143945	-0.668594	0.841802
CENPF	0.352419	0.580403	0.452941
CENPH	0.987726	-0.0382217	0.00536329
CENPJ	0.310123	-0.39466	0.508465
CENTB1	0.860584	0.146805	0.0652069
CENTB2	0.0632242	0.693453	1.19912
CENTB5	0.965475	-0.0889647	0.0152591
CENTD2	0.765567	0.222242	0.116017
CENTG1	0.922383	-0.0799556	0.0350889
CENTG3	0.832607	0.309516	0.0795597
CEP135	0.856039	-0.233551	0.0675067
CEP152	0.932676	-0.17941	0.030269
CEP164	0.05033	0.747956	1.29817
CEP170	0.83958	0.145316	0.0759381
CEP170L	0.976421	-0.040085	0.0103631
CEP192	0.960645	0.106716	0.0174372
CEP250	0.960645	-0.0829503	0.0174372
CEP27	0.994988	-0.048663	0.00218229
CEP290	0.943474	0.0794187	0.0252701
CEP350	0.893016	0.100478	0.0491408
CEP57	0.973645	-0.0565974	0.0115995
CEP63	0.408321	0.278359	0.388998
CEP72	0.14186	-0.995987	0.848139
CEP76	0.291261	0.289621	0.535718
CER1	0.995379	-0.0173347	0.00201131
CERK	0.956852	-0.0597028	0.0191551
CERKL	0.873257	0.11223	0.0588581
CES1	0.17606	0.881655	0.754339
CES4	0.909752	-0.0995772	0.0410769
CES7	0.921963	-0.111191	0.0352865
CESK1	0.522523	0.359818	0.281894
CETN1	0.946426	0.080592	0.0239132
CETN3	0.616746	0.512053	0.209894
CETP	0.917836	-0.0839946	0.037235
CFB	0.426148	-0.881023	0.37044
CFC1	0.987165	0.0212645	0.00561038
CFHR1	0.990687	-0.0181011	0.0040634
CFHR2	0.877732	0.172323	0.056638
CFHR3	0.637055	-0.182143	0.195823
CFHR4	0.921855	-0.0919136	0.0353373
CFHR5	0.963919	0.0584495	0.0159595
CFI	0.137561	-0.929066	0.861505
CFL1	0.248812	0.31044	0.604128
CFLAR	0.713582	-0.231697	0.146556
CFTR	0.972601	0.0441894	0.0120652
CG018	0.261544	-0.399459	0.582455
CGB	0.717582	-0.149886	0.144129
CGB1	0.916153	0.0923081	0.0380319
CGB2	0.946278	-0.0719159	0.0239812
CGB5	0.731354	-0.153144	0.135872
CGB7	0.941197	-0.0704876	0.0263193
CGB8	0.905848	-0.0961071	0.0429444
CGGBP1	0.559979	-0.290584	0.251828
CGI-09	0.459716	-0.535545	0.33751
CGI-115	0.998255	0.0138061	0.000758288
CGI-38	0.946293	-0.0869271	0.0239743
CGI-69	0.591215	-0.542007	0.228255
CGNL1	0.134181	-1.43645	0.872309
CGREF1	0.967863	-0.0513241	0.014186
CH25H	0.105184	-0.426834	0.978051
CHAC1	0.712243	-0.310625	0.147372
CHAC2	0.420331	-0.564968	0.376409
CHAD	0.951898	-0.0900513	0.0214098
CHAF1A	0.392632	-0.927574	0.406014
CHAF1B	0.987726	0.0616051	0.00536329
CHASM	0.986899	-0.0228482	0.00572738
CHAT	0.981694	0.0352125	0.00802369
CHCHD1	0.0717081	0.710183	1.14443
CHCHD2	0.986899	-0.0238355	0.00572738
CHCHD4	0.227962	0.711405	0.642137
CHCHD8	0.0889242	0.922349	1.05098
CHD1	0.729043	0.442166	0.137247
CHD1L	0.0811248	0.458227	1.09085
CHD2	0.798169	0.179554	0.0979051
CHD3	0.929908	-0.139684	0.0315598
CHD4	0.361118	-0.653403	0.442351
CHD6	0.270108	-0.335878	0.568463
CHD7	0.483955	0.310991	0.315195
CHD8	0.293412	-0.550045	0.532522
CHDH	0.176959	0.571467	0.752128
CHEK1	0.926887	-0.170579	0.0329733
CHEK2	0.831702	-0.152679	0.0800321
CHERP	0.618797	-0.213815	0.208452
CHES1	0.519513	0.232913	0.284403
CHFR	0.0849626	0.585737	1.07077
CHGA	0.919299	0.0954028	0.0365432
CHI3L1	0.908007	0.0987413	0.0419108
CHI3L2	0.237001	0.313983	0.62525
CHIA	0.624242	-0.196919	0.204647
CHIC1	0.553584	0.191733	0.256817
CHIT1	0.97024	0.0578437	0.0131209
CHKA	0.878164	0.115133	0.0564242
CHKB	0.0745571	-0.731142	1.12751
CHL1	0.829103	0.139783	0.0813915
CHM	0.959564	-0.0970643	0.0179259
CHML	0.850268	-0.417877	0.070444
CHMP1B	0.158749	-0.366732	0.799288
CHMP2A	0.122072	0.509845	0.913383
CHMP2B	0.341189	-0.369121	0.467004
CHMP4A	0.153571	-0.456674	0.81369
CHMP5	0.345153	0.300256	0.461989
CHMP6	0.67782	0.46108	0.168885
CHMP7	0.591637	-0.400838	0.227945
CHN2	0.343682	-0.257621	0.463843
CHODL	0.926098	-0.0833406	0.0333429
CHORDC1	0.0680419	0.559002	1.16722
CHP	0.991039	-0.0634538	0.00390925
CHR415SYT	0.976862	-0.0399078	0.0101666
CHRD	0.91176	0.0863034	0.0401192
CHRDL1	0.949195	0.0676486	0.0226447
CHRDL2	0.981694	0.0294028	0.00802369
CHRFAM7A	0.984375	0.0255353	0.0068396
CHRM1	0.95856	0.0848898	0.0183806
CHRM2	0.277837	-0.289219	0.55621
CHRM4	0.941197	0.0840476	0.0263193
CHRM5	0.966921	0.143801	0.0146088
CHRNA1	0.92994	0.0952394	0.0315451
CHRNA10	0.117036	0.732703	0.931682
CHRNA2	0.973645	-0.0416525	0.0115995
CHRNA3	0.982571	0.0272073	0.00763597
CHRNA4	0.982063	0.0354266	0.00786074
CHRNA6	0.953301	-0.0650744	0.0207698
CHRNA7	0.591781	0.188453	0.227839
CHRNA9	0.998518	0.00411413	0.000643884
CHRNB1	0.0582428	0.722665	1.23476
CHRNB2	0.984988	0.0308402	0.00656924
CHRNB3	0.980668	-0.0328556	0.00847795
CHRNB4	0.979432	0.0321551	0.00902558
CHRND	0.971717	-0.0460098	0.0124601
CHRNE	0.974101	0.0511965	0.0113961
CHRNG	0.820892	-0.137395	0.0857138
CHST1	0.981694	0.0310053	0.00802369
CHST11	0.989634	0.0210291	0.00452517
CHST2	0.976036	0.0498548	0.0105343
CHST4	0.496491	0.245805	0.304088
CHST5	0.924609	-0.0804126	0.0340417
CHST6	0.970472	-0.047848	0.0130168
CHST7	0.755501	0.317259	0.121765
CHST8	0.888776	-0.106141	0.0512079
CHST9	0.0841601	-0.52473	1.07489
CHSY1	0.608169	0.563017	0.215976
CHTF18	0.431407	-0.431751	0.365113
CHX10	0.64267	-0.213061	0.192012
CIAPIN1	0.314291	-0.406132	0.502668
CIAS1	0.981929	0.0419299	0.00792009
CIB3	0.960634	-0.0701125	0.0174418
CIB4	0.962098	-0.0567619	0.0167805
CIC	0.884232	-0.431322	0.0534339
CICE	0.827028	0.204163	0.0824799
CIDEA	0.872716	0.104275	0.0591271
CIDEB	0.984135	0.046494	0.00694554
CIDEC	0.703587	-0.164726	0.152682
CIITA	0.760011	-0.160011	0.11918
CILP	0.952964	0.0654746	0.0209233
CILP2	0.978615	-0.0370766	0.009388
CINP	0.109455	-0.538087	0.960764
CIP29	0.332314	-0.283214	0.478452
CIR	0.986899	0.0297325	0.00572738
CISH	0.255761	-0.468141	0.592166
CIT	0.980668	-0.114439	0.00847795
CITED1	0.913563	0.12762	0.0392614
CITED4	0.997252	-0.0252246	0.00119504
CIZ1	0.781562	-0.156187	0.107037
CKAP2	0.13468	-0.556056	0.870697
CKAP4	0.503471	-0.246629	0.298026
CKAP5	0.978958	0.0750997	0.00923603
CKLF	0.175986	-0.453162	0.754523
CKLFSF4	0.973813	0.0574036	0.0115245
CKM	0.888801	-0.18811	0.0511955
CKMT2	0.977789	0.0393833	0.00975463
CKS1B	0.615846	-0.319235	0.210528
CKS2	0.192062	-0.33736	0.716559
CLASP2	0.851913	-0.108089	0.0696046
CLC	0.906913	-0.102406	0.0424342
CLCA1	0.998763	-0.00275356	0.000537511
CLCA2	0.801083	-0.150426	0.0963223
CLCA3	0.0820542	-0.60515	1.0859
CLCA4	0.133065	-1.61192	0.875936
CLCC1	0.200957	-0.392361	0.696896
CLCF1	0.6061	-0.403578	0.217455
CLCN1	0.993138	0.0129525	0.0029904
CLCN2	0.981456	-0.0729964	0.00812925
CLCN3	0.752866	0.3001	0.123282
CLCN4	0.978829	-0.0407385	0.00929322
CLCN5	0.0833521	0.493457	1.07908
CLCN6	0.83115	-0.124607	0.0803207
CLCNKB	0.971717	-0.0502497	0.0124601
CLDN11	0.287262	0.283569	0.541721
CLDN14	0.974787	0.119041	0.0110902
CLDN15	0.262217	0.618192	0.581339
CLDN16	0.165176	-0.523201	0.782054
CLDN17	0.974176	-0.0522153	0.0113625
CLDN18	0.986994	-0.0237461	0.00568536
CLDN19	0.88569	0.109628	0.0527182
CLDN2	0.975181	-0.0420664	0.0109147
CLDN20	0.998763	0.0035655	0.000537511
CLDN22	0.501443	-0.221722	0.299779
CLDN4	0.623966	-0.356487	0.204839
CLDN5	0.780227	0.154792	0.107779
CLDN6	0.5714	0.189641	0.24306
CLDN8	0.539291	-0.284497	0.268177
CLDN9	0.990852	0.0358832	0.00399138
CLDND1	0.1748	-0.787941	0.757458
CLEC10A	0.851265	-0.109369	0.0699352
CLEC11A	0.869729	0.11423	0.0606162
CLEC12A	0.989017	0.0195122	0.00479642
CLEC12B	0.89897	0.153609	0.0462549
CLEC14A	0.943474	0.0710887	0.0252701
CLEC1A	0.717571	0.181073	0.144135
CLEC1B	0.972601	0.0448257	0.0120652
CLEC2A	0.897272	0.105474	0.047076
CLEC2B	0.123945	-0.909698	0.90677
CLEC2D	0.687931	0.27212	0.162455
CLEC2L	0.941682	0.087607	0.0260957
CLEC3A	0.950155	-0.0750044	0.0222054
CLEC3B	0.997027	0.00733093	0.00129317
CLEC4A	0.955245	-0.0617919	0.0198852
CLEC4C	0.962876	0.08128	0.0164296
CLEC4D	0.926887	0.0871017	0.0329733
CLEC4E	0.965223	-0.0512999	0.0153722
CLEC4F	0.950348	-0.0696717	0.0221172
CLEC5A	0.993171	0.0136713	0.00297575
CLEC6A	0.977194	0.0405671	0.0100194
CLEC7A	0.976058	-0.0520553	0.0105246
CLEC9A	0.464153	0.260901	0.333339
CLGN	0.269544	0.387947	0.569371
CLIC1	0.479137	0.761025	0.31954
CLIC2	0.894486	-0.100357	0.0484265
CLIC3	0.313063	0.824729	0.504368
CLIC4	0.982651	-0.0583891	0.00760079
CLIC5	0.823905	0.126054	0.084123
CLIC6	0.999311	-0.00194741	0.000299245
CLK1	0.611653	0.2888	0.213495
CLK2	0.200159	-0.743492	0.698626
CLK2P	0.844087	-0.376543	0.0736126
CLK3	0.661196	0.419281	0.179669
CLK4	0.0795993	0.433659	1.09909
CLLU1	0.793381	0.127514	0.100518
CLLU1OS	0.986899	0.0239664	0.00572738
CLMN	0.558295	0.238857	0.253136
CLN5	0.981456	0.0805319	0.00812925
CLN6	0.907197	-0.0919985	0.0422983
CLN8	0.619005	-0.227758	0.208306
CLNS1A	0.179329	-0.379663	0.746349
CLOCK	0.755501	-0.421003	0.121765
CLPB	0.860531	0.171122	0.0652334
[truncated: 12,690 more rows]
