# Supplementary material for: Wogonin increases gemcitabine sensitivity in pancreatic cancer by inhibiting Akt pathway
Source: Front Pharmacol. 2022 Dec 23;13:1068855. doi: 10.3389/fphar.2022.1068855 (PMC9816391; doi:10.3389/fphar.2022.1068855)
Supplement: Supplementary file 1 [file DataSheet1.ZIP › GSE97594.xlsx]

## Sheet: 初始数据
Gene.symbol	logFC	adj.P.Val	p取对数
A1BG	-0.0653708	0.478	0.320572
A1BG-AS1	0.0442141	0.673	0.171985
A1CF	-0.0724887	0.476	0.322393
A2M	-0.0221731	0.846	0.0726296
A2ML1	-0.0461403	0.676	0.170053
A3GALT2	-0.118875	0.159	0.798603
A4GALT	-0.358125	5.59e-05	4.25259
A4GNT	0.00766711	0.964	0.015923
AAAS	0.262072	0.00152	2.81816
AACS	-0.00351873	0.976	0.0105502
AADAC	-1.6471	2.01e-15	14.6968
AADACL2	-0.238251	0.00445	2.35164
AADACL3	-0.0661785	0.479	0.319664
AADACL4	0.130026	0.116	0.935542
AADACP1	-1.21306	7.85e-13	12.1051
AADAT	-0.171899	0.0347	1.45967
AAED1	-0.343467	0.000117	3.93181
AAGAB	0.152383	0.0826	1.08302
AAK1	-1.00633	1.54e-11	10.8125
AAMDC	2.0788	3.21e-16	15.4935
AAMP	0.220081	0.0365	1.43771
AANAT	0.026514	0.817	0.0877779
AAR2	-0.376789	4.66e-05	4.33161
AARD	-0.149627	0.0738	1.13194
AARS	0.395398	0.000149	3.82681
AARS2	-0.271955	0.00352	2.45346
AASDH	0.125437	0.14	0.853872
AASDHPPT	0.201587	0.0105	1.97881
AASS	-0.309676	0.000615	3.21112
AATBC	0.00523652	0.97	0.0132283
AATF	-0.748972	1.38e-09	8.86012
AATK	0.153121	0.145	0.838632
ABAT	0.22161	0.00742	2.1296
ABCA1	-1.06419	3.43e-12	11.4647
ABCA10	-0.431619	4.75e-06	5.32331
ABCA11P	-0.170269	0.0402	1.39577
ABCA12	-0.133323	0.144	0.841638
ABCA13	-0.693251	5.1e-09	8.29243
ABCA17P	-0.0378913	0.74	0.130768
ABCA2	0.175737	0.0512	1.29073
ABCA3	2.25893	6.28e-17	16.202
ABCA4	-0.0956112	0.366	0.436519
ABCA5	-0.0939739	0.286	0.543634
ABCA6	0.0406302	0.718	0.143876
ABCA7	0.66436	3.83e-08	7.4168
ABCA8	-0.141246	0.084	1.07572
ABCA9	-0.691965	3.05e-08	7.5157
ABCB1	0.0777819	0.405	0.392545
ABCB10	-0.0746245	0.429	0.367543
ABCB11	-0.0794246	0.475	0.323306
ABCB4	-0.14759	0.0888	1.05159
ABCB5	-0.0470808	0.688	0.162412
ABCB6	-0.725629	1.12e-07	6.95078
ABCB7	-0.111402	0.272	0.565431
ABCB8	-0.00184281	0.988	0.00524306
ABCB9	1.52275	1.91e-14	13.719
ABCC10	0.108082	0.212	0.673664
ABCC11	0.0812854	0.402	0.395774
ABCC12	-0.0431246	0.666	0.176526
ABCC13	-0.0178811	0.87	0.0604807
ABCC2	-0.104131	0.241	0.617983
ABCC3	0.930204	6.58e-11	10.1818
ABCC4	0.574478	1.37e-07	6.86328
ABCC5	-0.687967	2.56e-08	7.59176
ABCC6	-0.0954523	0.289	0.539102
ABCC6P1	0.0513125	0.627	0.202732
ABCC6P2	0.128575	0.155	0.809668
ABCC8	0.059368	0.528	0.277366
ABCC9	-0.126475	0.163	0.787812
ABCD1	0.197835	0.0163	1.78781
ABCD2	0.0956226	0.283	0.548214
ABCD3	-0.318873	0.0005	3.30103
ABCD4	-0.150493	0.0879	1.05601
ABCE1	-1.16662	1.16e-12	11.9355
ABCF1	0.379584	3.83e-05	4.4168
ABCF2	-1.31035	2.38e-13	12.6234
ABCF3	-0.358181	0.000153	3.81531
ABCG1	0.241012	0.00252	2.5986
ABCG2	0.0194125	0.857	0.0670192
ABCG4	0.461226	4.64e-06	5.33348
ABCG5	0.0593352	0.579	0.237321
ABCG8	0.0872016	0.356	0.44855
ABHD1	0.246669	0.00347	2.45967
ABHD10	-0.101791	0.24	0.619789
ABHD11	0.161657	0.0902	1.04479
ABHD11-AS1	-0.0477501	0.678	0.16877
ABHD12	-0.366692	0.000282	3.54975
ABHD12B	-0.111923	0.246	0.609065
ABHD13	-0.0615077	0.523	0.281498
ABHD14A	-0.235562	0.00463	2.33442
ABHD14B	0.47626	1.5e-06	5.82391
ABHD15	1.07731	4.6e-12	11.3372
ABHD16A	0.0248157	0.815	0.0888424
ABHD16B	-0.0137422	0.905	0.0433514
ABHD17A	-0.0210156	0.859	0.0660068
ABHD17B	0.458235	1.71e-06	5.767
ABHD17C	-2.23284	7.81e-18	17.1073
ABHD2	-0.355236	6.51e-05	4.18642
ABHD3	-0.331319	0.000122	3.91364
ABHD4	-0.207291	0.0221	1.65561
ABHD5	-0.15323	0.0753	1.12321
ABHD6	0.9329	5.73e-10	9.24185
ABHD8	0.490413	2.04e-06	5.69037
ABI1	0.145141	0.086	1.0655
ABI2	-0.0513533	0.681	0.166853
ABI3	-0.182038	0.0279	1.5544
ABI3BP	-0.0685631	0.476	0.322393
ABL1	-0.239898	0.00571	2.24336
ABL2	0.291825	0.000416	3.38091
ABLIM1	-1.50826	6.41e-14	13.1931
ABLIM2	0.125722	0.182	0.739929
ABLIM3	0.223828	0.00648	2.18842
ABO	-0.154683	0.0769	1.11407
ABR	1.99908	1.21e-15	14.9172
ABRA	-0.0286552	0.78	0.107905
ABRACL	-1.12428	4.05e-11	10.3925
ABT1	-0.231685	0.00925	2.03386
ABTB1	-0.0262795	0.815	0.0888424
ABTB2	0.00415602	0.972	0.0123337
ACAA1	-0.684522	6.07e-09	8.21681
ACAA2	-0.0527013	0.661	0.179799
ACACA	0.335547	8.95e-05	4.04818
ACACB	1.21197	8.63e-13	12.064
ACAD10	0.8917	1.65e-10	9.78252
ACAD11	1.7567	8.83e-16	15.054
ACAD8	-0.0407816	0.724	0.140261
ACAD9	-0.455371	4.76e-06	5.32239
ACADL	-0.0804562	0.43	0.366532
ACADM	0.46022	2.23e-06	5.6517
ACADS	-0.0582861	0.574	0.241088
ACADSB	0.219365	0.0287	1.54212
ACADVL	0.252963	0.00281	2.55129
ACAN	-0.036001	0.738	0.131944
ACAP1	-0.0265165	0.804	0.094744
ACAP2	0.244676	0.00499	2.3019
ACAP3	-0.125516	0.219	0.659556
ACAT1	1.85684	4.42e-16	15.3546
ACAT2	0.931094	9.09e-11	10.0414
ACBD3	0.211806	0.0115	1.9393
ACBD4	0.0588761	0.568	0.245652
ACBD5	-0.13726	0.106	0.974694
ACBD6	0.320037	0.000321	3.49349
ACBD7	0.685994	7.39e-09	8.13136
ACCS	0.841206	6.1e-10	9.21467
ACCSL	-0.0948237	0.27	0.568636
ACD	-0.305798	0.00086	3.0655
ACE	-0.0930813	0.361	0.442493
ACE2	-0.101212	0.235	0.628932
ACER1	-0.0610901	0.518	0.28567
ACER2	-0.0125831	0.914	0.0390538
ACER3	-0.565351	8.8e-07	6.05552
ACHE	-0.097351	0.281	0.551294
ACIN1	-0.15096	0.0714	1.1463
ACKR1	-0.0295548	0.803	0.0952845
ACKR2	0.0171047	0.89	0.05061
ACKR3	-1.6338	3.36e-14	13.4737
ACKR4	-0.0794085	0.374	0.427128
ACLY	0.216246	0.00887	2.05208
ACMSD	-0.0573886	0.56	0.251812
ACO1	-0.132797	0.115	0.939302
ACO2	0.378967	1.91e-05	4.71897
ACOD1	-0.117357	0.202	0.694649
ACOT1	0.628746	3.25e-08	7.48812
ACOT11	-1.7129	1.48e-15	14.8297
ACOT12	0.0528754	0.594	0.226214
ACOT13	1.53702	8.01e-15	14.0964
ACOT2	0.617449	1.79e-08	7.74715
ACOT4	-1.93546	9.15e-17	16.0386
ACOT6	-0.0941609	0.333	0.477556
ACOT7	0.437295	2.86e-06	5.54363
ACOT8	-0.155893	0.0536	1.27084
ACOT9	0.479236	9.42e-07	6.02595
ACOX1	0.281707	0.00221	2.65561
ACOX2	1.04756	5.23e-12	11.2815
ACOX3	0.4491	4.43e-06	5.3536
ACP1	0.752989	1.73e-09	8.76195
ACP2	-0.242968	0.00918	2.03716
ACP5	-0.080613	0.374	0.427128
ACP6	-0.48904	2.35e-06	5.62893
ACP7	0.905061	1.4e-10	9.85387
ACPP	-0.110251	0.196	0.707744
ACPT	-0.0788089	0.382	0.417937
ACR	-0.00535589	0.969	0.0136762
ACRBP	-0.0375153	0.735	0.133713
ACRC	-0.155103	0.0647	1.1891
ACSBG1	-0.104009	0.224	0.649752
ACSBG2	-0.0595474	0.52	0.283997
ACSF2	0.649451	4.48e-08	7.34872
ACSF3	0.0469536	0.636	0.196543
ACSL1	-0.146984	0.0734	1.1343
ACSL3	-1.14144	8.88e-13	12.0516
ACSL4	-0.391547	1.44e-05	4.84164
ACSL5	-1.68444	2.03e-15	14.6925
ACSL6	-0.103203	0.219	0.659556
ACSM1	-0.161537	0.0551	1.25885
ACSM2B	-0.0549689	0.581	0.235824
ACSM3	-0.07679	0.407	0.390406
ACSM4	-0.114722	0.175	0.756962
ACSM5	-0.0942433	0.269	0.570248
ACSM6	-0.151198	0.0879	1.05601
ACSS1	-0.154981	0.0534	1.27246
ACSS2	0.147173	0.119	0.924453
ACSS3	0.195818	0.0377	1.42366
ACTA1	-0.0860548	0.347	0.459671
ACTA2	0.480593	1.46e-06	5.83565
ACTB	-0.149826	0.0938	1.0278
ACTBL2	-0.2295	0.00641	2.19314
ACTC1	-0.0244093	0.835	0.0783135
ACTG1	0.32213	0.000653	3.18509
ACTG1P4	0.373857	2.66e-05	4.57512
ACTG2	0.470269	1.84e-06	5.73518
ACTL10	-0.135342	0.137	0.863279
ACTL6A	0.241165	0.00283	2.54821
ACTL6B	-0.02087	0.846	0.0726296
ACTL7A	-0.0978985	0.264	0.578396
ACTL7B	0.0344255	0.732	0.135489
ACTL8	-0.0676358	0.563	0.249492
ACTL9	-0.055293	0.556	0.254925
ACTN1	-0.212421	0.0101	1.99568
ACTN2	-0.0893654	0.376	0.424812
ACTN3	0.0784949	0.418	0.378824
ACTN4	0.836734	6.79e-10	9.16813
ACTR10	0.200942	0.0115	1.9393
ACTR1A	0.655071	1.69e-08	7.77211
ACTR1B	0.254564	0.00208	2.68194
ACTR2	0.947585	8.27e-11	10.0825
ACTR3	-0.0866501	0.441	0.355561
ACTR3B	-0.143495	0.0996	1.00174
ACTR5	0.00370727	0.977	0.0101054
ACTR6	0.084649	0.387	0.412289
ACTR8	0.0573361	0.565	0.247952
ACTRT1	0.102452	0.252	0.598599
ACTRT2	-0.118177	0.197	0.705534
ACTRT3	-0.475871	8.95e-07	6.04818
ACVR1	-0.203169	0.012	1.92082
ACVR1B	0.59737	9.49e-08	7.02273
ACVR1C	-0.158305	0.0638	1.19518
ACVR2A	-0.288741	0.00374	2.42713
ACVR2B	0.0472313	0.667	0.175874
ACVR2B-AS1	-0.0497425	0.665	0.177178
ACVRL1	-0.112366	0.185	0.732828
ACY1	0.482969	1.35e-06	5.86967
ACY3	-0.122543	0.138	0.860121
ACYP1	0.33864	0.000113	3.94692
ACYP2	-0.0968216	0.267	0.573489
ADA	1.44882	2.06e-14	13.6861
ADAD1	-0.0487467	0.642	0.192465
ADAD2	-0.0682464	0.45	0.346787
ADAL	0.184178	0.0243	1.61439
ADAM10	-0.863791	1.84e-10	9.73518
ADAM11	-0.0520654	0.606	0.217527
ADAM12	-0.0990414	0.35	0.455932
ADAM15	-1.70296	1.25e-14	13.9031
ADAM17	1.42763	3.13e-14	13.5045
ADAM18	-0.0776093	0.389	0.41005
ADAM19	1.38915	2.45e-13	12.6108
ADAM2	0.0491033	0.64	0.19382
ADAM20	-0.0100631	0.939	0.0273344
ADAM20P1	-0.0620302	0.547	0.262013
ADAM21	-0.0443984	0.648	0.188425
ADAM21P1	-0.00215569	0.986	0.00612309
ADAM22	0.419395	9.18e-06	5.03716
ADAM23	0.0553471	0.576	0.239578
ADAM28	-0.196991	0.0161	1.79317
ADAM29	-0.0830094	0.355	0.449772
ADAM30	0.00966157	0.937	0.0282604
ADAM32	-0.142536	0.0976	1.01055
ADAM33	-0.104676	0.265	0.576754
ADAM3A	-0.0708113	0.465	0.332547
ADAM5	-0.179035	0.0343	1.46471
ADAM6	-0.0358236	0.737	0.132533
ADAM7	-0.0671648	0.519	0.284833
ADAM8	-1.65316	1.21e-14	13.9172
ADAM9	-0.0337	0.748	0.126098
ADAMDEC1	-0.106961	0.208	0.681937
ADAMTS1	-1.28269	2.57e-13	12.5901
ADAMTS10	0.0107246	0.932	0.0305841
ADAMTS12	-0.0332008	0.75	0.124939
ADAMTS13	-0.108451	0.201	0.696804
ADAMTS14	-0.0326655	0.754	0.122629
ADAMTS15	0.0649851	0.487	0.312471
ADAMTS16	0.00068471	0.996	0.00174066
ADAMTS17	0.0513283	0.647	0.189096
ADAMTS18	-0.151772	0.0645	1.19044
ADAMTS19	-0.165986	0.0571	1.24336
ADAMTS2	-0.0844032	0.35	0.455932
ADAMTS20	-0.0420199	0.676	0.170053
ADAMTS3	-0.160349	0.0991	1.00393
ADAMTS4	-0.195155	0.0154	1.81248
ADAMTS5	0.0271132	0.8	0.09691
ADAMTS6	-0.152097	0.0816	1.08831
ADAMTS7	-0.148671	0.0685	1.16431
ADAMTS8	-0.14353	0.128	0.89279
ADAMTS9	-0.04455	0.658	0.181774
ADAMTSL1	0.0202481	0.854	0.0685421
ADAMTSL2	0.00159249	0.989	0.00480371
ADAMTSL3	0.00029955	0.998	0.000869459
ADAMTSL4	0.59342	4.25e-08	7.37161
ADAMTSL5	0.15459	0.0587	1.23136
ADAP1	-3.66143	2.96e-21	20.5287
ADAP2	1.39721	1.41e-13	12.8508
ADAR	0.154797	0.0609	1.21538
ADARB1	-0.651587	7.26e-09	8.13906
ADARB2	0.0743846	0.445	0.35164
ADAT1	-0.210117	0.00818	2.08725
ADAT2	-0.406088	9.51e-06	5.02182
ADAT3	-0.0729726	0.421	0.375718
ADCK1	-0.341217	8.17e-05	4.08778
ADCK2	-0.443547	2.15e-06	5.66756
ADCK5	-0.0338315	0.744	0.128427
ADCY1	-0.0747569	0.429	0.367543
ADCY10	0.102443	0.263	0.580044
ADCY10P1	-0.0789206	0.373	0.428291
ADCY2	-0.0366558	0.733	0.134896
ADCY3	-0.968598	2.24e-11	10.6498
ADCY4	-0.016469	0.891	0.0501223
ADCY5	-0.0698156	0.46	0.337242
ADCY7	-0.406173	3.1e-05	4.50864
ADCY8	-0.0562369	0.595	0.225483
ADCY9	0.0374686	0.72	0.142668
ADCYAP1	-0.035243	0.742	0.129596
ADCYAP1R1	0.0118696	0.918	0.0371573
ADD1	0.401205	1.12e-05	4.95078
ADD2	-0.0449971	0.705	0.151811
ADD3	-1.21114	3.12e-12	11.5058
ADGB	-0.0402111	0.728	0.137869
ADGRA1	-0.0655874	0.501	0.300162
ADGRA2	0.154934	0.0647	1.1891
ADGRA3	-0.0300498	0.776	0.110138
ADGRB1	-0.0914663	0.306	0.514279
ADGRB3	0.0211632	0.859	0.0660068
ADGRD1	-0.0088946	0.944	0.025028
ADGRE1	0.0808435	0.381	0.419075
ADGRE3	-0.0743867	0.441	0.355561
ADGRE4P	-0.0754887	0.408	0.38934
ADGRE5	-0.0554833	0.571	0.243364
ADGRF1	-0.803649	7.44e-10	9.12843
ADGRF2	-0.0970002	0.257	0.590067
ADGRF3	-0.0757142	0.423	0.37366
ADGRF4	-0.527534	6.38e-07	6.19518
ADGRF5	0.102129	0.262	0.581699
ADGRG1	-1.43755	1.18e-13	12.9281
ADGRG2	1.06257	3.95e-11	10.4034
ADGRG3	-0.0766262	0.407	0.390406
ADGRG4	-0.0332967	0.761	0.118615
ADGRG5	-0.0584239	0.548	0.261219
ADGRG6	1.28697	6.62e-13	12.1791
ADGRG7	-0.0635685	0.52	0.283997
ADGRL1	1.03397	6.97e-12	11.1568
ADGRL2	0.974396	5.41e-11	10.2668
ADGRL3	-0.0900701	0.35	0.455932
ADGRL4	-0.130275	0.131	0.882729
ADGRV1	-0.408127	1.02e-05	4.9914
ADH1A	-0.104504	0.233	0.632644
ADH1B	-0.0738147	0.429	0.367543
ADH1C	-0.170377	0.0583	1.23433
ADH4	-0.0147662	0.903	0.0443122
ADH5	-0.455405	2.1e-05	4.67778
ADH6	-0.0143735	0.909	0.0414361
ADH7	-0.566717	1.43e-07	6.84466
ADHFE1	0.799544	2.71e-10	9.56703
ADI1	0.258592	0.0299	1.52433
ADIG	-0.0655422	0.476	0.322393
ADIPOQ	-0.146678	0.105	0.978811
ADIPOR1	-0.417141	1e-05	5
ADIPOR2	-0.127088	0.124	0.906578
ADIRF	-3.55364	6.26e-21	20.2034
ADK	0.143367	0.126	0.899629
ADM	1.92411	8.46e-16	15.0726
ADM5	0.0706157	0.449	0.347754
ADNP	-0.54112	1.15e-07	6.9393
ADNP2	0.587298	2.13e-06	5.67162
ADO	-0.192048	0.0876	1.0575
ADORA1	-0.0908619	0.392	0.406714
ADORA2A	0.326341	0.000178	3.74958
ADORA2B	0.413958	9.59e-06	5.01818
ADORA3	-0.118677	0.217	0.66354
ADPGK	-0.510878	5.38e-07	6.26922
ADPRH	0.261133	0.0053	2.27572
ADPRHL1	0.629774	3.99e-08	7.39903
ADPRHL2	-0.0528858	0.585	0.232844
ADPRM	0.00774544	0.955	0.0199966
ADRA1A	-0.145028	0.147	0.832683
ADRA1B	1.27875	1.46e-12	11.8356
ADRA1D	-0.0612204	0.529	0.276544
ADRA2A	0.0278289	0.831	0.080399
ADRA2B	0.0567187	0.653	0.185087
ADRB1	0.164825	0.0681	1.16685
ADRB2	-2.02949	1.64e-16	15.7852
ADRB3	0.0523611	0.615	0.211125
ADRM1	-0.980341	1.85e-11	10.7328
ADSL	-0.0799287	0.362	0.441291
ADSS	-0.312332	0.000231	3.63639
ADSSL1	1.26172	1.89e-13	12.7235
ADTRP	-0.687085	1.42e-07	6.84771
AEBP1	-0.0850419	0.394	0.404504
AEBP2	-0.263702	0.00181	2.74232
AEN	-0.857755	9.41e-08	7.02641
AES	0.79488	6.14e-10	9.21183
AFAP1	2.26312	2.31e-17	16.6364
AFAP1-AS1	-0.556901	2.7e-07	6.56864
AFAP1L1	-0.457015	3.81e-05	4.41908
AFAP1L2	-0.364463	7.26e-05	4.13906
AFF1	-0.0644063	0.479	0.319664
AFF2	-0.10793	0.233	0.632644
AFF3	0.0237057	0.829	0.0814455
AFF4	0.532033	4.69e-07	6.32883
AFG3L1P	-0.144023	0.105	0.978811
AFG3L2	-0.566066	7.61e-07	6.11862
AFM	0.0502163	0.649	0.187755
AFMID	0.52379	3.19e-07	6.49621
AFP	-0.0610284	0.525	0.279841
AFTPH	0.350315	0.000129	3.88941
AGA	0.20418	0.0188	1.72584
AGAP1	0.921795	6.66e-11	10.1765
AGAP11	-0.0874253	0.324	0.489455
AGAP2	-0.0638592	0.498	0.302771
AGAP2-AS1	-0.0949021	0.32	0.49485
AGAP3	-0.697837	1.84e-08	7.73518
AGAP4	-0.131788	0.119	0.924453
AGAP6	0.473962	2.37e-06	5.62525
AGAP9	-0.115095	0.162	0.790485
AGBL1	-0.078273	0.421	0.375718
AGBL2	-0.0233301	0.824	0.0840728
AGBL3	-0.0983761	0.347	0.459671
AGBL4	-0.0745303	0.442	0.354578
AGBL5	1.56567	4.9e-15	14.3098
AGER	0.0987239	0.322	0.492144
AGFG1	0.269786	0.00141	2.85078
AGFG2	-0.276425	0.000981	3.00833
AGGF1	0.173886	0.0681	1.16685
AGK	-0.730908	2.05e-09	8.68825
AGL	-0.716498	1.01e-08	7.99568
AGMAT	-1.14422	1.31e-11	10.8827
AGMO	-0.0475462	0.646	0.189767
AGO1	0.149996	0.0912	1.04001
AGO2	-0.751187	3.23e-08	7.4908
AGO3	0.224946	0.008	2.09691
AGO4	0.157128	0.0741	1.13018
AGPAT1	0.729868	1.93e-09	8.71444
AGPAT2	-0.860292	1.01e-10	9.99568
AGPAT3	-0.120718	0.18	0.744727
AGPAT4	-0.171519	0.0425	1.37161
AGPAT4-IT1	0.111865	0.214	0.669586
AGPAT5	-0.954504	6.78e-11	10.1688
AGPS	-0.302492	0.000337	3.47237
AGR2	1.64933	2.1e-14	13.6778
AGR3	0.0462377	0.63	0.200659
AGRN	-0.757062	4.39e-09	8.35754
AGRP	-0.0763971	0.471	0.326979
AGT	-0.134489	0.136	0.866461
AGTPBP1	0.174602	0.0304	1.51713
AGTR1	0.0575459	0.591	0.228413
AGTR2	-0.0269952	0.827	0.0824945
AGTRAP	-0.14114	0.0999	1.00043
AGXT	-0.0456402	0.65	0.187087
AGXT2	-0.1517	0.0746	1.12726
AHCTF1	0.128897	0.127	0.896196
AHCY	-0.091554	0.286	0.543634
AHCYL1	0.0934226	0.328	0.484126
AHCYL2	-0.336382	0.000144	3.84164
AHDC1	-0.0255053	0.81	0.091515
AHI1	0.172347	0.0308	1.51145
AHNAK	-0.529104	3.25e-06	5.48812
AHNAK2	1.48442	2.39e-14	13.6216
AHR	-0.588548	1.07e-07	6.97062
AHRR	0.186967	0.0226	1.64589
AHSA1	-0.697695	3.13e-08	7.50446
AHSA2	1.36187	7.24e-14	13.1403
AHSG	-0.103769	0.217	0.66354
AHSP	0.00490437	0.968	0.0141246
AICDA	0.13767	0.15	0.823909
AIDA	0.755082	1.95e-09	8.70997
AIF1	0.257636	0.00246	2.60906
AIF1L	-0.720596	2.16e-08	7.66555
AIFM1	0.505322	1.84e-06	5.73518
AIFM2	-0.105216	0.235	0.628932
AIFM3	-0.0883819	0.308	0.511449
AIG1	-0.736684	3.19e-09	8.49621
AIM1	-0.279238	0.00177	2.75203
AIM1L	-0.396358	1.4e-05	4.85387
AIM2	-0.736338	1.2e-09	8.92082
AIMP1	0.00972187	0.935	0.0291884
AIMP2	0.210055	0.0188	1.72584
AIP	0.0938425	0.367	0.435334
AIPL1	-0.0409103	0.721	0.142065
AIRE	0.5969	3.26e-08	7.48678
AJAP1	-0.113738	0.255	0.59346
AJUBA	-1.14405	3.57e-12	11.4473
AK1	1.72924	4.88e-15	14.3116
AK2	-1.04936	2.36e-11	10.6271
AK3	-1.53214	1.21e-14	13.9172
AK4	-3.52013	6.97e-20	19.1568
AK5	0.204178	0.013	1.88606
AK6	0.18985	0.0162	1.79048
AK7	-0.0453864	0.709	0.149354
AK8	-0.107487	0.243	0.614394
AK9	0.0283604	0.784	0.105684
AKAIN1	-0.17878	0.0329	1.4828
AKAP1	-0.222966	0.0272	1.56543
AKAP10	0.186467	0.0254	1.59517
AKAP11	-0.258194	0.00293	2.53313
AKAP12	1.03555	2.38e-11	10.6234
AKAP13	-0.180937	0.0255	1.59346
AKAP14	0.331142	9.67e-05	4.01457
AKAP17A	0.710196	9.33e-09	8.03012
AKAP2	-0.134747	0.171	0.767004
AKAP3	-0.0747414	0.448	0.348722
AKAP4	-0.112206	0.212	0.673664
AKAP5	0.0300048	0.778	0.10902
AKAP6	-0.0929844	0.317	0.498941
AKAP7	1.59731	9.69e-15	14.0137
AKAP8	-0.811878	5.41e-10	9.2668
AKAP8L	-0.35804	3.48e-05	4.45842
AKAP9	-0.0229396	0.829	0.0814455
AKIP1	1.23182	7.07e-10	9.15058
AKIRIN1	0.461657	4.07e-06	5.39041
AKIRIN2	-0.708782	6.56e-09	8.1831
AKNA	0.0616704	0.523	0.281498
AKNAD1	0.503602	4.91e-07	6.30892
AKR1A1	-0.181824	0.0295	1.53018
AKR1B1	-1.50849	1.36e-14	13.8665
AKR1B10	-4.26938	2.7e-22	21.5686
AKR1B15	-1.95358	1.7e-16	15.7696
AKR1C1	0.00983886	0.936	0.0287242
AKR1C2	-5.23632	2.46e-23	22.6091
AKR1C3	-5.40545	1.93e-23	22.7144
AKR1C4	-4.64336	2.98e-22	21.5258
AKR1C6P	-0.130549	0.122	0.91364
AKR1D1	0.416537	1.35e-05	4.86967
AKR1E2	-0.301162	0.000357	3.44733
AKR7A2	0.34503	0.000431	3.36552
AKR7A2P1	-0.0732454	0.446	0.350665
AKR7A3	0.293677	0.00112	2.95078
AKT1	0.135707	0.141	0.850781
AKT1S1	-0.164279	0.0593	1.22695
AKT2	1.01857	5.85e-12	11.2328
AKT3	0.12721	0.145	0.838632
AKTIP	1.02511	1.34e-11	10.8729
ALAD	-0.358506	5.87e-05	4.23136
ALAS1	-0.0995666	0.35	0.455932
ALAS2	-0.0845148	0.468	0.329754
ALB	-0.208581	0.0141	1.85078
ALCAM	-0.312018	0.000267	3.57349
ALDH16A1	-0.276497	0.00102	2.9914
ALDH18A1	-0.880154	7.49e-11	10.1255
ALDH1A1	-0.180656	0.0261	1.58336
ALDH1A2	-0.176409	0.0376	1.42481
ALDH1A3	-3.84703	8.98e-22	21.0467
ALDH1B1	-0.524766	1.69e-06	5.77211
ALDH1L1	-0.567264	7.51e-08	7.12436
ALDH1L2	-0.0767255	0.394	0.404504
ALDH2	-0.548553	3.75e-07	6.42597
ALDH3A1	-4.6563	1.86e-22	21.7305
ALDH3A2	-0.418242	7.39e-06	5.13136
ALDH3B1	0.554083	2.02e-07	6.69465
ALDH3B2	-0.460952	2.36e-06	5.62709
ALDH4A1	0.423032	4.92e-05	4.30803
ALDH5A1	-0.134406	0.204	0.69037
ALDH6A1	1.42492	5.04e-14	13.2976
ALDH7A1	0.638519	1.18e-08	7.92812
ALDH8A1	-0.0617504	0.504	0.297569
ALDH9A1	-0.286163	0.00103	2.98716
ALDOA	-0.350262	7.81e-05	4.10735
ALDOB	0.0168465	0.885	0.0530567
ALDOC	0.332602	9.1e-05	4.04096
ALG1	-0.393437	1.28e-05	4.89279
ALG10	-0.144797	0.144	0.841638
ALG10B	-0.222783	0.00624	2.20482
ALG11	-0.401357	1.14e-05	4.9431
ALG12	-0.0120878	0.914	0.0390538
ALG13	0.412283	1.55e-05	4.80967
ALG14	-0.504963	1.07e-06	5.97062
ALG1L	-1.99195	7.94e-17	16.1002
ALG2	-0.14231	0.0943	1.02549
ALG3	-1.2641	1.48e-12	11.8297
ALG5	-0.958098	2.26e-11	10.6459
ALG6	0.0013433	0.992	0.00348833
ALG8	-0.498492	1.13e-06	5.94692
ALG9	0.306279	0.00341	2.46725
ALK	-0.115821	0.334	0.476254
ALKBH1	-0.68068	2.46e-08	7.60906
ALKBH2	0.217804	0.0105	1.97881
ALKBH3	-0.928869	1.47e-10	9.83268
ALKBH4	-0.22352	0.00535	2.27165
ALKBH5	0.0235886	0.841	0.075204
ALKBH6	0.168679	0.0373	1.42829
ALKBH7	0.986991	7.82e-11	10.1068
ALKBH8	0.256039	0.00464	2.33348
ALLC	-0.111679	0.211	0.675718
ALMS1	0.156005	0.0718	1.14388
ALMS1P1	-0.0835447	0.394	0.404504
ALOX12	-0.147632	0.0683	1.16558
ALOX12B	0.0920829	0.313	0.504456
ALOX12P2	-0.131447	0.127	0.896196
ALOX15	-0.0306851	0.796	0.0990869
ALOX15B	-0.0878341	0.394	0.404504
ALOX5	-0.0239983	0.848	0.0716041
ALOX5AP	-0.152328	0.0906	1.04287
ALOXE3	-0.048084	0.624	0.204815
ALPI	-0.0205803	0.875	0.0579919
ALPK1	-0.185596	0.027	1.56864
ALPK2	0.0499222	0.612	0.213249
ALPK3	-0.0185321	0.871	0.0599818
ALPL	-0.0844672	0.351	0.454693
ALPP	1.06658	3.5e-12	11.4559
ALPPL2	-0.00173732	0.989	0.00480371
ALS2	1.34194	2.55e-13	12.5935
ALS2CL	-0.317318	0.000177	3.75203
ALS2CR11	-0.0141268	0.899	0.0462403
ALS2CR12	-0.0928741	0.355	0.449772
ALX1	0.236401	0.00348	2.45842
ALX3	0.0147835	0.896	0.047692
ALX4	0.0181457	0.874	0.0584886
ALYREF	0.746865	3.29e-09	8.4828
AMACR	0.7122	3.1e-09	8.50864
AMBN	-0.137965	0.108	0.966576
AMBP	-0.0317777	0.76	0.119186
AMBRA1	-0.117574	0.28	0.552842
AMD1	-0.142185	0.0807	1.09313
AMDHD1	0.131194	0.118	0.928118
AMDHD2	0.0590977	0.564	0.248721
AMELX	-0.038344	0.711	0.14813
AMELY	0.0237637	0.827	0.0824945
AMER1	-1.66611	1.7e-15	14.7696
AMER2	-0.07297	0.425	0.371611
AMER3	0.0546598	0.652	0.185752
AMFR	0.716667	8.52e-09	8.06956
AMH	-0.0152339	0.903	0.0443122
AMHR2	0.212283	0.00993	2.00305
AMIGO1	-0.0317616	0.775	0.110698
AMIGO2	0.0458359	0.651	0.186419
AMIGO3	-0.026845	0.801	0.0963675
AMMECR1	-1.31813	5.13e-13	12.2899
AMMECR1L	0.721452	2.86e-09	8.54363
AMN	0.0753324	0.436	0.360514
AMOT	1.65709	3.82e-15	14.4179
AMOTL1	-0.107587	0.212	0.673664
AMOTL2	0.0125344	0.922	0.0352691
AMPD1	-0.0564038	0.587	0.231362
AMPD2	-0.188677	0.0191	1.71897
AMPD3	-0.274898	0.000895	3.04818
AMPH	-0.126014	0.192	0.716699
AMT	0.585602	1.71e-07	6.767
AMTN	-0.0113443	0.92	0.0362122
AMY1A	-1.72928	5.73e-12	11.2418
AMY1B	-0.142923	0.168	0.774691
AMY1C	2.77828	8.93e-16	15.0491
AMY2A	0.157166	0.0748	1.1261
AMY2B	-0.0822074	0.372	0.429457
AMZ1	-0.0918762	0.432	0.364516
AMZ2	0.0995755	0.307	0.512862
ANAPC1	0.252533	0.00188	2.72584
ANAPC10	-0.699451	3.98e-09	8.40012
ANAPC11	0.63156	1.26e-07	6.89963
ANAPC13	-0.00194259	0.988	0.00524306
ANAPC15	-0.16186	0.0672	1.17263
ANAPC16	2.06072	3.73e-17	16.4283
ANAPC2	-0.101341	0.248	0.605548
ANAPC4	-0.370864	3.49e-05	4.45717
ANAPC5	-0.589668	3.33e-07	6.47756
ANAPC7	0.0887769	0.319	0.496209
ANG	1.72559	3.06e-15	14.5143
ANGEL1	-0.270096	0.00244	2.61261
ANGEL2	0.424512	2.15e-05	4.66756
ANGPT1	0.221047	0.00934	2.02965
ANGPT2	-0.10783	0.215	0.667562
ANGPT4	0.0214126	0.857	0.0670192
ANGPTL1	-0.114671	0.173	0.761954
ANGPTL2	-0.103605	0.278	0.555955
ANGPTL3	-0.0434764	0.691	0.160522
ANGPTL4	1.77605	5.56e-16	15.2549
ANGPTL5	-0.070813	0.48	0.318759
ANGPTL6	0.131506	0.114	0.943095
ANGPTL7	-0.0957436	0.29	0.537602
ANGPTL8	-0.0720311	0.502	0.299296
ANK1	-0.6848	4.79e-09	8.31966
ANK2	0.210172	0.0187	1.72816
ANK3	-0.463066	4.59e-06	5.33819
ANKAR	-0.221061	0.00785	2.10513
ANKDD1A	0.718138	1.87e-09	8.72816
ANKEF1	-0.169114	0.0724	1.14026
ANKFN1	-0.0557131	0.634	0.197911
ANKFY1	-0.168035	0.0803	1.09528
ANKH	-0.121803	0.198	0.703335
ANKHD1	0.458291	1.73e-06	5.76195
ANKHD1-EIF4EBP3	0.0795397	0.393	0.405607
ANKIB1	-0.252332	0.00227	2.64397
ANKK1	0.0274834	0.799	0.0974532
ANKLE1	-1.46957	4.55e-14	13.342
ANKLE2	-0.389625	2.01e-05	4.6968
ANKMY1	0.675057	7.24e-09	8.14026
ANKMY2	0.103513	0.233	0.632644
ANKRA2	0.231867	0.0261	1.58336
ANKRD1	-2.68775	1.38e-17	16.8601
ANKRD10	0.248073	0.0135	1.86967
ANKRD11	-0.493147	2.08e-06	5.68194
ANKRD12	1.01438	1.32e-11	10.8794
ANKRD13A	0.38671	6e-05	4.22185
ANKRD13B	0.0184293	0.866	0.0624821
ANKRD13C	0.037991	0.712	0.14752
ANKRD13D	-0.0947554	0.332	0.478862
ANKRD16	-0.27991	0.00116	2.93554
ANKRD17	-0.180728	0.0274	1.56225
ANKRD18A	0.158083	0.0604	1.21896
ANKRD18DP	0.0164296	0.887	0.0520764
ANKRD2	-0.122907	0.212	0.673664
ANKRD20A1	0.909498	4.15e-11	10.382
ANKRD20A2	-0.115882	0.183	0.737549
ANKRD20A3	-0.163487	0.0672	1.17263
ANKRD20A4	-0.06792	0.476	0.322393
ANKRD20A8P	-0.153415	0.0659	1.18111
ANKRD22	-1.80127	7.04e-16	15.1524
ANKRD23	-0.123881	0.163	0.787812
ANKRD24	0.128425	0.122	0.91364
ANKRD26	0.0145399	0.902	0.0447935
ANKRD27	-0.447952	1.87e-05	4.72816
ANKRD28	0.763214	9.03e-10	9.04431
ANKRD29	-0.646273	1.02e-08	7.9914
ANKRD30A	-0.133247	0.133	0.876148
ANKRD30BL	-0.0226472	0.831	0.080399
ANKRD30BP2	0.0023427	0.985	0.00656377
ANKRD31	-0.0770423	0.39	0.408935
ANKRD33	-0.269573	0.000894	3.04866
ANKRD33B	-0.0818865	0.388	0.411168
ANKRD34A	0.0927599	0.345	0.462181
ANKRD34B	0.124888	0.145	0.838632
ANKRD34C	-0.122191	0.142	0.847712
ANKRD34C-AS1	-0.0403884	0.722	0.141463
ANKRD35	-0.0411148	0.767	0.115205
ANKRD36B	0.447441	5.43e-06	5.2652
ANKRD36BP1	-0.0961892	0.311	0.50724
ANKRD37	0.598413	3.6e-08	7.4437
ANKRD39	0.461457	3.27e-06	5.48545
ANKRD40	0.208531	0.00812	2.09044
ANKRD42	-0.0754285	0.434	0.36251
ANKRD44	0.0771375	0.443	0.353596
ANKRD45	-0.0316107	0.766	0.115771
ANKRD46	-0.170946	0.0519	1.28483
ANKRD49	-0.111959	0.2	0.69897
ANKRD50	0.503595	1.92e-06	5.7167
ANKRD52	0.0721685	0.475	0.323306
ANKRD53	-0.0382564	0.7	0.154902
ANKRD54	0.326266	0.000468	3.32975
ANKRD55	-0.0728106	0.428	0.368556
ANKRD6	0.528343	1.29e-06	5.88941
ANKRD9	0.405781	3.56e-05	4.44855
ANKS1A	-0.295134	0.000583	3.23433
ANKS1B	0.600517	1.43e-07	6.84466
ANKS3	0.124624	0.142	0.847712
ANKS4B	-0.101463	0.255	0.59346
ANKS6	-0.118839	0.202	0.694649
ANKUB1	-0.0812188	0.383	0.416801
ANKZF1	-0.160302	0.0516	1.28735
ANLN	0.470701	7.91e-06	5.10182
ANO1	-4.54019	2.98e-22	21.5258
ANO10	0.475502	6.28e-06	5.20204
ANO3	-0.154267	0.0803	1.09528
ANO4	0.0629307	0.528	0.277366
ANO5	0.0722505	0.428	0.368556
ANO6	0.615463	3.23e-08	7.4908
ANO7	-0.138691	0.126	0.899629
ANO8	0.144958	0.0939	1.02733
ANO9	-0.189385	0.0157	1.8041
ANOS1	0.116714	0.254	0.595166
ANP32A	0.0231022	0.847	0.0721166
ANP32AP1	-0.290852	0.000766	3.11577
ANP32B	-0.627901	2.89e-08	7.5391
ANP32C	-0.0762266	0.568	0.245652
ANP32D	0.0133138	0.915	0.0385789
ANP32E	0.08494	0.327	0.485452
ANPEP	2.52483	1.47e-17	16.8327
ANTXR1	1.08047	7.2e-12	11.1427
ANTXR2	-0.739992	2.81e-09	8.55129
ANXA1	-1.99981	9.85e-17	16.0066
ANXA10	-4.88395	6.53e-23	22.1851
ANXA11	-0.425356	4.17e-06	5.37986
ANXA13	0.0370159	0.734	0.134304
ANXA2	-0.442064	4.82e-06	5.31695
ANXA2P1	0.0929304	0.294	0.531653
ANXA2P2	0.279306	0.000649	3.18776
ANXA2P3	-0.0362549	0.741	0.130182
ANXA2R	2.45623	2.02e-18	17.6946
ANXA3	-4.37998	4.43e-20	19.3536
ANXA4	0.0902484	0.356	0.44855
ANXA5	-0.527436	2.45e-07	6.61083
ANXA6	0.22384	0.0099	2.00436
ANXA7	-0.207621	0.0173	1.76195
ANXA8	-2.64085	6.16e-19	18.2104
ANXA8L1	-1.66739	2.15e-14	13.6676
ANXA9	0.186475	0.0184	1.73518
AOAH	0.00238979	0.985	0.00656377
AOC1	-0.29907	0.000314	3.50307
AOC2	-0.0730205	0.493	0.307153
AOC3	-0.0111449	0.927	0.0329203
AOC4P	1.10877	3.47e-12	11.4597
AOX1	-1.15431	1.7e-12	11.7696
AP1AR	-0.0790932	0.401	0.396856
AP1B1	-0.790526	3.15e-10	9.50169
AP1G1	-0.0710092	0.48	0.318759
AP1G2	-0.297079	0.00311	2.50724
AP1M1	0.159384	0.0616	1.21042
AP1M2	-0.383246	1.79e-05	4.74715
AP1S1	-1.36377	1.08e-13	12.9666
AP1S2	1.17033	7.22e-13	12.1415
AP1S3	-0.0469018	0.628	0.20204
AP2A1	-0.176979	0.0283	1.54821
AP2A2	0.269035	0.00121	2.91721
AP2B1	0.998	2.13e-11	10.6716
AP2M1	-1.00911	7.41e-12	11.1302
AP2S1	-0.988171	2.43e-11	10.6144
AP3B1	0.00453727	0.971	0.0127808
AP3B2	0.0044368	0.973	0.0118872
AP3D1	0.0896695	0.351	0.454693
AP3M1	0.549431	1.69e-07	6.77211
AP3M2	-0.8596	9.77e-11	10.0101
AP3S1	0.019672	0.878	0.0565055
AP3S2	0.267311	0.00444	2.35262
AP4B1	-0.85794	1.64e-09	8.78516
AP4E1	-0.658733	1.32e-08	7.87943
AP4M1	0.334873	0.000109	3.96257
AP4S1	-0.198634	0.0116	1.93554
AP5B1	0.0863468	0.402	0.395774
AP5M1	-0.608925	2.28e-07	6.64207
AP5S1	-0.307125	0.00116	2.93554
AP5Z1	0.223604	0.00762	2.11805
APAF1	0.225207	0.0168	1.77469
APBA1	-0.073781	0.503	0.298432
APBA2	-0.09238	0.348	0.458421
APBA3	0.220447	0.00749	2.12552
APBB1	-0.0466349	0.664	0.177832
APBB1IP	0.200708	0.0268	1.57187
APBB2	0.351922	0.000412	3.3851
APBB3	0.291816	0.00107	2.97062
APC	-0.0529588	0.595	0.225483
APC2	0.067107	0.462	0.335358
APCDD1	0.116804	0.282	0.549751
APCDD1L	-0.834306	6.16e-10	9.21042
APCS	-0.0635542	0.49	0.309804
APEH	0.033815	0.766	0.115771
APEX1	-0.665523	2.1e-08	7.67778
APEX2	-0.283137	0.000658	3.18177
APH1A	-0.114539	0.183	0.737549
APH1B	1.6233	3.4e-15	14.4685
API5	-0.845414	1.32e-10	9.87943
APIP	0.147681	0.12	0.920819
APITD1	0.475471	2.66e-06	5.57512
APLF	-0.0551513	0.634	0.197911
APLN	0.0132296	0.907	0.0423927
APLNR	-0.129079	0.136	0.866461
APLP1	1.35884	7.61e-12	11.1186
APLP2	-0.452033	4.19e-06	5.37779
APMAP	-0.488799	4.33e-06	5.36351
APOA1	-0.0238761	0.838	0.076756
APOA2	-0.0402722	0.683	0.165579
APOA4	-0.0756128	0.422	0.374688
APOA5	0.050885	0.602	0.220404
APOB	-0.0627304	0.53	0.275724
APOBEC1	0.0523891	0.579	0.237321
APOBEC2	0.0620422	0.573	0.241845
APOBEC3A	-0.0671351	0.469	0.328827
APOBEC3B	-0.860247	3.44e-10	9.46344
APOBEC3C	0.0106607	0.929	0.0319843
APOBEC3D	0.276575	0.000818	3.08725
APOBEC3F	0.463746	1.26e-05	4.89963
APOBEC3G	0.36849	2.88e-05	4.54061
APOBEC3H	-0.0974186	0.272	0.565431
APOBEC4	-0.132408	0.183	0.737549
APOBR	-0.191652	0.0146	1.83565
APOC1	1.59813	1.04e-12	11.983
APOC2	-0.00024962	0.999	0.000434512
APOC3	-0.13839	0.1	1
APOC4	-0.148697	0.0798	1.098
APOD	-0.144093	0.117	0.931814
APOE	3.56361	3.36e-21	20.4737
APOF	-0.0990788	0.273	0.563837
APOH	0.0955387	0.285	0.545155
APOL1	-0.0465696	0.636	0.196543
APOL2	0.151834	0.0813	1.08991
APOL3	-0.603694	6.82e-08	7.16622
APOL4	-0.208216	0.0206	1.68613
APOL5	-0.0182569	0.866	0.0624821
APOL6	-0.148591	0.0956	1.01954
APOLD1	-0.134865	0.117	0.931814
APOM	0.0135778	0.91	0.0409586
APOO	0.393979	5e-05	4.30103
APOOL	0.247133	0.00504	2.29757
APOPT1	1.07796	1.64e-11	10.7852
APP	0.336931	0.000172	3.76447
APPBP2	0.559333	3.16e-07	6.50031
APPL1	0.546114	3.19e-06	5.49621
APPL2	0.62616	1.88e-08	7.72584
APRT	0.501621	1.16e-06	5.93554
APTX	-0.362312	5.36e-05	4.27084
AQP1	-0.11561	0.213	0.67162
AQP10	-0.1156	0.288	0.540608
AQP11	0.490431	6.16e-07	6.21042
AQP12A	-0.144929	0.0709	1.14935
AQP12B	-0.227301	0.00429	2.36754
AQP2	-0.0364652	0.72	0.142668
AQP3	-1.73254	2.4e-13	12.6198
AQP4	-0.158629	0.0812	1.09044
AQP5	0.0577243	0.585	0.232844
AQP6	-0.170023	0.0385	1.41454
AQP7	-0.117647	0.166	0.779892
AQP7P1	-0.150685	0.1	1
AQP8	0.0226544	0.837	0.0772745
AQP9	-0.133951	0.105	0.978811
AQR	-0.36857	8.04e-05	4.09474
AR	-0.06052	0.518	0.28567
ARAF	0.488714	2.45e-06	5.61083
ARAP1	-0.47022	9.66e-07	6.01502
ARAP2	-0.202635	0.0132	1.87943
ARAP3	-1.35269	4.95e-14	13.3054
ARC	0.555236	1.26e-07	6.89963
ARCN1	-0.172278	0.0818	1.08725
AREG	-0.0111289	0.922	0.0352691
ARF1	-0.540643	1.4e-06	5.85387
ARF3	-0.32471	0.00711	2.14813
ARF4	0.583336	1.21e-07	6.91721
ARF5	-0.29883	0.000665	3.17718
ARF6	0.102804	0.232	0.634512
ARFGAP1	-0.673313	9.44e-09	8.02503
ARFGAP2	-0.708383	4.29e-09	8.36754
ARFGAP3	1.06323	1.57e-11	10.8041
ARFGEF1	0.83406	2.31e-10	9.63639
ARFGEF2	-0.221949	0.0154	1.81248
ARFGEF3	0.00223117	0.985	0.00656377
ARFIP1	0.506591	1.16e-06	5.93554
ARFIP2	-0.0502445	0.642	0.192465
ARFRP1	-0.141803	0.0963	1.01637
ARG1	-0.0452	0.648	0.188425
ARG2	-0.994644	1.31e-11	10.8827
ARGFX	0.0604457	0.529	0.276544
ARGFXP2	-0.0590711	0.561	0.251037
ARGLU1	-0.320397	0.000436	3.36051
ARHGAP1	-0.779477	7.7e-10	9.11351
ARHGAP10	0.569591	4.05e-07	6.39254
ARHGAP11A	-0.20146	0.0166	1.77989
ARHGAP11B	0.0985675	0.288	0.540608
ARHGAP12	0.203769	0.0262	1.5817
ARHGAP15	-0.0605834	0.587	0.231362
ARHGAP17	0.908106	5.82e-11	10.2351
ARHGAP18	-0.618365	2.51e-08	7.60033
ARHGAP19	0.653443	1.2e-08	7.92082
ARHGAP20	-0.0746775	0.459	0.338187
ARHGAP21	-0.629889	1.98e-08	7.70333
ARHGAP22	0.0358798	0.768	0.114639
ARHGAP24	0.562032	3.32e-07	6.47886
ARHGAP25	-1.39118	9.52e-14	13.0214
ARHGAP26	0.0482465	0.66	0.180456
ARHGAP27	-0.802454	3.59e-10	9.44491
ARHGAP28	0.157466	0.055	1.25964
ARHGAP29	0.584732	1.28e-07	6.89279
ARHGAP30	-0.502061	1.32e-06	5.87943
ARHGAP31	0.135806	0.0999	1.00043
ARHGAP32	0.397387	1.88e-05	4.72584
ARHGAP33	0.862469	1.16e-10	9.93554
ARHGAP35	-0.162774	0.0439	1.35754
ARHGAP36	-0.107091	0.223	0.651695
ARHGAP39	0.554908	1.84e-07	6.73518
ARHGAP4	2.54468	9.76e-18	17.0106
ARHGAP40	-0.0449214	0.641	0.193142
ARHGAP42	-0.155761	0.0521	1.28316
ARHGAP44	0.504951	2.67e-06	5.57349
ARHGAP45	0.0594677	0.558	0.253366
ARHGAP5	0.0365533	0.74	0.130768
ARHGAP6	0.0492443	0.69	0.161151
ARHGAP8	-0.187593	0.0229	1.64016
ARHGAP9	-0.0676336	0.497	0.303644
ARHGDIA	-0.389728	2.47e-05	4.6073
ARHGDIB	-5.48973	1.62e-23	22.7905
ARHGDIG	0.0915709	0.354	0.450997
ARHGEF1	0.127172	0.176	0.754487
ARHGEF10	0.72496	1.96e-08	7.70774
ARHGEF10L	-0.131736	0.108	0.966576
ARHGEF11	0.190619	0.0493	1.30715
ARHGEF12	0.729269	4.72e-09	8.32606
ARHGEF15	-0.0147767	0.919	0.0366845
ARHGEF16	-1.86303	4.87e-16	15.3125
ARHGEF17	0.00864428	0.942	0.0259491
ARHGEF18	-0.627884	3.22e-08	7.49214
ARHGEF19	0.562863	8.54e-08	7.06854
ARHGEF2	-1.00422	1.14e-11	10.9431
ARHGEF25	-0.168429	0.0459	1.33819
ARHGEF26	-0.0517645	0.6	0.221849
ARHGEF28	0.225418	0.00542	2.266
ARHGEF3	-0.403523	2.44e-05	4.61261
ARHGEF35	-0.530589	1.87e-07	6.72816
ARHGEF37	0.236611	0.00392	2.40671
ARHGEF38	0.00629819	0.958	0.0186345
ARHGEF39	0.397427	4.64e-05	4.33348
ARHGEF3-AS1	-0.078353	0.398	0.400117
ARHGEF4	-0.217627	0.0109	1.96257
ARHGEF40	0.0309402	0.766	0.115771
ARHGEF5	-0.595236	2.43e-07	6.61439
ARHGEF6	0.574163	4.94e-07	6.30627
ARHGEF7	-0.0460487	0.63	0.200659
ARHGEF9	0.0166931	0.887	0.0520764
ARID1A	0.417583	1.61e-05	4.79317
ARID1B	0.225276	0.00467	2.33068
ARID2	0.209114	0.0178	1.74958
ARID3A	1.0039	2.82e-11	10.5498
ARID3B	-0.949678	2.29e-10	9.64016
ARID3C	-0.0765109	0.469	0.328827
ARID4A	0.257956	0.00183	2.73755
ARID4B	0.93465	4.53e-09	8.3439
ARID5A	-0.0703732	0.446	0.350665
ARID5B	0.556788	1.62e-07	6.79048
ARIH1	-0.285135	0.000836	3.07779
ARIH2	-0.0913679	0.301	0.521434
ARIH2OS	0.277288	0.00167	2.77728
ARL1	0.279797	0.000709	3.14935
ARL10	-0.0169603	0.88	0.0555173
ARL11	-0.121697	0.148	0.829738
ARL13A	-0.0607562	0.513	0.289883
ARL13B	0.553622	1.56e-07	6.80688
ARL14	-1.10357	2.1e-12	11.6778
ARL14EP	-0.114961	0.31	0.508638
ARL14EPL	0.135982	0.164	0.785156
ARL15	-0.455024	3.23e-05	4.4908
ARL16	1.67219	1.97e-15	14.7055
ARL17A	0.0301666	0.776	0.110138
ARL17B	-0.281431	0.000603	3.21968
ARL2	0.691316	9.37e-09	8.02826
ARL2BP	0.07169	0.439	0.357535
ARL3	0.614897	3.54e-08	7.451
ARL4A	0.803866	6.22e-10	9.20621
ARL4C	0.691744	1.4e-08	7.85387
ARL4D	-0.347322	0.0002	3.69897
ARL5A	-0.523507	9.08e-07	6.04191
ARL5B	1.07411	6.81e-12	11.1669
ARL5C	-0.119619	0.182	0.739929
ARL6	0.401486	1.58e-05	4.80134
ARL6IP1	0.495957	2.28e-05	4.64207
ARL6IP4	0.216601	0.0335	1.47496
ARL6IP5	-0.194539	0.0228	1.64207
ARL6IP6	1.05196	9.35e-12	11.0292
ARL8A	0.090966	0.319	0.496209
ARL8B	-0.282016	0.000922	3.03527
ARL9	-0.0420436	0.696	0.157391
ARMC1	0.882262	2.14e-10	9.66959
ARMC10	-0.586461	7.45e-08	7.12784
ARMC12	0.202908	0.0168	1.77469
ARMC2	0.0197475	0.862	0.0644927
ARMC3	0.00725633	0.955	0.0199966
ARMC4	-0.0415665	0.684	0.164944
ARMC5	0.373919	8.43e-05	4.07417
ARMC6	-0.695062	3.23e-09	8.4908
ARMC7	0.437877	5.03e-06	5.29843
ARMC8	0.0955071	0.291	0.536107
ARMC9	0.0131468	0.922	0.0352691
ARMCX1	-0.128312	0.135	0.869666
ARMCX2	-0.819632	8.39e-09	8.07624
ARMCX3	-0.395473	1.57e-05	4.8041
ARMCX4	-0.0834976	0.35	0.455932
ARMCX5	0.0543402	0.587	0.231362
ARMCX6	-0.369372	2.5e-05	4.60206
ARMS2	-0.050635	0.61	0.21467
ARMT1	-0.359309	4.31e-05	4.36552
ARNT	0.148712	0.0793	1.10073
ARNT2	0.860016	1.66e-10	9.77989
ARNTL	-0.38763	3.78e-05	4.42251
ARNTL2	-0.0285461	0.795	0.0996329
ARPC1A	-0.614371	1.61e-07	6.79317
ARPC1B	0.117432	0.198	0.703335
ARPC2	-0.822509	1.72e-10	9.76447
ARPC3	0.484656	6.17e-07	6.20971
ARPC4	-0.114082	0.202	0.694649
ARPC5	0.287795	0.00152	2.81816
ARPC5L	-1.28548	1.19e-12	11.9245
ARPIN	-0.37059	2.49e-05	4.6038
ARPP19	-0.479681	9.97e-07	6.0013
ARPP21	-0.155749	0.0508	1.29414
ARR3	-0.0520839	0.587	0.231362
ARRB1	2.58428	2.43e-18	17.6144
ARRB2	0.230418	0.00654	2.18442
ARRDC1	-0.132661	0.129	0.88941
ARRDC2	-0.730261	2.05e-09	8.68825
ARRDC3	0.855527	1.53e-07	6.81531
ARRDC3-AS1	-0.0387146	0.784	0.105684
ARRDC4	-0.16253	0.0432	1.36452
ARRDC5	-0.0145811	0.901	0.0452752
ARSA	0.610752	2.98e-08	7.52578
ARSB	0.353252	0.000146	3.83565
ARSD	0.560294	3.85e-07	6.41454
ARSE	0.0385842	0.727	0.138466
ARSF	-0.140525	0.094	1.02687
ARSG	0.0851045	0.38	0.420216
ARSH	-0.0455691	0.638	0.195179
ARSI	0.00556839	0.964	0.015923
ARSJ	0.613464	6.78e-08	7.16877
ARSK	0.714342	7.33e-09	8.1349
ART1	0.0442262	0.694	0.158641
ART3	0.0138761	0.913	0.0395292
ART4	-0.0250328	0.82	0.0861861
ART5	0.0732165	0.422	0.374688
ARTN	-1.21756	4.82e-12	11.317
ARV1	0.567545	7.85e-07	6.10513
ARVCF	-0.11202	0.276	0.559091
ARX	0.0583294	0.536	0.270835
AS3MT	1.02361	5.76e-11	10.2396
ASAH1	0.232383	0.00687	2.16304
ASAH2	-0.14206	0.108	0.966576
ASAH2B	-0.0956595	0.373	0.428291
ASAP1	-0.575501	1.43e-07	6.84466
ASAP1-IT1	0.0620393	0.608	0.216096
ASAP2	1.33838	7.83e-14	13.1062
ASAP3	2.28912	8.32e-18	17.0799
ASB10	-0.0321994	0.762	0.118045
ASB11	-0.132452	0.114	0.943095
ASB12	0.0664927	0.489	0.310691
ASB13	-0.498279	1.49e-06	5.82681
ASB14	-0.138486	0.127	0.896196
ASB15	-0.0852108	0.34	0.468521
ASB16	-0.00950385	0.935	0.0291884
ASB17	0.023845	0.827	0.0824945
ASB18	-0.0747624	0.411	0.386158
ASB2	-0.182293	0.03	1.52288
ASB3	0.444624	3.02e-06	5.51999
ASB4	-0.0888472	0.376	0.424812
ASB5	-0.0936451	0.283	0.548214
ASB6	-0.256515	0.00145	2.83863
ASB7	-0.191336	0.0238	1.62342
ASB8	0.083567	0.398	0.400117
ASB9	1.62528	3.95e-15	14.4034
ASCC2	-0.529601	5.2e-07	6.284
ASCC3	-0.772819	5.55e-10	9.25571
ASCL1	0.0885225	0.334	0.476254
ASCL2	-1.65696	1.33e-14	13.8761
ASCL3	-0.102172	0.259	0.5867
ASCL4	-0.0538433	0.631	0.199971
ASF1A	-0.367501	6.33e-05	4.1986
ASF1B	-0.28656	0.000849	3.07109
ASGR1	0.318138	0.000527	3.27819
ASGR2	-0.0638934	0.528	0.277366
ASH1L	0.0757899	0.441	0.355561
ASH2L	0.0376383	0.712	0.14752
ASIC1	-0.081238	0.365	0.437707
ASIC2	-0.123644	0.185	0.732828
ASIC3	-0.0346887	0.732	0.135489
ASIC5	-0.0422445	0.686	0.163676
ASIP	-0.0911849	0.337	0.47237
ASL	-0.420585	6.41e-06	5.19314
ASMT	-0.0507821	0.593	0.226945
ASMTL	1.30548	1.15e-13	12.9393
ASMTL-AS1	0.00994341	0.938	0.0277972
ASNA1	-0.013362	0.922	0.0352691
ASNS	1.96619	1.19e-16	15.9245
ASNSD1	-0.555914	1.71e-06	5.767
ASPA	-0.174738	0.0299	1.52433
ASPDH	-0.0486693	0.62	0.207608
ASPG	-0.0836242	0.449	0.347754
ASPH	0.555581	4.54e-07	6.34294
ASPHD1	0.301818	0.00396	2.4023
ASPHD2	-0.0018569	0.988	0.00524306
ASPM	0.00623535	0.96	0.0177288
ASPN	-0.0970207	0.299	0.524329
ASPRV1	-0.0215865	0.852	0.0695604
ASPSCR1	0.788621	5.21e-10	9.28316
ASRGL1	0.724465	7.12e-09	8.14752
ASS1	0.424679	4.42e-06	5.35458
ASTE1	-0.538447	3.24e-07	6.48945
ASTL	-0.0781831	0.388	0.411168
ASTN1	-0.0874692	0.339	0.4698
ASTN2	0.526404	2.21e-07	6.65561
ASUN	0.244552	0.004	2.39794
ASXL1	1.44447	4.13e-14	13.384
ASXL2	0.47976	2.19e-06	5.65956
ASXL3	-0.04285	0.661	0.179799
ASZ1	-0.0251246	0.818	0.0872467
ATAD1	0.250211	0.00353	2.45223
ATAD2	-0.606734	1.93e-07	6.71444
ATAD2B	0.157036	0.0587	1.23136
ATAD3A	-1.19166	2.51e-11	10.6003
ATAD3B	-0.81947	2.71e-10	9.56703
ATAD3C	-0.0181688	0.869	0.0609802
ATAD5	-0.155698	0.0723	1.14086
ATAT1	0.0680272	0.463	0.334419
ATCAY	-0.0117088	0.925	0.0338583
ATE1	-0.324899	0.000323	3.4908
ATF1	0.241287	0.00977	2.01011
ATF2	1.03891	3.9e-12	11.4089
ATF3	2.34515	4.45e-18	17.3516
ATF4	0.457999	3.89e-06	5.41005
ATF5	0.0509333	0.727	0.138466
ATF6	-0.442224	4.53e-06	5.3439
ATF6B	0.399134	1.47e-05	4.83268
ATF7	-0.055469	0.556	0.254925
ATF7IP	0.0584287	0.563	0.249492
ATF7IP2	0.658018	6.1e-09	8.21467
ATG10	1.10221	1.47e-11	10.8327
ATG101	0.59441	2.99e-08	7.52433
ATG12	0.14066	0.12	0.920819
ATG13	-0.0857254	0.401	0.396856
ATG14	-0.0233687	0.833	0.079355
ATG16L1	0.345678	0.000422	3.37469
ATG16L2	0.352416	0.000151	3.82102
ATG2A	0.0203238	0.852	0.0695604
ATG2B	-0.119757	0.162	0.790485
ATG3	-0.21982	0.00741	2.13018
ATG4A	-0.284159	0.0042	2.37675
ATG4B	0.177197	0.0375	1.42597
ATG4C	0.239088	0.0198	1.70333
ATG4D	-0.267216	0.000976	3.01055
ATG5	0.587618	1.84e-07	6.73518
ATG7	0.480752	1.3e-06	5.88606
ATG9A	0.277612	0.00272	2.56543
ATG9B	-0.0278409	0.798	0.0979971
ATIC	-0.155343	0.0675	1.1707
ATL1	0.981898	4.21e-11	10.3757
ATL2	0.0571824	0.596	0.224754
ATL3	-0.830076	3.37e-10	9.47237
ATM	1.5505	3.92e-15	14.4067
ATMIN	0.16266	0.114	0.943095
ATN1	0.0271494	0.796	0.0990869
ATOH1	-0.0872867	0.383	0.416801
ATOH7	-0.0370573	0.732	0.135489
ATOH8	-0.0574191	0.591	0.228413
ATOX1	-0.316923	0.00041	3.38722
ATP10A	-0.133825	0.114	0.943095
ATP10B	-0.0912361	0.347	0.459671
ATP10D	-0.124539	0.131	0.882729
ATP11A	-0.0901274	0.312	0.505845
ATP11AUN	0.0291049	0.784	0.105684
ATP11B	0.257818	0.0239	1.6216
ATP11C	0.304444	0.000851	3.07007
ATP12A	0.093923	0.391	0.407823
ATP13A1	-0.745195	2.28e-07	6.64207
ATP13A2	-0.172489	0.0685	1.16431
ATP13A3	-0.199395	0.0113	1.94692
ATP13A4	-0.0612788	0.509	0.293282
ATP13A5	-0.0924253	0.306	0.514279
ATP1A1	-1.63328	2.92e-15	14.5346
ATP1A1-AS1	0.329735	0.000222	3.65365
ATP1A2	-0.0175343	0.886	0.0525663
ATP1A3	-0.0173118	0.884	0.0535477
ATP1A4	-0.0427862	0.696	0.157391
ATP1B1	0.0484363	0.617	0.209715
ATP1B2	-0.129567	0.138	0.860121
ATP1B3	-1.3555	6.2e-14	13.2076
ATP1B4	0.0237283	0.85	0.0705811
ATP23	0.789267	3.1e-09	8.50864
ATP2A1	0.127447	0.138	0.860121
ATP2A2	-0.581274	3.07e-07	6.51286
ATP2A3	0.22737	0.00749	2.12552
ATP2B1	-0.0412222	0.685	0.164309
ATP2B2	-0.121968	0.139	0.856985
ATP2B3	-0.0891427	0.369	0.432974
ATP2B4	0.357525	6.27e-05	4.20273
ATP2C1	-0.57937	5.94e-08	7.22621
ATP2C2	-1.0075	6.65e-12	11.1772
ATP4A	0.0492175	0.637	0.195861
ATP4B	-0.204345	0.0103	1.98716
ATP5A1	-0.256389	0.00471	2.32698
ATP5B	0.0458995	0.64	0.19382
ATP5C1	-0.476235	3.77e-06	5.42366
ATP5D	-0.572832	7.89e-08	7.10292
ATP5E	-0.856254	1.64e-09	8.78516
ATP5EP2	-0.779454	1.26e-09	8.89963
ATP5F1	-1.08805	8.76e-12	11.0575
ATP5G1	0.344242	0.000226	3.64589
ATP5G2	1.4339	1.52e-13	12.8182
ATP5G3	-0.380909	2.35e-05	4.62893
ATP5H	0.353884	4.09e-05	4.38828
ATP5I	0.200869	0.0129	1.88941
ATP5J	0.150054	0.0783	1.10624
ATP5J2	-0.84015	2.88e-10	9.54061
ATP5L	0.495476	4.44e-07	6.35262
ATP5O	0.0809925	0.46	0.337242
ATP5S	-0.224243	0.0105	1.97881
ATP5SL	-0.665674	5.96e-09	8.22475
ATP6AP1	0.661231	7.75e-09	8.1107
ATP6AP1L	0.135196	0.106	0.974694
ATP6AP2	0.184108	0.0369	1.43297
ATP6V0A1	0.499611	2.1e-06	5.67778
ATP6V0A2	-0.200011	0.0136	1.86646
ATP6V0A4	-0.14063	0.112	0.950782
ATP6V0B	-0.949717	2.25e-11	10.6478
ATP6V0D1	-1.10962	1.47e-12	11.8327
ATP6V0D2	-0.152281	0.117	0.931814
ATP6V0E1	0.255151	0.0113	1.94692
ATP6V0E2	2.21794	2.65e-17	16.5768
ATP6V1A	-0.250716	0.00371	2.43063
ATP6V1B1	0.3609	4.28e-05	4.36856
ATP6V1B2	-0.951482	6.64e-11	10.1778
ATP6V1C1	0.707425	5.27e-09	8.27819
ATP6V1C2	-0.0793781	0.416	0.380907
ATP6V1D	-1.06867	3.76e-12	11.4248
ATP6V1E1	0.627998	1.47e-08	7.83268
ATP6V1F	-1.00905	9.51e-12	11.0218
ATP6V1G1	-0.198757	0.0445	1.35164
ATP6V1G2	0.471336	1.07e-06	5.97062
ATP6V1G3	0.0344126	0.739	0.131356
ATP6V1H	0.191114	0.0173	1.76195
ATP7A	0.128898	0.131	0.882729
ATP7B	0.9296	2.64e-11	10.5784
ATP8A1	-0.0583036	0.548	0.261219
ATP8A2	-0.142374	0.106	0.974694
ATP8B1	-0.30216	0.000464	3.33348
ATP8B2	1.16889	1.65e-12	11.7825
ATP8B3	2.58603	1.85e-18	17.7328
ATP8B4	-0.0221074	0.852	0.0695604
ATP8B5P	-0.0708421	0.465	0.332547
ATP9A	-0.198513	0.0145	1.83863
ATP9B	0.46666	2.54e-06	5.59517
ATPAF1	0.253915	0.0029	2.5376
ATPAF2	0.184154	0.0195	1.70997
ATPIF1	-0.62007	4.7e-08	7.3279
ATR	-0.132558	0.101	0.995679
ATRAID	0.533118	1.87e-07	6.72816
ATRIP	-0.213445	0.00898	2.04672
ATRN	-0.33416	0.000122	3.91364
ATRNL1	0.0334081	0.754	0.122629
ATRX	0.242139	0.00804	2.09474
ATXN1	0.44371	3.81e-06	5.41908
ATXN10	0.147302	0.0753	1.12321
ATXN1L	-0.254703	0.00239	2.6216
ATXN2	0.601922	3.25e-08	7.48812
ATXN2L	0.165652	0.0537	1.27003
ATXN3	-0.051717	0.618	0.209012
ATXN3L	-0.0294817	0.789	0.102923
ATXN7	0.0238443	0.832	0.0798767
ATXN7L1	-0.00914401	0.939	0.0273344
ATXN7L2	-0.332873	0.000533	3.27327
ATXN7L3	0.130385	0.123	0.910095
ATXN7L3B	-0.109224	0.239	0.621602
ATXN8OS	-0.0427031	0.7	0.154902
AUH	-0.424328	5.43e-06	5.2652
AUNIP	-1.32535	7.66e-14	13.1158
AUP1	0.283798	0.00338	2.47108
AURKA	-0.573335	1.2e-07	6.92082
AURKAIP1	0.345007	9.75e-05	4.011
AURKAPS1	-0.040336	0.733	0.134896
AURKB	-0.462205	4.2e-06	5.37675
AURKC	-0.101724	0.26	0.585027
AUTS2	0.567594	2.26e-07	6.64589
AVEN	-0.905343	1.27e-10	9.8962
AVIL	-0.0746117	0.445	0.35164
AVL9	0.583261	1.29e-07	6.88941
AVP	-0.066186	0.494	0.306273
AVPI1	-1.47197	7.6e-14	13.1192
AVPR1A	-0.109278	0.24	0.619789
AVPR1B	-0.100179	0.268	0.571865
AVPR2	0.0889216	0.343	0.464706
AWAT1	-0.00710323	0.952	0.0213631
AWAT2	0.0340527	0.737	0.132533
AXDND1	-0.025391	0.847	0.0721166
AXIN1	-0.546708	3.1e-07	6.50864
AXIN2	0.415749	2.03e-05	4.6925
AXL	1.85535	1.35e-15	14.8697
AZGP1	0.0365495	0.757	0.120904
AZI2	0.661866	7.18e-09	8.14388
AZIN1	0.754172	6.15e-09	8.21112
AZIN1-AS1	0.334873	0.000287	3.54212
AZIN2	0.136286	0.15	0.823909
AZU1	0.147994	0.0779	1.10846
B2M	-0.994653	2.25e-11	10.6478
B3GALNT1	-0.440568	5.38e-06	5.26922
B3GALNT2	0.167015	0.0529	1.27654
B3GALT1	0.0869689	0.347	0.459671
B3GALT2	-0.0218085	0.847	0.0721166
B3GALT4	0.395778	2.61e-05	4.58336
B3GALT5	-0.0152781	0.907	0.0423927
B3GALT5-AS1	0.0346282	0.741	0.130182
B3GALT6	0.529769	1.88e-07	6.72584
B3GAT1	-0.115567	0.171	0.767004
B3GAT2	-0.0537506	0.58	0.236572
B3GAT3	-0.226378	0.0107	1.97062
B3GLCT	-0.202541	0.0148	1.82974
B3GNT2	-0.247693	0.0191	1.71897
B3GNT3	-1.13543	3.74e-12	11.4271
B3GNT4	-0.0355119	0.724	0.140261
B3GNT5	0.118094	0.251	0.600326
B3GNT6	-0.0259769	0.853	0.069051
B3GNT7	0.0277488	0.828	0.0819697
B3GNT8	-0.0361076	0.766	0.115771
B3GNT9	0.0646889	0.545	0.263603
B3GNTL1	0.846785	5.9e-10	9.22915
B4GALNT1	0.696571	3.24e-08	7.48945
B4GALNT2	-0.0272462	0.798	0.0979971
B4GALNT3	-0.111374	0.213	0.67162
B4GALNT4	0.846673	3.42e-09	8.46597
B4GALT1	-0.420346	1.08e-05	4.96658
B4GALT2	-0.0734151	0.433	0.363512
B4GALT3	0.137791	0.162	0.790485
B4GALT4	0.229762	0.00481	2.31785
B4GALT5	-1.09108	2.05e-12	11.6882
B4GALT6	0.856774	2.21e-10	9.65561
B4GALT7	1.25536	2.77e-12	11.5575
B4GAT1	0.954469	1.64e-10	9.78516
B9D1	0.686203	3.33e-08	7.47756
B9D2	-0.14805	0.0955	1.02
BAALC	-0.0538644	0.601	0.221126
BAAT	-0.0317914	0.762	0.118045
BABAM1	-0.819788	3.25e-10	9.48812
BACE1	0.0179504	0.872	0.0594835
BACE2	-1.02138	6.62e-12	11.1791
BACE2-IT1///PLAC4	-0.0768566	0.423	0.37366
BACH1	0.034766	0.738	0.131944
BACH2	-0.140535	0.093	1.03152
BAD	-0.964185	1.65e-10	9.78252
BAG1	-0.44021	3.15e-06	5.50169
BAG2	0.153858	0.0775	1.1107
BAG3	-0.365314	3.58e-05	4.44612
BAG4	-0.336681	0.000213	3.67162
BAG5	-0.62415	2.98e-08	7.52578
BAG6	1.03672	1.01e-11	10.9957
BAGE	-0.0486412	0.628	0.20204
BAGE2	-0.075738	0.451	0.345823
BAGE3	-0.0408803	0.712	0.14752
BAGE4	-0.107708	0.235	0.628932
BAGE5	-0.0289547	0.8	0.09691
BAHD1	-0.124089	0.177	0.752027
BAIAP2	-0.318105	0.000497	3.30364
BAIAP2L1	0.632122	3.52e-08	7.45346
BAIAP2L2	0.118452	0.209	0.679854
BAIAP3	-0.101783	0.291	0.536107
BAK1	-0.401405	3.09e-05	4.51004
BAMBI	0.565031	9.92e-08	7.00349
BANF1	-0.610224	3.56e-07	6.44855
BANF2	-0.185897	0.0264	1.5784
BANK1	-0.0332567	0.765	0.116339
BANP	-0.318244	0.0011	2.95861
BAP1	-0.234285	0.00802	2.09583
BARD1	0.227855	0.00532	2.27409
BARHL1	-0.0835827	0.37	0.431798
BARHL2	-0.0520846	0.618	0.209012
BARX1	1.07206	3.44e-12	11.4634
BARX2	-0.70347	2.08e-09	8.68194
BASP1	1.7873	3.48e-15	14.4584
BASP1P1	0.0355661	0.764	0.116907
BATF	-1.00324	7.29e-12	11.1373
BATF2	0.0967856	0.279	0.554396
BATF3	0.304291	0.000365	3.43771
BAX	-0.75344	3.9e-09	8.40894
BAZ1A	-1.5116	1.23e-14	13.9101
BAZ2A	-0.00212	0.986	0.00612309
BAZ2B	0.337345	0.000198	3.70333
BBC3	0.0968382	0.395	0.403403
BBIP1	1.00566	4.11e-11	10.3862
BBOF1	0.785004	1.67e-09	8.77728
BBOX1	-0.141364	0.0887	1.05208
BBS1	0.3825	0.000173	3.76195
BBS10	0.130105	0.112	0.950782
BBS12	0.129027	0.159	0.798603
BBS2	1.05965	4.26e-12	11.3706
BBS4	0.45549	2.44e-06	5.61261
BBS5	0.151473	0.133	0.876148
BBS7	0.248338	0.00182	2.73993
BBS9	0.387556	0.000348	3.45842
BBX	-0.109589	0.209	0.679854
BCAM	-0.19261	0.0165	1.78252
BCAN	-0.177265	0.0289	1.5391
BCAP29	-0.242188	0.0116	1.93554
BCAP31	-0.256034	0.004	2.39794
BCAR1	-0.197285	0.0153	1.81531
BCAR3	-2.06898	4.81e-17	16.3179
BCAR4	-0.0426385	0.684	0.164944
BCAS1	0.234517	0.00328	2.48413
BCAS2	-0.0469255	0.678	0.16877
BCAS3	0.0437712	0.655	0.183759
BCAS4	2.59717	6.37e-19	18.1959
BCAT1	0.572023	1.51e-07	6.82102
BCAT2	-1.40166	3.43e-14	13.4647
BCCIP	-0.898235	1.09e-10	9.96257
BCDIN3D	0.263466	0.00273	2.56384
BCHE	1.71036	8.05e-16	15.0942
BCKDHA	0.380655	5.08e-05	4.29414
BCKDHB	0.757729	6.68e-10	9.17522
BCKDK	0.856804	2.38e-10	9.62342
BCL10	1.37208	2.84e-13	12.5467
BCL11A	-0.646683	1.62e-08	7.79048
BCL11B	-1.58828	4.36e-15	14.3605
BCL2	-0.516435	2.58e-07	6.58838
BCL2A1	0.1645	0.0767	1.1152
BCL2L1	-0.153492	0.0606	1.21753
BCL2L10	-0.211419	0.0101	1.99568
BCL2L11	-0.20368	0.0116	1.93554
BCL2L12	-0.62284	3.61e-08	7.44249
BCL2L13	0.114875	0.169	0.772113
BCL2L14	-0.198519	0.0323	1.4908
BCL2L15	0.0465454	0.66	0.180456
BCL2L2	-0.344821	0.000158	3.80134
BCL3	0.720157	1.73e-09	8.76195
BCL6	1.80739	2.81e-16	15.5513
BCL6B	0.111441	0.289	0.539102
BCL7A	-0.19812	0.0119	1.92445
BCL7B	-0.355442	0.000295	3.53018
BCL7C	0.531153	2.32e-07	6.63451
BCL9	0.970332	5.23e-11	10.2815
BCL9L	0.0888766	0.362	0.441291
BCLAF1	0.221639	0.0117	1.93181
BCO1	0.0506342	0.63	0.200659
BCO2	-0.0196584	0.857	0.0670192
BCOR	1.28065	1.21e-13	12.9172
BCORL1	0.735723	1.12e-09	8.95078
BCR	-1.20666	4.77e-13	12.3215
BCRP3	-0.0651098	0.499	0.301899
BCS1L	-0.83702	1.29e-10	9.88941
BCYRN1	1.58467	4.63e-14	13.3344
BDH1	-1.04679	1.38e-11	10.8601
BDH2	-0.00058917	0.996	0.00174066
BDKRB1	-0.308212	0.000563	3.24949
BDKRB2	-0.211446	0.00835	2.07831
BDNF	-0.518945	4.45e-07	6.35164
BDNF-AS	-0.103989	0.215	0.667562
BDP1	0.176045	0.0278	1.55596
BECN1	-0.290931	0.000882	3.05453
BEGAIN	0.31189	0.000389	3.41005
BEND2	-0.0850783	0.336	0.473661
BEND3	-0.47003	1.58e-06	5.80134
BEND4	-0.134851	0.0968	1.01412
BEND5	-0.1294	0.111	0.954677
BEND6	0.0809636	0.362	0.441291
BEND7	0.571537	1.13e-07	6.94692
BEST1	-0.0128771	0.913	0.0395292
BEST2	0.0519087	0.623	0.205512
BEST3	-0.106394	0.298	0.525784
BEST4	-0.0181662	0.887	0.0520764
BET1	-0.0933715	0.374	0.427128
BET1L	0.253505	0.00258	2.58838
BEX1	0.381535	0.000103	3.98716
BEX2	0.757462	1.48e-09	8.82974
BEX3	-0.35014	5.31e-05	4.27491
BEX4	-0.102378	0.314	0.50307
BEX5	-0.906449	6.18e-11	10.209
BFAR	0.866831	7.05e-11	10.1518
BFSP1	0.345704	0.000134	3.8729
BFSP2	-0.090315	0.323	0.490797
BGLAP	-0.063781	0.494	0.306273
BGN	-0.0445171	0.648	0.188425
BHLHA15	-0.0519961	0.587	0.231362
BHLHB9	-0.387833	2.14e-05	4.66959
BHLHE22	-0.0166427	0.901	0.0452752
BHLHE23	-0.0474512	0.643	0.191789
BHLHE40	1.89028	1.34e-16	15.8729
BHLHE41	1.03361	4.21e-12	11.3757
BHMT	0.00895851	0.94	0.0268721
BHMT2	0.014451	0.903	0.0443122
BICC1	-0.128668	0.151	0.821023
BICD1	0.15439	0.0536	1.27084
BICD2	-0.76228	1.28e-05	4.89279
BICDL1	0.013174	0.915	0.0385789
BICDL2	-0.369735	0.000111	3.95468
BID	-0.637911	1.38e-08	7.86012
BIK	-1.73212	2.19e-15	14.6596
BIN1	2.01861	9.27e-17	16.0329
BIN2	0.0466784	0.669	0.174574
BIN3	-0.098365	0.265	0.576754
BIN3-IT1	-0.12455	0.179	0.747147
BIRC2	1.05073	1.04e-11	10.983
BIRC3	2.73022	2.67e-19	18.5735
BIRC5	0.487426	1.04e-06	5.98297
BIRC6	0.260927	0.00981	2.00833
BIRC7	-0.16668	0.0381	1.41908
BIRC8	0.0314006	0.767	0.115205
BIVM	-0.194492	0.0233	1.63264
BLACAT1	-0.0272854	0.83	0.0809219
BLCAP	-2.59368	6.42e-19	18.1925
BLID	-0.0814147	0.363	0.440093
BLK	0.0519201	0.624	0.204815
BLM	-0.641037	1.42e-08	7.84771
BLMH	0.365695	0.000318	3.49757
BLNK	-0.129109	0.172	0.764472
BLOC1S1	1.07212	2.44e-08	7.61261
BLOC1S2	-0.135726	0.119	0.924453
BLOC1S3	-0.124619	0.159	0.798603
BLOC1S4	0.233835	0.00338	2.47108
BLOC1S5	0.500057	9.27e-07	6.03292
BLOC1S6	0.76372	3.17e-08	7.49894
BLVRA	2.54427	8.02e-18	17.0958
BLVRB	0.111077	0.299	0.524329
BLZF1	0.981366	3.37e-10	9.47237
BMF	0.122152	0.237	0.625252
BMI1	-0.0537006	0.6	0.221849
BMP1	-1.42076	1.19e-13	12.9245
BMP10	0.0128974	0.911	0.0404816
BMP15	-0.0160116	0.887	0.0520764
BMP2	-1.38877	1.3e-13	12.8861
BMP2K	0.0928671	0.319	0.496209
BMP3	0.037194	0.708	0.149967
BMP4	-0.33808	0.000105	3.97881
BMP5	1.8217	1.04e-15	14.983
BMP6	1.52402	8.1e-15	14.0915
BMP7	1.15241	5.05e-11	10.2967
BMP8A	-0.111937	0.204	0.69037
BMP8B	0.311059	0.000258	3.58838
BMPER	-0.155218	0.0589	1.22988
BMPR1A	1.10132	3.54e-11	10.451
BMPR1B	-0.497223	1.26e-06	5.89963
BMPR2	0.619464	1.83e-08	7.73755
BMS1	0.0436293	0.666	0.176526
BMS1P4	-0.0484166	0.627	0.202732
BMS1P5	1.09122	3.71e-12	11.4306
BMS1P6	-0.00974399	0.933	0.0301184
BMT2	-0.0481364	0.647	0.189096
BMX	-0.132269	0.102	0.9914
BNC1	-0.228309	0.0105	1.97881
BNC2	0.325322	0.000185	3.73283
BNIP1	0.607716	1.3e-07	6.88606
BNIP2	0.0272191	0.793	0.100727
BNIP3	4.01595	9.12e-20	19.04
BNIP3L	0.990851	1.07e-10	9.97062
BNIPL	0.0906839	0.325	0.488117
BOC	-0.0668535	0.496	0.304518
BOD1	0.370936	5.92e-05	4.22768
BOD1L1	-0.033389	0.758	0.120331
BOK	0.183366	0.03	1.52288
BOLA1	0.365918	4.1e-05	4.38722
BOLA2	-0.675604	8.2e-09	8.08619
BOLA2B	0.0739229	0.481	0.317855
BOLA3	-0.151909	0.0616	1.21042
BOLL	-0.132265	0.164	0.785156
BOP1	-0.81322	1.16e-09	8.93554
BORA	-1.30958	1.38e-12	11.8601
BORCS5	0.0322722	0.751	0.12436
BORCS6	0.383103	4.23e-05	4.37366
BORCS7	0.712736	4.93e-09	8.30715
BORCS8-MEF2B	-0.0659197	0.472	0.326058
BPGM	0.321581	0.000133	3.87615
BPHL	2.21138	2.16e-17	16.6655
BPI	-0.00965736	0.934	0.0296531
BPIFA1	0.00282114	0.983	0.00744648
BPIFA2	-0.0834528	0.375	0.425969
BPIFA3	-0.0438604	0.677	0.169411
BPIFA4P	-0.100084	0.302	0.519993
BPIFB1	-0.0333207	0.743	0.129011
BPIFB2	-0.206723	0.0155	1.80967
BPIFB3	-0.102403	0.27	0.568636
BPIFB4	0.0107337	0.929	0.0319843
BPIFB6	-0.0403276	0.688	0.162412
BPIFC	-0.0567209	0.582	0.235077
BPNT1	0.214192	0.0107	1.97062
BPTF	0.318901	0.000345	3.46218
BPY2	-0.0939296	0.296	0.528708
BPY2B	0.00240177	0.984	0.0070049
BPY2C	-0.0227344	0.839	0.076238
BRAF	-0.354149	6.02e-05	4.2204
BRAP	-0.0342196	0.743	0.129011
BRAT1	0.300975	0.00081	3.09151
BRCA1	-0.441951	3.88e-06	5.41117
BRCA2	-0.0797185	0.39	0.408935
BRCC3	0.185872	0.0747	1.12668
BRD2	0.262799	0.0022	2.65758
BRD3	-0.14013	0.103	0.987163
BRD4	-0.341141	0.000613	3.21254
BRD7	-0.905158	2.02e-08	7.69465
BRD7P3	-0.224592	0.0148	1.82974
BRD8	-0.0181701	0.873	0.0589858
BRD9	-0.400156	4.01e-05	4.39686
BRDT	-0.0938328	0.367	0.435334
BRDTP1	-0.06888	0.59	0.229148
BRE	0.833807	1.68e-09	8.77469
BREA2	0.00147701	0.991	0.00392635
BRF1	-0.151659	0.0752	1.12378
BRF2	-0.621727	1.41e-08	7.85078
BRI3	-0.222105	0.00625	2.20412
BRI3BP	-1.05145	1.54e-11	10.8125
BRICD5	0.280613	0.000745	3.12784
BRINP1	-0.0759053	0.407	0.390406
BRINP2	-0.104669	0.33	0.481486
BRINP3	0.492827	9.3e-06	5.03152
BRIP1	-0.219943	0.0161	1.79317
BRIX1	-0.890285	3.43e-10	9.46471
BRK1	0.406748	2.33e-05	4.63264
BRMS1	-0.776718	1.24e-08	7.90658
BRMS1L	-0.31785	0.00104	2.98297
BROX	0.0782834	0.432	0.364516
BRPF1	-0.241646	0.00434	2.36251
BRPF3	0.00610616	0.96	0.0177288
BRS3	0.0484232	0.625	0.20412
BRSK1	1.53151	2.43e-14	13.6144
BRSK2	0.149082	0.0732	1.13549
BRWD1	1.69146	3.37e-15	14.4724
BRWD3	0.285528	0.00105	2.97881
BSCL2	-1.01072	3.83e-11	10.4168
BSDC1	0.686816	4.08e-09	8.38934
BSG	-0.928532	2.14e-10	9.66959
BSN	0.280518	0.000694	3.15864
BSND	-0.0176727	0.872	0.0594835
BSPH1	0.0139895	0.904	0.0438316
BSPRY	-0.015457	0.892	0.0496351
BST1	0.00474994	0.972	0.0123337
BST2	-2.71074	3.99e-19	18.399
BSX	-0.0539254	0.574	0.241088
BTAF1	-0.141371	0.0991	1.00393
BTBD1	-0.73015	5.83e-08	7.23433
BTBD10	-0.512897	3.04e-07	6.51713
BTBD11	-0.176372	0.0311	1.50724
BTBD16	-0.166461	0.0646	1.18977
BTBD17	0.0411962	0.697	0.156767
BTBD18	-0.0199281	0.871	0.0599818
BTBD2	1.12687	4.47e-12	11.3497
BTBD3	0.128607	0.119	0.924453
BTBD6	0.00051971	0.997	0.00130484
BTBD7	-0.4609	1.97e-06	5.70553
BTBD8	-0.0854185	0.334	0.476254
BTBD9	-0.0927122	0.283	0.548214
BTC	-0.359412	0.000268	3.57187
BTD	0.132035	0.188	0.725842
BTF3	-0.12331	0.154	0.812479
BTF3L4	-0.337091	0.000141	3.85078
BTF3P11	-0.0611476	0.512	0.29073
BTG1	1.41817	2.39e-14	13.6216
BTG2	-0.404817	1.01e-05	4.99568
BTG3	0.456861	1.81e-06	5.74232
BTG4	0.0378785	0.72	0.142668
BTK	0.0287424	0.798	0.0979971
BTLA	-0.0830018	0.388	0.411168
BTN1A1	-0.0543635	0.58	0.236572
BTN2A1	0.698228	1.36e-08	7.86646
BTN2A2	0.101299	0.272	0.565431
BTN3A1	-0.121196	0.212	0.673664
BTN3A2	-0.354291	0.000237	3.62525
BTN3A3	0.0441536	0.656	0.183096
BTNL10	0.160392	0.0762	1.11805
BTNL3	-0.129724	0.161	0.793174
BTNL8	-0.053417	0.603	0.219683
BTNL9	0.471889	6.31e-06	5.19997
BTRC	-0.0976999	0.278	0.555955
BUB1	0.656984	1.87e-08	7.72816
BUB1B	-0.0141281	0.912	0.0400052
BUB3	-0.255478	0.00263	2.58004
BUD13	-0.0456637	0.662	0.179142
BUD31	-0.0264926	0.808	0.0925886
BVES	0.850792	2.06e-10	9.68613
BYSL	-0.0658605	0.535	0.271646
BZW1	-0.198437	0.0161	1.79317
BZW2	-1.5814	6e-14	13.2218
C10orf10	0.694126	7.13e-09	8.14691
C10orf105	-0.0700312	0.457	0.340084
C10orf107	0.432316	1.53e-05	4.81531
C10orf11	-0.0970229	0.367	0.435334
C10orf111	-0.0764636	0.397	0.401209
C10orf113	-0.0491075	0.67	0.173925
C10orf12	0.0745725	0.436	0.360514
C10orf120	-0.0799104	0.37	0.431798
C10orf128	0.0761592	0.42	0.376751
C10orf131	0.0711014	0.456	0.341035
C10orf142	-0.0141874	0.899	0.0462403
C10orf2	-0.611449	1.3e-07	6.88606
C10orf25	-0.364906	0.000312	3.50585
C10orf35	1.21102	4.42e-13	12.3546
C10orf53	-0.105627	0.215	0.667562
C10orf54	-0.0341069	0.74	0.130768
C10orf55	0.0452931	0.646	0.189767
C10orf62	-0.0233585	0.827	0.0824945
C10orf67	-0.10337	0.298	0.525784
C10orf76	0.306602	0.000399	3.39903
C10orf82	-0.0976065	0.34	0.468521
C10orf88	0.678667	2.95e-08	7.53018
C10orf90	0.0580119	0.558	0.253366
C10orf91	0.0772276	0.387	0.412289
C10orf95	-0.128552	0.121	0.917215
C10orf99	-0.0398111	0.71	0.148742
C11orf1	0.460996	2.6e-06	5.58503
C11orf16	0.0370664	0.712	0.14752
C11orf21	-0.124368	0.166	0.779892
C11orf24	-0.171069	0.0395	1.4034
C11orf31	0.0211719	0.861	0.0649968
C11orf40	-0.150348	0.0706	1.1512
C11orf42	0.0094981	0.941	0.0264104
C11orf44	-0.0844785	0.34	0.468521
C11orf45	0.0606424	0.553	0.257275
C11orf49	0.0951697	0.398	0.400117
C11orf52	-0.147941	0.0865	1.06298
C11orf53	0.00444278	0.973	0.0118872
C11orf54	1.82044	5.78e-16	15.2381
C11orf57	-0.119134	0.211	0.675718
C11orf58	-0.0386607	0.704	0.152427
C11orf63	0.574224	3.75e-07	6.42597
C11orf65	0.189467	0.0162	1.79048
C11orf68	0.782658	1.1e-08	7.95861
C11orf70	0.54878	2.03e-06	5.6925
C11orf71	0.496593	1.55e-06	5.80967
C11orf74	1.77848	1.06e-15	14.9747
C11orf80	0.140074	0.108	0.966576
C11orf84	-0.113055	0.176	0.754487
C11orf86	-0.0924492	0.373	0.428291
C11orf87	0.00905311	0.938	0.0277972
C11orf88	0.0851879	0.349	0.457175
C11orf91	0.0411881	0.684	0.164944
C11orf95	-0.0987145	0.383	0.416801
C11orf96	-0.131116	0.126	0.899629
C11orf97	-0.186742	0.0278	1.55596
C12orf10	0.215641	0.00869	2.06098
C12orf29	-0.951325	3.26e-11	10.4868
C12orf4	-0.456571	1.78e-06	5.74958
C12orf40	-0.076252	0.492	0.308035
C12orf42	0.0190523	0.86	0.0655015
C12orf43	-0.391121	6.7e-05	4.17393
C12orf45	-0.0436927	0.702	0.153663
C12orf49	0.142452	0.106	0.974694
C12orf50	0.063873	0.544	0.264401
C12orf54	-2.15302	2.7e-17	16.5686
C12orf56	2.15719	1.68e-17	16.7747
C12orf57	1.3241	9.72e-14	13.0123
C12orf60	0.123517	0.149	0.826814
C12orf65	0.311202	0.0059	2.22915
C12orf66	0.252681	0.00226	2.64589
C12orf71	-0.0587819	0.584	0.233587
C12orf73	0.134971	0.136	0.866461
C12orf74	-0.070664	0.46	0.337242
C12orf76	0.39429	1.41e-05	4.85078
C12orf77	-0.0518619	0.665	0.177178
C14orf1	-0.276652	0.00859	2.06601
C14orf105	-0.00407876	0.973	0.0118872
C14orf119	-0.0332979	0.746	0.127261
C14orf159	-0.561596	1.74e-07	6.75945
C14orf166	-0.867304	2.31e-10	9.63639
C14orf169	-0.83634	1.06e-09	8.97469
C14orf177	-0.0207464	0.862	0.0644927
C14orf178	-0.12028	0.153	0.815309
C14orf180	0.0784261	0.397	0.401209
C14orf2	-0.612299	2.6e-07	6.58503
C14orf28	0.478213	2.09e-06	5.67985
C14orf37	-1.2972	1.4e-12	11.8539
C14orf39	-0.0770441	0.415	0.381952
C14orf79	0.18221	0.0294	1.53165
C14orf93	0.123252	0.17	0.769551
C15orf32	-0.187963	0.0303	1.51856
C15orf39	-1.29265	3.1e-13	12.5086
C15orf40	-0.41132	7.24e-06	5.14026
C15orf41	-0.538899	1.3e-07	6.88606
C15orf48	3.93467	1.24e-21	20.9066
C15orf52	-0.888158	8.79e-11	10.056
C15orf53	-0.127112	0.12	0.920819
C15orf54	0.0579178	0.559	0.252588
C15orf56	-0.159208	0.0523	1.2815
C15orf57	-0.887019	8.64e-11	10.0635
C15orf59	-0.0752088	0.429	0.367543
C15orf61	-0.184932	0.0277	1.55752
C15orf62	-0.037807	0.741	0.130182
C16orf45	1.11845	4.59e-12	11.3382
C16orf46	-0.160895	0.0499	1.3019
C16orf47	-0.0942402	0.317	0.498941
C16orf54	-0.166057	0.0492	1.30803
C16orf58	0.506811	5.38e-07	6.26922
C16orf59	-0.329121	0.000608	3.2161
C16orf62	1.18144	3.73e-13	12.4283
C16orf70	-0.0355831	0.739	0.131356
C16orf71	0.128342	0.135	0.869666
C16orf72	-0.314031	0.000172	3.76447
C16orf74	-1.73308	4.35e-15	14.3615
C16orf78	0.00131474	0.991	0.00392635
C16orf86	0.227939	0.00413	2.38405
C16orf87	-0.201896	0.0344	1.46344
C16orf89	-0.0897557	0.367	0.435334
C16orf90	-0.0411343	0.676	0.170053
C16orf92	0.819064	3.06e-10	9.51428
C16orf96	-0.102597	0.247	0.607303
C17orf100	0.735362	2.99e-09	8.52433
C17orf102	-0.085168	0.39	0.408935
C17orf105	0.0284247	0.81	0.091515
C17orf107	-0.0751286	0.454	0.342944
C17orf47	-0.00773455	0.948	0.0231917
C17orf49	0.762761	3.2e-09	8.49485
C17orf50	-0.0869388	0.322	0.492144
C17orf51	-0.0170134	0.877	0.0570004
C17orf53	-0.400594	1e-05	5
C17orf58	0.809224	2.46e-10	9.60906
C17orf62	0.894623	1.01e-10	9.99568
C17orf64	-0.0689662	0.472	0.326058
C17orf67	0.0842585	0.349	0.457175
C17orf74	-0.0108285	0.94	0.0268721
C17orf75	0.080692	0.46	0.337242
C17orf77	-0.0498429	0.675	0.170696
C17orf78	-0.135252	0.148	0.829738
C17orf80	0.403664	1.04e-05	4.98297
C17orf82	-0.144277	0.0796	1.09909
C17orf89	-0.0424914	0.706	0.151195
C17orf96	0.571192	1.14e-07	6.9431
C17orf97	0.937355	6.1e-11	10.2147
C17orf98	-0.0115166	0.92	0.0362122
C17orf99	-0.127491	0.165	0.782516
C18orf12	-0.0497597	0.653	0.185087
C18orf21	0.105166	0.302	0.519993
C18orf25	-0.546469	2.62e-07	6.5817
C18orf32	0.6487	2.69e-08	7.57025
C18orf54	0.253454	0.00357	2.44733
C18orf8	0.900152	4.1e-11	10.3872
C19orf12	-0.105811	0.224	0.649752
C19orf18	0.145373	0.0802	1.09583
C19orf24	-0.0962555	0.291	0.536107
C19orf25	-0.0752667	0.418	0.378824
C19orf33	-2.56886	4.54e-18	17.3429
C19orf35	-0.0272644	0.805	0.0942041
C19orf38	0.0516481	0.585	0.232844
C19orf43	-0.5144	7.46e-07	6.12726
C19orf44	-0.0417321	0.678	0.16877
C19orf45	-0.0344209	0.753	0.123205
C19orf48	-1.66766	1.16e-14	13.9355
C19orf52	-0.608634	1.99e-08	7.70115
C19orf53	-0.22389	0.00759	2.11976
C19orf54	0.0632209	0.604	0.218963
C19orf57	-0.165017	0.0422	1.37469
C19orf60	-0.590634	9.77e-08	7.01011
C19orf66	0.216771	0.008	2.09691
C19orf67	-0.0264079	0.815	0.0888424
C19orf68	0.0565427	0.601	0.221126
C19orf70	0.707346	2.6e-09	8.58503
C19orf71	-0.0578203	0.587	0.231362
C19orf73	0.181807	0.0241	1.61798
C19orf81	-0.0241594	0.824	0.0840728
C19orf84	-0.0393121	0.692	0.159894
C1D	0.0743327	0.45	0.346787
C1GALT1	0.753205	6.12e-09	8.21325
C1GALT1C1	0.50361	5.86e-07	6.2321
C1GALT1C1L	-0.106748	0.22	0.657577
C1orf100	-0.105433	0.249	0.603801
C1orf101	-0.0472287	0.662	0.179142
C1orf105	-0.0860671	0.342	0.465974
C1orf106	-2.16994	1.47e-17	16.8327
C1orf109	-0.493179	2.05e-06	5.68825
C1orf111	-0.0222011	0.837	0.0772745
C1orf112	-0.299462	0.000503	3.29843
C1orf115	0.964585	2.15e-11	10.6676
C1orf116	-3.27273	1.74e-20	19.7595
C1orf122	-0.0183671	0.877	0.0570004
C1orf123	0.761846	4.55e-09	8.34199
C1orf131	-0.450136	2.71e-06	5.56703
C1orf132	-0.0870891	0.347	0.459671
C1orf137	0.0526407	0.603	0.219683
C1orf140	0.0433889	0.662	0.179142
C1orf146	-0.0282709	0.787	0.104025
C1orf158	-0.0491268	0.642	0.192465
C1orf159	-0.0363152	0.73	0.136677
C1orf162	0.0188537	0.869	0.0609802
C1orf168	0.0629681	0.504	0.297569
C1orf174	-0.318004	0.000522	3.28233
C1orf185	0.0120702	0.92	0.0362122
C1orf186	0.0297767	0.772	0.112383
C1orf189	0.45751	9.62e-06	5.01682
C1orf194	-0.232001	0.00703	2.15304
C1orf198	0.396947	9.87e-05	4.00568
C1orf204	-0.116091	0.215	0.667562
C1orf21	-0.134629	0.226	0.645892
C1orf210	-0.281955	0.00159	2.7986
C1orf216	0.623906	3.12e-08	7.50585
C1orf226	-0.0688573	0.446	0.350665
C1orf229	0.120354	0.162	0.790485
C1orf27	-0.0635641	0.513	0.289883
C1orf35	0.287574	0.000652	3.18575
C1orf43	0.570232	3.18e-07	6.49757
C1orf50	-0.377559	2.94e-05	4.53165
C1orf52	0.615238	2.08e-07	6.68194
C1orf53	0.254684	0.00189	2.72354
C1orf54	-0.0226112	0.845	0.0731433
C1orf56	0.225647	0.00656	2.1831
C1orf61	0.121463	0.253	0.596879
C1orf64	-0.0435047	0.676	0.170053
C1orf68	-0.102278	0.27	0.568636
C1orf74	-0.651695	5.52e-08	7.25806
C1orf87	0.0784698	0.392	0.406714
C1orf94	-0.120164	0.188	0.725842
C1QA	0.00913892	0.952	0.0213631
C1QB	0.0302507	0.806	0.093665
C1QBP	-0.754998	1.36e-09	8.86646
C1QC	-0.17159	0.0367	1.43533
C1QL1	0.657853	6.1e-09	8.21467
C1QL2	-0.0540659	0.602	0.220404
C1QL3	0.0481889	0.617	0.209715
C1QL4	0.57467	2.92e-07	6.53462
C1QTNF1	-0.159877	0.0564	1.24872
C1QTNF2	-0.0443814	0.654	0.184422
C1QTNF3	-0.0890454	0.324	0.489455
C1QTNF4	-0.123187	0.264	0.578396
C1QTNF5	-0.125777	0.201	0.696804
C1QTNF6	-0.427449	1.02e-05	4.9914
C1QTNF7	-0.00481028	0.968	0.0141246
C1QTNF8	-0.0816662	0.362	0.441291
C1QTNF9	-0.0669422	0.473	0.325139
C1QTNF9B	-0.220377	0.00605	2.21824
C1QTNF9B-AS1	-0.0835993	0.359	0.444906
C1R	-0.193769	0.0292	1.53462
C1RL	0.444388	1.41e-05	4.85078
C1RL-AS1	0.0188706	0.864	0.0634863
C1S	-0.246061	0.00671	2.17328
C2	-0.136014	0.213	0.67162
C20orf141	0.017144	0.88	0.0555173
C20orf144	-0.0389004	0.717	0.144481
C20orf173	0.0207617	0.854	0.0685421
C20orf181	0.0206874	0.863	0.0639892
C20orf194	-0.15694	0.0576	1.23958
C20orf196	-0.264133	0.00111	2.95468
C20orf197	-1.98044	1.19e-16	15.9245
C20orf203	-0.0583509	0.561	0.251037
C20orf24	-1.29298	2.9e-13	12.5376
C20orf27	-0.493388	8.8e-07	6.05552
C20orf78	-0.109434	0.192	0.716699
C20orf85	0.137044	0.15	0.823909
C20orf96	0.121247	0.189	0.723538
C21orf2	0.885308	8.02e-11	10.0958
C21orf33	1.11166	3.06e-12	11.5143
C21orf58	1.1751	1.17e-12	11.9318
C21orf59	0.104318	0.236	0.627088
C21orf62	-0.127796	0.184	0.735182
C21orf62-AS1	-0.167846	0.0409	1.38828
[truncated: 18,763 more rows]

## Sheet: DEGs
Gene.symbol	adj.P.Val	logFC
AADAC	2.01e-15	-1.6471
AADACP1	7.85e-13	-1.21306
AAK1	1.54e-11	-1.00633
AAMDC	3.21e-16	2.0788
ABCA1	3.43e-12	-1.06419
ABCA3	6.28e-17	2.25893
ABCB9	1.91e-14	1.52275
ABCE1	1.16e-12	-1.16662
ABCF2	2.38e-13	-1.31035
ABHD15	4.6e-12	1.07731
ABHD17C	7.81e-18	-2.23284
ABLIM1	6.41e-14	-1.50826
ABR	1.21e-15	1.99908
ABRACL	4.05e-11	-1.12428
ACACB	8.63e-13	1.21197
ACAD11	8.83e-16	1.7567
ACAT1	4.42e-16	1.85684
ACKR3	3.36e-14	-1.6338
ACOT11	1.48e-15	-1.7129
ACOT13	8.01e-15	1.53702
ACOT4	9.15e-17	-1.93546
ACOX2	5.23e-12	1.04756
ACSL3	8.88e-13	-1.14144
ACSL5	2.03e-15	-1.68444
ADA	2.06e-14	1.44882
ADAM15	1.25e-14	-1.70296
ADAM17	3.13e-14	1.42763
ADAM19	2.45e-13	1.38915
ADAM8	1.21e-14	-1.65316
ADAMTS1	2.57e-13	-1.28269
ADAP1	2.96e-21	-3.66143
ADAP2	1.41e-13	1.39721
ADD3	3.12e-12	-1.21114
ADGRG1	1.18e-13	-1.43755
ADGRG2	3.95e-11	1.06257
ADGRG6	6.62e-13	1.28697
ADGRL1	6.97e-12	1.03397
ADIRF	6.26e-21	-3.55364
ADM	8.46e-16	1.92411
ADRA1B	1.46e-12	1.27875
ADRB2	1.64e-16	-2.02949
ADSSL1	1.89e-13	1.26172
AFAP1	2.31e-17	2.26312
AGBL5	4.9e-15	1.56567
AGMAT	1.31e-11	-1.14422
AGR2	2.1e-14	1.64933
AHNAK2	2.39e-14	1.48442
AHSA2	7.24e-14	1.36187
AJUBA	3.57e-12	-1.14405
AK1	4.88e-15	1.72924
AK2	2.36e-11	-1.04936
AK3	1.21e-14	-1.53214
AK4	6.97e-20	-3.52013
AKAP12	2.38e-11	1.03555
AKAP7	9.69e-15	1.59731
AKIP1	7.07e-10	1.23182
AKR1B1	1.36e-14	-1.50849
AKR1B10	2.7e-22	-4.26938
AKR1B15	1.7e-16	-1.95358
AKR1C2	2.46e-23	-5.23632
AKR1C3	1.93e-23	-5.40545
AKR1C4	2.98e-22	-4.64336
AKT2	5.85e-12	1.01857
AKTIP	1.34e-11	1.02511
ALDH1A3	8.98e-22	-3.84703
ALDH3A1	1.86e-22	-4.6563
ALDH6A1	5.04e-14	1.42492
ALG1L	7.94e-17	-1.99195
ALG3	1.48e-12	-1.2641
ALPP	3.5e-12	1.06658
ALS2	2.55e-13	1.34194
AMER1	1.7e-15	-1.66611
AMMECR1	5.13e-13	-1.31813
AMOT	3.82e-15	1.65709
AMY1A	5.73e-12	-1.72928
AMY1C	8.93e-16	2.77828
ANAPC16	3.73e-17	2.06072
ANG	3.06e-15	1.72559
ANGPTL4	5.56e-16	1.77605
ANKLE1	4.55e-14	-1.46957
ANKRD1	1.38e-17	-2.68775
ANKRD12	1.32e-11	1.01438
ANKRD22	7.04e-16	-1.80127
ANO1	2.98e-22	-4.54019
ANPEP	1.47e-17	2.52483
ANTXR1	7.2e-12	1.08047
ANXA1	9.85e-17	-1.99981
ANXA10	6.53e-23	-4.88395
ANXA2R	2.02e-18	2.45623
ANXA3	4.43e-20	-4.37998
ANXA8	6.16e-19	-2.64085
ANXA8L1	2.15e-14	-1.66739
AOC4P	3.47e-12	1.10877
AOX1	1.7e-12	-1.15431
AP1S1	1.08e-13	-1.36377
AP1S2	7.22e-13	1.17033
AP2M1	7.41e-12	-1.00911
APH1B	3.4e-15	1.6233
APLP1	7.61e-12	1.35884
APOC1	1.04e-12	1.59813
APOE	3.36e-21	3.56361
APOPT1	1.64e-11	1.07796
AQP3	2.4e-13	-1.73254
ARAP3	4.95e-14	-1.35269
ARFGAP3	1.57e-11	1.06323
ARHGAP25	9.52e-14	-1.39118
ARHGAP4	9.76e-18	2.54468
ARHGDIB	1.62e-23	-5.48973
ARHGEF16	4.87e-16	-1.86303
ARHGEF2	1.14e-11	-1.00422
ARID3A	2.82e-11	1.0039
ARL14	2.1e-12	-1.10357
ARL16	1.97e-15	1.67219
ARL5B	6.81e-12	1.07411
ARL6IP6	9.35e-12	1.05196
ARPC5L	1.19e-12	-1.28548
ARRB1	2.43e-18	2.58428
ARTN	4.82e-12	-1.21756
AS3MT	5.76e-11	1.02361
ASAP2	7.83e-14	1.33838
ASAP3	8.32e-18	2.28912
ASB9	3.95e-15	1.62528
ASCL2	1.33e-14	-1.65696
ASMTL	1.15e-13	1.30548
ASNS	1.19e-16	1.96619
ASXL1	4.13e-14	1.44447
ATAD3A	2.51e-11	-1.19166
ATF2	3.9e-12	1.03891
ATF3	4.45e-18	2.34515
ATG10	1.47e-11	1.10221
ATM	3.92e-15	1.5505
ATP1A1	2.92e-15	-1.63328
ATP1B3	6.2e-14	-1.3555
ATP2C2	6.65e-12	-1.0075
ATP5F1	8.76e-12	-1.08805
ATP5G2	1.52e-13	1.4339
ATP6V0D1	1.47e-12	-1.10962
ATP6V0E2	2.65e-17	2.21794
ATP6V1D	3.76e-12	-1.06867
ATP6V1F	9.51e-12	-1.00905
ATP8B2	1.65e-12	1.16889
ATP8B3	1.85e-18	2.58603
AUNIP	7.66e-14	-1.32535
AVPI1	7.6e-14	-1.47197
AXL	1.35e-15	1.85535
B3GNT3	3.74e-12	-1.13543
B4GALT5	2.05e-12	-1.09108
B4GALT7	2.77e-12	1.25536
BACE2	6.62e-12	-1.02138
BAG6	1.01e-11	1.03672
BARX1	3.44e-12	1.07206
BASP1	3.48e-15	1.7873
BATF	7.29e-12	-1.00324
BAZ1A	1.23e-14	-1.5116
BBIP1	4.11e-11	1.00566
BBS2	4.26e-12	1.05965
BCAR3	4.81e-17	-2.06898
BCAS4	6.37e-19	2.59717
BCAT2	3.43e-14	-1.40166
BCHE	8.05e-16	1.71036
BCL10	2.84e-13	1.37208
BCL11B	4.36e-15	-1.58828
BCL6	2.81e-16	1.80739
BCOR	1.21e-13	1.28065
BCR	4.77e-13	-1.20666
BCYRN1	4.63e-14	1.58467
BDH1	1.38e-11	-1.04679
BHLHE40	1.34e-16	1.89028
BHLHE41	4.21e-12	1.03361
BIK	2.19e-15	-1.73212
BIN1	9.27e-17	2.01861
BIRC2	1.04e-11	1.05073
BIRC3	2.67e-19	2.73022
BLCAP	6.42e-19	-2.59368
BLOC1S1	2.44e-08	1.07212
BLVRA	8.02e-18	2.54427
BMP1	1.19e-13	-1.42076
BMP2	1.3e-13	-1.38877
BMP5	1.04e-15	1.8217
BMP6	8.1e-15	1.52402
BMP7	5.05e-11	1.15241
BMPR1A	3.54e-11	1.10132
BMS1P5	3.71e-12	1.09122
BNIP3	9.12e-20	4.01595
BORA	1.38e-12	-1.30958
BPHL	2.16e-17	2.21138
BRI3BP	1.54e-11	-1.05145
BRSK1	2.43e-14	1.53151
BRWD1	3.37e-15	1.69146
BSCL2	3.83e-11	-1.01072
BST2	3.99e-19	-2.71074
BTBD2	4.47e-12	1.12687
BTG1	2.39e-14	1.41817
BZW2	6e-14	-1.5814
C10orf35	4.42e-13	1.21102
C11orf54	5.78e-16	1.82044
C11orf74	1.06e-15	1.77848
C12orf54	2.7e-17	-2.15302
C12orf56	1.68e-17	2.15719
C12orf57	9.72e-14	1.3241
C14orf37	1.4e-12	-1.2972
C15orf39	3.1e-13	-1.29265
C15orf48	1.24e-21	3.93467
C16orf45	4.59e-12	1.11845
C16orf62	3.73e-13	1.18144
C16orf74	4.35e-15	-1.73308
C19orf33	4.54e-18	-2.56886
C19orf48	1.16e-14	-1.66766
C1orf106	1.47e-17	-2.16994
C1orf116	1.74e-20	-3.27273
C20orf197	1.19e-16	-1.98044
C20orf24	2.9e-13	-1.29298
C21orf33	3.06e-12	1.11166
C21orf58	1.17e-12	1.1751
C2CD2	3.65e-15	1.60109
C2orf76	1.95e-14	1.64087
C2orf82	7.8e-13	1.37057
C3orf14	4.26e-18	2.34441
C4orf32	2.65e-11	-1.05728
C5	3.09e-13	1.27617
C6orf52	7.84e-14	1.44299
C8orf37	1.05e-11	1.08995
C8orf88	1.3e-18	2.54742
CA12	2.58e-18	-2.50531
CA2	2.75e-12	1.13141
CA8	1.89e-19	2.88685
CABYR	6.24e-18	2.5133
CACHD1	3.14e-14	1.44134
CACNA1H	8.52e-19	2.69365
CACNB3	1.49e-12	1.14509
CACNG6	2.43e-15	1.67297
CAMK2N1	9.4e-14	-1.38107
CAND2	3.36e-13	1.20115
CAP2	1.93e-16	1.9879
CAPG	5.35e-13	1.17494
CAPN1	3.62e-11	-1.05552
CAPN11	3.12e-13	1.19612
CAPN12	3.87e-16	1.86207
CAPN2	8.04e-13	-1.22726
CAPN5	1.06e-14	1.69879
CAPRIN2	1.62e-11	-1.12987
CARD10	7.48e-12	-1.07895
CARD11	5.14e-15	-1.70116
CARHSP1	3.25e-17	2.04159
CASP1	2.81e-21	-3.68739
CASP4	1.05e-19	-3.05953
CASZ1	2.06e-11	1.00448
CAV1	4.84e-12	-1.03811
CBL	3.06e-13	1.22978
CBLC	1.28e-14	-1.52272
CBS	4.68e-22	4.26079
CBX1	2.12e-12	1.14564
CBX4	1.86e-15	1.64215
CBX6	4.54e-13	1.33791
CCBE1	3.36e-12	1.10009
CCDC102A	1.89e-15	1.79704
CCDC106	1.14e-22	4.47939
CCDC167	1.44e-14	1.60915
CCDC24	3.14e-13	1.22802
CCDC28B	4.66e-11	-1.08406
CCDC58	1.2e-13	-1.31734
CCDC74A	2.05e-14	1.75779
CCDC74B	9.42e-16	1.8211
CCDC86	1.28e-12	-1.10826
CCDC89	2.87e-12	1.10573
CCDC92	1.16e-18	2.83415
CCL2	1.93e-23	5.40043
CCND3	2.31e-12	-1.08263
CCNG2	8.98e-11	1.02241
CCNJL	1.41e-11	1.23407
CCNL1	4.24e-12	1.30061
CCNO	3.54e-13	-1.22506
CCP110	2.03e-15	1.69414
CCZ1B	1.87e-14	1.61508
CD109	6.28e-12	1.1977
CD14	1.39e-12	-1.31462
CD163L1	1.32e-16	-1.92526
CD3EAP	7.98e-13	-1.13768
CD58	6.09e-14	-1.40825
CD59	2.06e-14	-1.43753
CD70	4.17e-20	3.80512
CD81	4.23e-25	6.90984
CD83	6.66e-14	1.31661
CD99L2	2.02e-17	2.2752
CDA	9.4e-17	-2.13873
CDC123	4.2e-12	-1.04855
CDC25A	9.77e-16	-1.79279
CDC42EP5	6.73e-15	-1.5621
CDH1	5.96e-20	-3.03648
CDH11	3.64e-21	-3.84418
CDH2	1.45e-19	2.8644
CDH3	1.35e-20	-3.30017
CDK19	1.36e-17	2.38593
CDK5RAP3	3.57e-12	1.03657
CDK6	1.44e-16	-2.00008
CDKN2AIPNL	9.15e-12	1.12352
CDS1	3.99e-15	-1.60399
CDT1	2.82e-13	-1.59643
CEACAM1	2.67e-19	-3.30908
CEACAM6	2.35e-11	-1.01831
CEBPB	3.85e-15	-1.64165
CEMIP	8.31e-16	-2.11022
CENPF	1.93e-14	1.48047
CENPN	1.06e-11	-1.0549
CEP19	1.35e-11	1.44496
CEP41	1.88e-16	-1.89805
CEP70	8.87e-14	1.36169
CETN3	7.74e-13	1.1832
CFAP36	7.42e-16	2.07865
CFD	2.52e-12	1.1088
CFH	8.74e-15	-1.53858
CGRRF1	1.73e-11	1.01625
CHD4	3.22e-13	-1.23093
CHD5	3.86e-18	2.91375
CHDH	9.39e-17	2.33302
CHGB	4.86e-16	1.77433
CHIC2	8.51e-13	-1.32732
CHMP2A	1.15e-11	1.28695
CHN1	2e-18	2.45894
CHPT1	1.08e-18	2.58795
CHRNB1	5.56e-13	1.23832
CHST3	3.51e-11	1.08774
CHURC1	1.81e-15	-1.68476
CIB2	8.21e-14	1.37367
CITED2	4.76e-12	1.21867
CKB	4.82e-16	1.85769
CKMT1A	5.32e-19	-2.759
CKMT1B	2.71e-16	-2.14147
CLCF1	7.49e-12	-1.03886
CLDN1	2.87e-18	-2.50702
CLDN10	2.03e-11	1.01815
CLDN23	7.2e-14	1.38381
CLDN7	2.7e-12	-1.07069
CLIC4	2.13e-14	1.59088
CLIP3	4.15e-14	1.44147
CLSTN1	1.17e-13	-1.32048
CLTB	8.58e-13	-1.24518
CLYBL	4.42e-13	1.3669
CMBL	2.79e-12	1.067
CMTM3	2.89e-15	1.77164
CMTM8	2.8e-17	2.26633
CNFN	9.51e-16	1.86737
CNIH1	7.36e-15	-1.49376
CNIH2	1.7e-13	1.33059
CNN2	2.53e-12	-1.07453
CNN3	7.22e-13	-1.19437
CNPY3	1.59e-14	1.46573
CNPY4	2.51e-12	1.15748
CNTNAP1	3.88e-14	1.39118
COBLL1	3.66e-11	-1.0203
COL11A1	1.87e-20	3.19766
COL16A1	6.64e-11	-1.00472
COL17A1	1.44e-23	-5.95494
COL18A1	4.14e-23	4.81798
COL4A5	1.94e-14	-1.56574
COL4A6	5.99e-21	-3.49392
COL5A2	7.98e-23	4.67545
COL7A1	1.26e-19	-2.94673
COL8A1	1.26e-15	-1.72663
COMMD7	1.12e-12	-1.19827
COQ10A	7.08e-11	1.06029
COQ5	5.88e-12	1.10427
CORO1A	7.31e-11	-1.06143
CORO2A	6.81e-14	-1.31065
COX7A2L	9.8e-13	1.19557
CPA4	5.88e-17	-2.1779
CPE	1.29e-12	-1.14967
CPEB1	1.1e-13	1.27363
CPQ	3.42e-12	1.05519
CPSF3	3.87e-14	1.43327
CPVL	3.47e-15	-1.56126
CRABP2	8.59e-13	-1.18606
CRACR2B	3.55e-21	3.65421
CRB3	1.76e-14	-1.47117
CRCP	2.88e-12	1.20067
CREBZF	2e-14	1.57693
CREG1	5.14e-15	-1.5494
CRELD1	5.28e-14	1.51063
CRIM1	5.84e-17	2.23754
CRIP1	7.62e-16	1.73148
CRIP2	4.68e-22	4.03141
CRMP1	4.04e-16	1.94672
CRYZL1	3.37e-11	1.02135
CSE1L	9.43e-14	-1.34589
CSF2	1.6e-14	-1.53036
CSNK2A2	5.83e-13	-1.17506
CSRNP1	4.7e-17	2.14749
CST3	5.38e-13	-1.21216
CSTA	1.76e-16	-1.87065
CSTF3	9.85e-13	-1.14154
CTAG1A	3.13e-16	-2.068
CTAG2	1.34e-21	-4.05668
CTBS	2.01e-17	2.26236
CTDSPL	4.17e-13	-1.21383
CTGF	2.55e-23	5.71655
CTHRC1	7.04e-21	3.66338
CTSC	4.04e-16	-1.82286
CTSF	7.83e-13	1.17765
CTSH	3.03e-18	-2.45395
CTSL	1.56e-13	-1.35718
CTXN1	2.4e-19	2.75947
CUEDC1	3.41e-14	1.45193
CUEDC2	2.84e-14	1.4948
CUTA	7.23e-14	1.38909
CXCL1	5.85e-12	1.42148
CXCL10	4.3e-12	-1.31734
CXCL11	4.42e-13	-1.39574
CXCL16	9.82e-13	-1.2246
CXCL5	3.48e-15	-1.65755
CXCL8	4.88e-15	1.68656
CXorf57	7.17e-13	1.14401
CXXC5	1.41e-18	2.95527
CYB561D1	4.82e-15	-1.5616
CYB5D2	7.74e-13	1.24617
CYB5R1	4.86e-11	-1.10579
CYB5R2	3.22e-21	3.81575
CYBA	2.58e-13	-1.22681
CYP2J2	3.13e-16	-1.91242
CYP2S1	1.28e-15	-1.69897
CYP4F11	1.18e-12	-1.1327
CYR61	1.35e-19	3.07669
CYSRT1	3.22e-15	-1.64015
DAAM1	7.86e-16	-1.76495
DACT2	5.26e-14	1.57447
DANCR	2.73e-11	-1.09331
DBN1	8.53e-14	1.31678
DBNDD1	1.6e-21	3.91084
DBT	3.92e-12	-1.12823
DCAF6	1.22e-13	1.26754
DCBLD2	2.77e-15	-1.84831
DCTD	5.98e-12	-1.06688
DCTN6	5.36e-12	-1.03852
DCUN1D3	9.87e-13	1.26717
DDAH2	6.49e-11	1.09426
DDIT3	6.38e-18	2.46273
DDX43	1.07e-19	3.00219
DDX60	7.67e-15	-1.49014
DECR2	7.64e-15	1.7457
DEDD2	2.67e-12	-1.29563
DEF6	1.22e-12	-1.10378
DEF8	3.41e-12	-1.03799
DEFB1	7.62e-17	-2.02816
DENND1A	5.54e-12	-1.1441
DENND2D	4.22e-14	-1.75059
DENND5A	6.45e-18	2.39662
DENND5B	1.37e-15	1.84909
DEPTOR	5.01e-16	1.9684
DESI1	6.27e-13	-1.2653
DFNA5	1.11e-12	-1.31361
DGKA	4.61e-12	-1.08144
DHRS1	3.52e-15	-1.61902
DIAPH1	1.8e-11	-1.01707
DIMT1	6.44e-11	-1.04301
DKFZP564C152	1.93e-12	-1.27894
DKK3	4.35e-23	4.73613
DLL1	4.25e-13	-1.25099
DLL3	7.11e-24	5.54493
DMC1	1.99e-11	1.11151
DMKN	2.55e-21	-3.74591
DMRTA2	6.61e-12	-1.12449
DNAAF3	3.6e-13	1.47682
DNAJA4	4.72e-20	-3.05631
DNAJC27	5.25e-12	1.06513
DNAL4	1e-15	1.73491
DNASE2	4.59e-15	1.71725
DNER	7.17e-17	2.0039
DOCK10	5.98e-18	2.5335
DOPEY2	7.75e-12	1.04844
DPM1	1.05e-10	-1.01585
DPM3	5.43e-14	1.48889
DPYD	4.04e-16	-1.8571
DPYSL2	4.86e-22	3.99227
DPYSL4	2.03e-12	1.13411
DRAM1	5.58e-15	1.57326
DSC3	1.61e-18	-2.4641
DSG2	3.77e-15	-1.69421
DSG3	8.49e-14	-1.52781
DSP	1.88e-16	-1.88208
DTX2	1.02e-14	-1.56669
DTX3L	1.25e-12	-1.31019
DUS3L	5.59e-12	-1.2075
DUSP1	4.32e-20	3.26403
DUSP4	9e-14	-1.32425
DYNC1I2	1.41e-11	1.07732
DYNLRB1	4.07e-12	1.11499
E2F4	4.43e-13	-1.22549
E2F5	7.41e-15	1.57088
EBF3	6.9e-12	-1.01227
EBNA1BP2	1.07e-12	-1.24341
ECD	7.81e-10	1.00944
ECE2	9.97e-12	-1.02279
ECH1	3.64e-18	2.42577
ECHDC2	1.13e-19	2.96704
ECHDC3	1.7e-16	1.91249
ECM1	3.95e-15	-1.77603
EDARADD	2.08e-10	1.01861
EDN1	1.5e-17	2.2482
EEF1A2	1.96e-22	4.85658
EFEMP2	1.12e-17	2.439
EFHD1	6.58e-23	4.78363
EFHD2	2.82e-17	-2.09086
EFNB1	1e-18	-2.60938
EFNB2	1.54e-20	-3.27728
EFNB3	8.3e-12	1.18857
EFR3A	6.66e-11	-1.01385
EFR3B	1.2e-20	3.39219
EGR1	8.06e-20	3.58318
EGR2	1.66e-23	5.24189
EGR3	1.08e-12	1.23598
EGR4	2.03e-10	1.05033
EHF	7.74e-17	-2.06732
EID2	1.35e-19	2.84237
EID2B	7.61e-18	2.69122
EID3	5.74e-17	2.12976
EIF2AK1	6.27e-12	1.03013
EIF3K	5.5e-13	1.16041
EIF4H	5.74e-12	-1.05614
EIF5	1.07e-14	-1.77384
ELF1	1.36e-14	-1.50091
ELF4	1.86e-12	-1.13783
ELMSAN1	1.39e-13	1.33835
ELOVL2	2.54e-14	1.56769
EML1	1.25e-15	1.76733
EML4	1.26e-13	1.31062
EMP1	6.78e-21	-3.69771
EMP3	1.19e-11	1.15633
ENO3	5.9e-15	1.63396
ENOSF1	1.45e-12	1.18793
ENTPD3	1.04e-13	-1.44693
EOMES	9.92e-15	1.57868
EPAS1	3.85e-12	-1.07977
EPB41L2	7.92e-15	1.69153
EPB41L5	1.61e-16	1.931
EPCAM	1.88e-21	-3.74531
EPDR1	5.11e-21	3.70665
EPHA1	2.98e-18	-2.3553
EPHB6	4.61e-13	-1.23434
EPHX4	1.26e-13	-1.33104
EPOR	5.04e-14	1.47765
EPSTI1	2.12e-15	-1.6765
ERAP2	6.9e-17	-2.22731
ERGIC1	3.82e-15	1.57437
ERLEC1	9.64e-15	1.57026
ERRFI1	3.82e-15	1.61011
ERVMER34-1	2.74e-20	-3.26139
ESCO1	8.24e-12	1.05577
ESRRA	7.33e-14	-1.39578
ETFA	9.55e-13	-1.14412
ETFB	2.12e-11	-1.00397
ETFDH	5.27e-14	1.45103
ETV5	7.88e-12	1.06515
ETV6	5.62e-12	-1.04277
EVA1A	4.49e-17	-2.01774
EVA1B	1.17e-13	1.4082
EVL	6.46e-21	3.81651
EXOSC3	1.39e-13	-1.38371
EXOSC5	4.86e-12	-1.09401
EXT1	6.16e-13	-1.28166
EXT2	4.32e-12	-1.08683
F2R	1.78e-15	1.66851
F2RL1	1.37e-14	1.49487
F3	6.63e-23	-5.41302
FAAP100	9.11e-19	2.71352
FAAP20	2.04e-13	1.31248
FADD	8.67e-12	-1.13237
FADS1	9.73e-14	1.31731
FADS2	4.68e-14	1.39884
FAF2	4.05e-12	1.04107
FAHD2B	1.78e-15	1.76449
FAM101B	1.05e-12	1.14336
FAM107B	3.68e-13	1.36116
FAM110A	9.39e-13	-1.15203
FAM120A	1.33e-13	-1.25888
FAM127A	1.35e-14	1.47258
FAM129B	1.06e-12	-1.12359
FAM132A	2.85e-16	2.04781
FAM134B	2.79e-12	1.08885
FAM171A1	2.43e-15	1.66085
FAM173A	7.61e-12	1.24355
FAM175A	8.7e-11	1.21621
FAM184A	2.83e-14	1.41195
FAM189B	4.67e-12	1.14321
FAM206A	9.77e-14	-1.41729
FAM20C	1.17e-11	1.02408
FAM212A	2.73e-15	-1.58632
FAM222B	1.4e-11	1.12815
FAM3C	6.51e-14	-1.51788
FAM43A	1.58e-17	2.17175
FAM43B	6.07e-14	1.35187
FAM46A	9.94e-12	-1.06313
FAM46B	8.27e-15	1.69481
FAM46C	4.15e-15	1.5904
FAM64A	4.58e-13	1.22471
FAM71E1	4.86e-22	-3.99841
FAM83A	1.75e-17	-2.3228
FAM83H	8.76e-12	-1.0842
FAM84B	4.37e-21	-3.50885
FAM89B	5.81e-12	1.17871
FARP1	2.24e-17	2.18044
FARSA	1.07e-12	-1.18022
FBL	1.19e-14	1.44913
FBLN1	6.93e-20	3.37391
FBXL2	1.13e-12	1.32462
FBXO15	1.56e-13	1.49366
FBXO17	1.9e-18	2.56399
FBXO2	8.11e-15	1.66116
FBXO27	1.35e-15	1.69787
FBXO4	1.2e-11	-1.0321
FBXO6	1.25e-18	2.58472
FBXW11	4.93e-16	1.76897
FBXW4	1.27e-10	1.01193
FCGBP	1.37e-13	1.394
FCGRT	2.34e-13	1.32965
FECH	3.14e-13	1.25294
FEN1	3.37e-12	-1.1376
FERMT1	1.34e-21	-3.86042
FERMT3	9.6e-21	-3.69491
FEZ1	1.56e-11	1.01752
FEZ2	1.31e-11	1.00974
FGD1	1.7e-11	1.07219
FGF2	8.76e-12	1.00927
FGFBP1	1.79e-23	-5.51633
FGFR1OP	5.92e-14	1.34191
FHDC1	4.17e-12	-1.10886
FHL1	7.15e-18	2.35164
FHL2	5.41e-14	1.34848
FIBCD1	7.52e-13	1.34545
FIG4	5.03e-14	1.33978
FKBP11	3.02e-19	-2.70897
FKBP1A	7.64e-15	-1.49782
FKBP1B	4.52e-12	1.2475
FKBP4	3.5e-12	-1.05848
FLI1	4.6e-14	-1.42571
FLNC	9.35e-19	-2.54447
FLOT1	1.89e-17	2.24388
FLRT2	8.01e-13	1.20825
FLRT3	1.22e-16	-1.98447
FMC1	2.27e-12	1.12547
FNBP1L	2.16e-13	1.43262
FNTA	6.73e-13	-1.35599
FOS	2.54e-11	1.06755
FOSB	3.62e-20	3.24724
FOXA1	2.85e-19	-2.84921
FOXA2	8.22e-15	1.55282
FOXD2	5.98e-12	1.06216
FOXO1	1.34e-16	-1.93889
FRMD4A	2.94e-12	1.11734
FRMD6	2.3e-14	-1.53907
FRS2	5.35e-12	-1.06418
FSD1	3.49e-15	1.63253
FST	7.11e-24	-5.86554
FTH1	4.23e-14	-1.48482
FTH1P3	1.16e-11	-1.06964
FUCA2	1.61e-12	-1.17834
FUNDC1	1.6e-11	1.09521
FXR1	2.9e-12	1.14324
FXYD3	1.57e-12	-1.16069
FXYD5	2.09e-20	-3.28887
FYB	2.61e-14	-1.58943
FZD2	1.71e-15	1.74816
GABBR2	2.3e-14	1.84666
GABRG2	7.13e-14	-1.31195
GAD1	1.73e-12	1.09434
GADD45B	5.22e-15	1.70801
GAGE12B	8.6e-19	-2.83638
GAGE12C	7.53e-22	-3.95858
GAGE12F	7.38e-22	-3.86139
GAGE12G	2.98e-22	-4.20432
GAGE12H	3.02e-20	-3.45142
GAGE12I	1.81e-21	-4.07772
GAGE12J	4.57e-21	-3.73727
GAGE2A	7.4e-16	-1.81419
GAGE2B	7.06e-22	-4.37846
GAGE2E	1.88e-16	-1.97882
GAGE4	1.89e-22	-4.43951
GAGE5	4.19e-22	-4.09906
GAGE6	5.16e-22	-4.18173
GAGE7	1.43e-14	-1.77766
GALK1	5.13e-13	1.3517
GALNS	4.18e-13	1.27318
GALNT5	2.46e-12	-1.18335
GAMT	5.33e-17	2.20842
GATAD2A	3.15e-14	-1.75661
GATSL3	1.45e-11	1.09715
GBAS	4.47e-16	2.16914
GBP1	8.08e-16	-1.73248
GBP6	1.2e-15	-1.87968
GCA	2.43e-11	1.20451
GCLC	3.05e-11	-1.02788
GCLM	9.48e-15	-1.82526
GCNT2	4.55e-15	1.7969
GCNT3	5.89e-15	-1.53642
GDF15	4.19e-22	4.29317
GDI1	1e-12	1.2691
GEM	7.65e-17	2.04022
GEMIN4	3.23e-11	-1.04098
GFOD1	8.01e-18	-2.41508
GGCT	7.29e-14	-1.37932
GGH	9.73e-14	1.39635
GID8	2.03e-11	-1.00341
GIMAP4	6.35e-13	-1.2677
GINS3	2.08e-12	-1.15794
GJA3	1.52e-15	1.80899
GJB2	1.18e-20	-3.39018
GJB3	1.8e-18	-2.81155
GJB4	5.1e-14	-1.43195
GJB5	2.94e-18	-2.67705
GJB6	1.39e-12	-1.11925
GLDC	6.73e-15	1.55037
GLG1	7.12e-12	-1.05029
GLIPR1	1.33e-20	-3.25769
GLMP	1.44e-19	-2.9422
GLRX	5.16e-14	-1.38644
GLT8D1	7.55e-12	1.05443
GLTSCR1L	1.35e-11	1.00259
GMDS	3.78e-13	-1.39363
GNA12	1.75e-16	1.96521
GNA15	1.26e-20	-3.48058
GNE	1.29e-14	1.47699
GNG11	4.4e-20	3.47266
GNS	3.38e-11	1.09139
GOLGA8B	1.2e-13	1.29018
GOT2	7.63e-13	-1.2369
GPATCH4	3.03e-14	-1.47924
GPC1	1.23e-13	-1.28522
GPD1L	3.03e-13	1.20589
GPI	1.53e-12	-1.32976
GPR162	6.14e-15	1.52764
GPR87	1.03e-12	-1.31851
GPX2	1.12e-22	-5.12393
GPX7	2.71e-17	2.23884
GRAMD1A	1.62e-15	1.95051
GRAMD3	1.44e-09	-1.0902
GRB14	1.28e-13	1.40889
GRHL3	6.45e-16	1.77054
GRHPR	1.15e-14	1.58417
GRIN3B	1.11e-11	1.13874
GSDMC	2.46e-17	-2.11331
GSE1	2.39e-12	1.14045
GSK3B	1.4e-14	-1.49519
GSN	2.72e-16	2.06081
GSPT2	4.08e-13	1.45221
GSTA4	5.76e-14	1.49111
GSTP1	9.08e-13	-1.15998
GSTT1	4.87e-19	2.90698
GUSBP2	5.36e-12	1.07084
H19	1.35e-17	-2.34807
H1F0	2.96e-17	2.06308
H2AFJ	4e-14	1.62579
H2AFY	9.34e-13	-1.1354
H2AFY2	6.97e-18	2.24906
HABP4	1.92e-14	1.51373
HACD1	4.74e-17	2.04586
HAGH	1.11e-14	1.46212
HAPLN3	5.88e-13	1.29191
HAS2	4.66e-12	-1.02897
HAS3	1.19e-13	-1.32619
HBEGF	3.11e-19	-2.7455
HBQ1	4.17e-20	3.15979
HCAR1	3.14e-17	-2.28894
HCFC1R1	1.49e-19	2.95852
HCLS1	2.84e-22	-4.71867
HDAC6	1.02e-12	1.28309
HEBP1	9.53e-12	-1.0399
HEG1	2.56e-14	1.82168
HERC5	7.24e-14	-1.37891
HERC6	6.67e-16	-1.74541
HES6	3.84e-17	2.18842
HEYL	1.98e-14	1.55247
HIF1A	9.54e-16	-1.74928
HIGD2A	9.06e-12	1.0685
HILPDA	5.24e-10	1.10686
HIST2H2AA3	1.01e-15	1.90499
HIST2H2AA4	3.04e-14	1.74764
HIST2H2AC	2.21e-15	1.65984
HIST2H2BE	1.89e-13	1.3945
HK2	1.23e-15	-1.71026
HLA-A	4.43e-18	2.46941
HLA-B	3.58e-14	1.55177
HLA-H	4.38e-13	1.32165
HMGA1	3.88e-13	-1.19064
HMGB3	6.7e-16	1.76941
HMOX1	5.45e-12	1.02327
HMX2	1.97e-12	1.11528
HNRNPA2B1	9.92e-15	1.60143
HOTAIR	3.58e-16	2.00889
HOXA10	1.96e-19	-2.76331
HOXA5	3.07e-13	1.31914
HOXB2	8.98e-22	4.05609
HOXB4	1.88e-14	1.65224
HOXB5	3.59e-22	4.2362
HOXB6	1.18e-19	3.14853
HOXB7	1.33e-14	1.46122
HOXB8	6.83e-21	4.58854
HOXC13	7.14e-17	2.15211
HOXC4	1.33e-15	1.7305
HOXC6	2.94e-22	4.27796
HOXC8	4.25e-20	3.18625
HOXC9	6.1e-18	2.37445
HPCAL1	8.58e-19	3.0739
HPDL	1.97e-15	-1.89045
HRASLS	1.38e-11	1.0549
HS1BP3	8.43e-13	1.22063
HS3ST1	2.23e-20	-3.33
HSCB	8.67e-12	1.00447
HSD17B11	3.77e-15	1.85797
HSD17B14	3.96e-13	1.20339
HSD17B7	8.59e-13	1.30163
HSD17B8	7.98e-11	1.1051
HSP90AA1	6.04e-12	-1.05316
HSPB8	1.43e-15	-1.86701
HTATIP2	5.67e-13	-1.18597
HYAL1	1.45e-12	-1.10304
HYPK	1.97e-10	1.1008
IAH1	1.83e-18	2.42243
ICAM2	1.44e-19	-3.0552
ICMT	1.8e-13	-1.26628
ID2	1.66e-12	1.28227
ID3	7.21e-20	3.05376
IDH2	1.86e-16	1.88377
IDH3A	1.21e-11	-1.03403
IDS	2.59e-13	1.21584
IER2	7.54e-14	1.38632
IFFO2	1.12e-12	-1.12038
IFI16	1.84e-20	-3.17627
IFI27	7.64e-15	-1.5875
IFI44	2.25e-21	-3.83311
IFI6	9.5e-14	1.48013
IFIT1	9.37e-15	-1.53238
IFIT2	3.89e-20	-3.1842
IFIT3	6.28e-17	-2.08627
IFITM1	1.42e-14	-1.45664
IFNGR1	1.36e-14	-1.51048
IFRD1	5.08e-13	-1.21099
IFT122	1.53e-11	1.04376
IFT27	3.69e-17	2.25302
IGFBP2	7.41e-13	1.35124
IGFBP4	1.38e-11	1.0445
IGFBP6	1.96e-22	-4.92788
IGFBP7	4.4e-22	4.71815
IL13RA1	6.97e-12	1.02072
IL17RB	3.53e-20	3.27329
IL18R1	6.7e-16	-1.76052
IL1A	1.52e-22	-4.82236
IL1B	4.18e-22	-4.4781
IL1RAP	3.52e-15	-1.87232
IL1RL1	6.09e-22	-4.38597
IL1RN	7.81e-16	-2.05116
IL20RA	1.03e-13	-1.43448
IL37	6.78e-13	-1.26623
IL4R	1.82e-12	-1.1663
IL7R	1.2e-16	-2.26868
ILK	8.27e-13	1.31069
IMP3	2.07e-12	-1.07595
IMPA1	5.13e-14	1.43187
IMPDH1	1.15e-14	-1.45275
INAFM1	3.78e-13	1.39655
INHBB	1.65e-17	2.16914
INPP1	1.04e-18	-2.49982
INTS10	1.1e-13	-1.29725
INTS2	5.24e-12	1.15539
IRAK3	6.73e-14	-1.32114
IRF2BP2	3.12e-13	1.21754
IRF2BPL	4.34e-17	2.04911
IRF6	1.89e-18	-2.56425
IRF7	3.55e-14	1.36306
IRF9	8.26e-11	1.05855
IRX3	3.38e-15	1.68224
ISG20	1.59e-12	-1.11334
ISL1	5.47e-17	-2.07323
ISOC2	5.66e-13	1.27808
ISYNA1	7.1e-16	1.97474
ITGA2	5.32e-14	-1.48671
ITGA3	1.97e-13	-1.36054
ITGA6	2.54e-12	-1.11584
ITGB4	4.46e-17	-2.03339
ITM2C	6.32e-18	2.32648
ITPA	1.95e-12	-1.09633
ITPK1	6.97e-13	-1.27617
ITPK1-AS1	7.1e-12	1.22117
JAG1	3.76e-18	-2.37103
JAG2	3.43e-14	-1.52548
JAM3	2.25e-21	4.01536
JPH1	1.44e-14	-1.54256
JUN	1.2e-15	1.85881
JUND	1.41e-13	1.41987
KANK2	1.29e-11	1.23398
KANSL2	1.11e-12	-1.16179
KARS	2.83e-12	-1.06272
KATNAL1	4.33e-15	1.63264
KBTBD8	4.57e-14	-1.35512
KCNG1	3.87e-14	1.47015
KCNH6	3.09e-12	1.12242
KCNIP3	1.21e-13	1.4633
KCNK1	3.47e-19	-3.16469
KCNMA1	3.99e-20	3.07383
KCNMB4	8.96e-13	-1.63988
KCNQ2	1.15e-17	2.19833
KCTD12	7.11e-15	-1.55076
KCTD6	1.25e-12	1.20616
KDELC2	3.64e-14	1.4034
KDM3A	5.55e-12	1.14701
KHDRBS3	4.36e-20	3.09215
KIAA0895	1.92e-16	2.18774
KIAA1191	5.35e-13	1.20987
KIF1A	2.36e-22	4.70054
KIF3B	7.55e-12	1.07254
KIF5C	4.36e-11	1.11741
KIFC1	4.51e-13	1.22731
KIFC2	2.09e-12	1.08428
KITLG	4.65e-15	-1.77922
KLF10	2.3e-16	1.85441
KLF5	4.42e-14	-1.73089
KLF6	1.13e-19	2.93852
KLF9	1.29e-14	1.55344
KLHL14	1.67e-12	1.12556
KLHL21	2.17e-15	-1.65659
KLHL24	6.57e-12	1.07124
KLHL35	9.37e-12	-1.10824
KLHL5	1.22e-16	1.97151
KLHL9	1.25e-18	2.58635
KLK11	5.13e-21	-3.63117
KNOP1	5.21e-13	1.22935
KPNA4	4.6e-14	-1.38433
KRBA1	2.45e-12	1.23618
KRCC1	2.83e-12	1.27435
KRT13	9.96e-24	-5.47758
KRT14	4.32e-20	-3.08007
KRT16	2.37e-21	-4.30414
KRT16P2	1.12e-13	-1.55207
KRT17	3.49e-25	-6.91196
KRT19	3.31e-22	-4.20771
KRT5	5.24e-22	-4.49661
KRT6A	3.49e-25	-7.00541
KRT6B	7.39e-18	-2.52635
KRT7	7.67e-21	-3.36547
KRTCAP3	2.29e-19	-2.73803
KYNU	2.3e-22	-4.47952
L3HYPDH	1.64e-12	1.19621
LAD1	3.2e-24	-5.94342
LAMA3	1.84e-19	-3.38903
LAMB1	2e-14	-1.77002
LAMB2	5.38e-14	1.41267
LAMB3	2.17e-18	-2.60951
LAMC2	1.96e-22	-4.76158
LAMC3	4.44e-18	2.43078
LAPTM5	2.72e-17	-2.36513
LBHD1	1.02e-14	-1.59653
LCN2	2.37e-15	-1.59231
LCP1	1.62e-23	-5.66751
LETM2	2.92e-17	-2.17891
LGALS1	5.46e-19	2.69738
LGALS3BP	2.1e-16	-1.9899
LGALS8	1.06e-15	1.75424
LHFP	2.7e-12	1.16713
LHX6	5.82e-14	-1.35015
LIMA1	9.07e-14	-1.37779
LIMCH1	3.11e-15	-1.70038
LIN28B	4e-11	-1.03141
LINC00339	4.98e-11	1.06229
LINC00997	5.32e-15	1.8172
LINC01018	8.18e-13	1.24333
LINC01139	6.34e-12	1.08526
LIPG	1.98e-14	-1.75283
LMCD1	7.11e-15	1.73767
LOC100128288	1.96e-11	1.35904
LOC105379362	1.41e-13	-1.50584
LOC107133515	6.56e-13	1.2399
LOC401052	2.35e-12	1.1473
LPAR5	7.93e-16	-1.88884
LPAR6	3.72e-12	1.03815
LPIN1	8.28e-17	1.97696
LPXN	7.95e-23	-4.5531
LRP3	1.51e-15	1.72435
LRR1	1.56e-12	-1.27124
LRRC26	1.06e-13	1.39065
LRRC37B	5.19e-16	1.8089
LRRC8A	2.06e-16	-1.95673
LRRCC1	4.83e-13	1.2648
LSS	2.78e-12	1.19448
LTBR	4.15e-21	-3.61616
LUZP1	1.34e-13	-1.3468
LXN	1.5e-19	2.9752
LY6D	4.04e-16	-1.98862
LYPLAL1	3.12e-12	1.06746
LYST	1.61e-11	1.01506
MAFF	2.43e-13	1.26014
MAFG-AS1	2.5e-11	1.14064
MAGEA1	4.65e-20	-3.36138
MAGEA12	1.07e-15	-1.71947
MAGEA3	6.38e-16	-2.06159
MAGEA6	1.38e-18	-2.70862
MAGED1	2.57e-16	1.85328
MAGEE1	4.89e-13	1.20399
MAGEH1	5.56e-12	1.04191
MAK16	1.26e-12	-1.12498
MAL2	1.61e-21	-4.30406
MAMLD1	1.26e-12	-1.11831
MAMSTR	2.01e-14	1.48327
MAN2B2	3.86e-12	1.17928
MAP2	4.12e-16	1.85584
MAP2K1	2.02e-13	-1.46955
MAP2K4	7.67e-15	1.63418
MAP3K1	1.52e-15	-1.67033
MAP3K10	1.46e-13	1.30025
MAP3K7CL	8.2e-12	-1.00987
MAP4K2	4.45e-12	1.05255
MAPK13	7.38e-22	-4.10125
MAPKAPK3	7.33e-12	-1.06631
MARC1	5.28e-14	-1.45157
MARCH2	5.34e-14	1.44553
MARVELD3	2.21e-15	-1.6584
MATN2	6.71e-15	1.50423
MBNL1	1.3e-13	-1.53391
MBNL2	6.91e-16	1.99326
MBNL3	4.61e-12	-1.23857
MBP	3.22e-14	-1.48199
MC1R	3.85e-15	1.79351
MCMDC2	2.73e-12	1.39228
MCOLN2	9.53e-17	1.95129
MCUB	2.82e-13	1.34438
MDK	3.27e-13	1.28667
ME2	2.28e-19	2.92605
ME3	2.09e-12	1.2251
MECOM	1.89e-11	-1.02588
MED29	1.05e-19	3.25551
MEG3	9.37e-21	3.76362
MEIS3P1	5.2e-15	1.74362
MERTK	2.17e-15	1.66622
MESP1	3.98e-16	1.80362
MEST	1.13e-14	-2.00356
MET	1.48e-12	-1.22093
METRN	9.98e-15	1.65699
MEX3C	1.74e-16	2.12655
MFAP5	1.48e-16	-1.88793
MFF	1.74e-14	1.78817
MFGE8	3.94e-21	4.03316
MFN2	1.04e-10	-1.02046
MFSD14C	5.27e-12	1.0839
MGC57346	8.03e-11	1.16071
MGLL	9.38e-18	-2.74907
MGST1	1.96e-22	-4.40932
MGST2	2.23e-20	-3.32011
MIB2	1.9e-16	-1.96219
MICAL1	1.52e-12	1.09981
MICB	9.77e-16	1.87178
MID1	1.64e-12	1.14402
MIF4GD	4.6e-16	1.82274
MIR21	8.13e-14	1.33229
MKKS	2.7e-14	1.41492
MLKL	3.99e-18	-2.99458
MLPH	3.6e-17	2.5006
MMD	4.66e-17	2.15389
MME	4.8e-13	-1.23966
MMP1	3.77e-21	-3.60002
MMP28	4.16e-15	-1.6274
MN1	5.5e-15	-1.57686
MOB3B	1.45e-12	-1.14338
MOCOS	1.68e-15	-1.75196
MOCS1	3.87e-13	1.1957
MPDZ	5.33e-12	1.16557
MPP1	2.56e-14	1.91799
MPPE1	5.49e-12	1.04293
MPRIP	3.64e-14	-1.42681
MPZL2	4.13e-23	-5.3047
MR1	6.12e-13	-1.32236
MRPL21	1.8e-13	-1.32811
MRPL4	1.83e-10	-1.0227
MRPL52	1.17e-13	-1.34201
MRPL53	1.13e-11	1.05742
MRPS2	1.84e-11	-1.16622
MRPS30	3.43e-12	-1.12042
MRRF	2.06e-13	-1.34403
MRTO4	4.75e-11	-1.02804
MSN	7.55e-15	-1.54779
MSRB3	2.62e-17	2.26131
MST1R	2.08e-12	-1.10377
MSX1	2.4e-11	-1.11152
MT1H	3.99e-12	-1.07251
MT1M	2.57e-16	1.87408
MT1X	9.66e-12	-1.0639
MTA3	9.76e-17	2.22857
MTFR1	8.15e-12	1.19034
MTMR11	8.17e-16	-1.74359
MTSS1	3.35e-17	-2.06233
MTURN	2.07e-15	-1.63652
MUC1	6.19e-12	1.04077
MUCL1	5.13e-13	-1.17835
MX2	1.22e-17	-2.35933
MXD1	1.7e-11	-1.26378
MXD4	5.35e-15	1.7569
MXRA7	1.4e-13	1.40071
MYADM	4.14e-23	5.20249
MYBL1	7.01e-17	2.18553
MYCBP2	1.49e-13	-1.28486
MYEOV	3.64e-13	-1.23791
MYH10	3.1e-21	3.73353
MYL12A	6.49e-08	1.06173
MYL6B	5.61e-11	1.04001
MYO19	2.19e-13	-1.27861
MYO1B	2.85e-14	-1.57258
MYO1D	6.68e-12	-1.04724
MYPN	1.86e-14	1.57078
MZT1	1.03e-13	-1.35942
N4BP2	1.17e-12	1.36557
NAA20	1.02e-14	-1.54116
NAA38	1.69e-11	1.06249
NACC2	2.66e-16	2.01969
NAMPT	3.69e-14	-1.51969
NANS	1.24e-11	-1.10541
NAPRT	6.52e-13	-1.19299
NAT10	1.55e-15	-1.64878
NAT14	1.01e-14	1.60197
NAXE	3.11e-12	1.05992
NBPF10	7.59e-11	1.11429
NBPF11	8.98e-12	1.02422
NBPF9	2.44e-13	1.38452
NCBP1	5.18e-12	-1.0705
NCEH1	4.91e-12	1.04904
NCOA1	7.64e-15	1.54421
NDFIP2	3.38e-15	-1.70204
NDRG1	7.32e-18	-2.43321
NDRG4	1.28e-11	1.01248
NEBL	1.03e-13	1.49058
NECAB1	4.22e-11	1.65997
NEDD4	8.56e-12	-1.04365
NEDD9	1.94e-14	-1.43712
NES	4.51e-13	1.2472
NET1	1.03e-17	-2.22567
NEU4	2.01e-14	1.56388
NFIX	8.02e-15	1.55965
NFKB1	1.12e-11	-1.04487
NFKBIA	1.27e-15	1.79109
NICN1	2.04e-18	2.65181
NID2	4.75e-15	-1.62186
NINJ1	7.82e-14	1.34071
NIP7	2.12e-12	-1.11853
NIPAL3	5.35e-12	-1.01245
NIPAL4	2.9e-14	-1.38198
NIPSNAP1	8.99e-16	1.746
NKD2	1.95e-14	-1.54694
NLGN2	2.21e-14	1.552
NMD3	2.49e-10	-1.13242
NME3	6.67e-13	1.20861
NME4	3.87e-20	3.45205
NMRK1	2.98e-13	1.26871
NMU	1.99e-15	-1.68563
NOL6	3.25e-13	-1.32362
NOP56	1.45e-12	-1.20178
NOSIP	1.27e-12	-1.19957
NOTCH1	3e-11	-1.0301
NOV	4.04e-13	-1.25877
NPEPL1	3.02e-14	-1.51447
NPHP1	6.42e-12	1.11762
NPIPA1	1.02e-12	1.17126
NPW	5.8e-12	1.09849
NQO1	5.59e-13	-1.21489
NR1H3	8.61e-13	1.17481
NR4A2	1.62e-20	3.57742
NRBP2	4.49e-14	1.56551
NREP	4.52e-14	1.5244
NRSN2	1.86e-12	1.22961
NT5C3B	1.16e-13	1.44577
NT5E	1.1e-12	-1.15228
NTAN1	2.43e-16	1.83485
NTPCR	2.68e-12	1.10501
NTS	1.3e-12	1.25122
NTSR1	4.38e-17	2.08922
NUAK1	9.84e-11	1.01691
NUAK2	4.55e-12	1.03464
NUCB2	3.48e-14	1.51011
NUDT11	1.03e-19	3.08836
NUDT2	5.9e-15	1.52421
NUDT6	1.46e-13	1.37458
NUDT7	7.01e-17	1.96303
NUP210	1.5e-12	1.16594
NUP62CL	5.31e-13	-1.28652
NUPL2	5.3e-11	-1.0002
NUPR1	2.1e-14	1.53076
NXN	6.39e-14	1.72
OAF	5.5e-19	-2.71876
OAS1	1.25e-12	-1.20449
OAS2	8.82e-18	-2.68396
OASL	1.18e-18	-2.6073
OCEL1	5.89e-13	1.34149
OCIAD2	5.36e-20	-3.12383
ODF2L	2.69e-14	1.72093
OGFRL1	1.04e-12	1.21433
OLFML2A	3.65e-16	2.31368
OLMALINC	2.56e-16	1.94455
OLR1	2.81e-18	-2.61604
OOEP	4.78e-13	1.30874
OPLAH	2.21e-15	1.80416
OPRL1	3.49e-16	1.88764
ORC5	3.99e-14	-1.40804
OSBPL10	3.7e-13	1.23179
OSBPL1A	9.48e-15	1.54594
OSBPL3	3.28e-12	-1.08072
OSGIN2	6.07e-15	1.85344
OTOF	6.8e-16	1.74995
OVOL2	6.11e-17	-2.41487
OXSM	1.85e-13	-1.28128
P2RY1	3.37e-12	-1.06798
P2RY2	2.81e-16	-2.09534
P3H4	3.39e-14	1.54095
PAF1	4.17e-20	3.09862
PAK4	1.87e-14	1.48464
PAK6	1.65e-12	-1.30804
PALM	3.7e-17	2.42069
PANX2	4.45e-12	-1.0395
PARD6A	6.78e-16	1.80724
PARP12	1.13e-14	-1.63541
PARP4	6.45e-12	-1.0357
PAX7	3.87e-11	-1.24683
PBX3	1.91e-12	1.12326
PC	1.59e-11	-1.10196
PCDH18	1.28e-14	1.47518
PCDH7	1.72e-13	-1.31712
PCGF6	1.45e-15	1.79532
PCNA	3.06e-12	-1.12879
PCSK5	1.18e-13	-1.26401
PCSK9	1.85e-16	-2.24849
PDCD4	8.91e-13	1.24292
PDE4B	5.94e-21	3.40249
PDE5A	2.84e-17	2.32275
PDGFB	2.5e-17	2.23779
PDGFC	9.82e-16	1.68574
PDIA6	4.32e-12	1.15071
PDSS1	1.34e-15	-1.70696
PDZD2	2.81e-13	-1.2598
PECR	3.72e-16	1.79226
PERP	2.37e-12	1.32002
PEX5	1.23e-11	-1.14088
PGM2	1.25e-14	-1.49641
PHACTR3	4.04e-16	-1.80454
PHF21A	4.43e-13	1.23223
PHGDH	9.04e-14	1.34295
PHLDA1	1.51e-14	1.447
PHLDA2	1.32e-13	1.29956
PHLDA3	1.85e-13	-1.34406
PHLDB2	3.14e-12	-1.13966
PHYH	3.29e-16	1.98788
PI3	2.3e-22	-4.84621
PIGF	1.44e-11	1.01138
PIGX	1.13e-12	1.16225
PIM2	1.13e-15	1.93792
PINX1	4.44e-10	-1.05412
PITHD1	3.59e-12	-1.11444
PITX1	2.28e-20	-3.17517
PIWIL1	4.47e-13	-1.26886
PJA1	1.77e-13	-1.35778
PKIA	2.25e-13	-1.27457
PKIB	4.46e-16	-1.8544
PKM	2.03e-15	-1.64865
PKP1	2.54e-17	-2.22085
PKP2	1.33e-13	-1.27853
PLA2G16	9.48e-13	1.60369
PLAC8	1.2e-20	3.43438
PLAUR	2.17e-17	-2.15612
PLCE1	2.61e-14	1.41173
PLCXD1	2.48e-17	2.17615
PLD6	4.82e-16	-1.92916
PLEK2	2.21e-19	-3.048
PLEKHA2	2.23e-13	-1.49347
PLEKHG2	1.69e-18	2.81983
PLEKHH2	4.58e-13	1.21371
PLEKHH3	7.82e-12	1.06914
PLGRKT	1.06e-11	-1.12027
PLIN2	2.89e-18	-2.55049
PLLP	3.82e-15	-1.73145
PLOD2	8.26e-15	1.50092
PLOD3	1.12e-13	-1.33801
PLS1	1.17e-13	1.37461
PLSCR1	8.77e-12	-1.09671
PLTP	9.51e-22	-3.98036
PMM1	1.88e-16	1.95521
PMP22	3.07e-20	3.17554
PNMA2	1.33e-20	3.49693
PNP	1.15e-17	-2.24388
PNPLA6	1.29e-14	1.57825
PNPO	2.84e-13	-1.33401
PODXL	7.86e-21	-3.88162
PODXL2	1.36e-14	-1.71921
POFUT2	3.94e-13	1.23186
POLR1D	8.8e-15	-1.4774
POLR1E	1.15e-12	1.16506
POLR3B	1.41e-14	-1.45353
POLR3GL	3.43e-14	1.40543
POMT1	9.21e-15	1.5043
PON3	8.07e-12	-1.21839
POP5	1.52e-11	-1.01553
PORCN	2.68e-12	-1.07406
PPARG	2.21e-15	-1.74321
PPFIBP2	1.14e-16	2.22001
PPM1B	5.12e-14	1.37279
PPM1E	1.16e-11	1.03908
PPM1H	2.06e-13	1.32354
PPM1L	1.38e-09	1.00327
PPP1R13L	8.76e-12	-1.07835
PPP1R14A	2.3e-22	4.42804
PPP1R14B	2.8e-14	-1.42613
PPP1R14C	6.05e-16	-1.86817
PPP1R21	6.5e-12	1.0488
PPP1R3F	3.6e-11	1.04361
PPP2R2C	3.21e-19	2.74306
PQLC3	3.87e-20	3.19536
PRAME	2.55e-19	2.82145
PRCP	2.45e-12	1.0635
PRDX6	2.96e-10	-1.01387
PRELID3B	1.84e-11	-1.19748
PREPL	6.7e-10	1.01621
PRKAR1B	6.51e-13	-1.16149
PRKCA	1.72e-13	1.60549
PRMT1	8.56e-12	-1.01317
PRMT5	7.92e-13	-1.16375
PRNP	1.12e-12	-1.16852
PROCR	5.92e-14	-1.4929
PROM2	4.47e-19	-3.20971
PROS1	1.04e-16	2.35833
PROSER1	4.57e-13	-1.22997
PROSER2	8.48e-18	-2.30173
PRPF19	3.88e-13	-1.37424
PRPF3	1.06e-12	1.21396
PRPH	2.16e-12	1.164
PRR14	6.98e-11	1.03203
PRRG2	2.53e-16	-1.84139
PRRX2	2e-21	3.81957
PRSS2	1.61e-15	-1.6716
PRSS3	5.98e-20	-3.65848
PRSS8	2.87e-14	-2.30076
PRTFDC1	2.19e-15	-1.99917
PSAP	4.23e-25	6.9387
PSEN2	2.61e-12	1.06351
PSMC4	1.59e-18	2.59564
PSME3	1.31e-11	-1.04075
PSPH	2.56e-18	2.45986
PSTPIP2	2.82e-11	-1.23569
PTGES	1.35e-16	-2.2383
PTGFRN	2.34e-18	-2.62267
PTGS1	2.31e-15	-1.60673
PTGS2	3.54e-19	-3.35496
PTHLH	8.68e-20	-3.29772
PTK6	1.1e-17	-2.37067
PTK7	5e-17	2.02996
PTMS	3.41e-17	2.15196
PTP4A3	7.41e-12	1.01207
PTPN1	2.61e-17	-2.22511
PTPN14	1.34e-12	1.22112
PTPRE	1.47e-17	-2.3263
PTPRF	1.75e-16	-2.07421
PTPRG	2.06e-11	-1.10046
PTPRK	1.95e-12	-1.15895
PTPRR	6.16e-13	-1.15946
PTPRU	2.37e-14	-1.72219
PTPRZ1	3.02e-11	-1.00058
PUS7	2.11e-16	-1.88395
PXMP2	1.18e-12	-1.14652
PYCARD	4.7e-18	-2.28838
PYCR1	7.56e-11	1.04237
PYGB	1.8e-13	1.37808
QDPR	2.09e-11	-1.10189
QPCT	3.81e-11	1.00908
QPRT	2.9e-13	1.31462
QRFPR	6.38e-11	1.0223
RAB22A	5.5e-15	-1.55395
RAB24	2.97e-15	1.7853
RAB25	4.35e-20	-3.38495
RAB26	1.42e-16	1.96574
RAB27B	3.24e-17	-2.29446
RAB31	4.89e-16	1.98141
RAB34	1.22e-20	3.57937
RAB38	7.7e-21	-3.62259
RAB3IP	1.35e-19	-3.1184
RAB40B	2.41e-11	1.0544
RAB6B	9.24e-12	1.06408
RAB8A	7.87e-13	-1.22768
RABEPK	2.15e-12	-1.13953
RAC2	4.14e-23	-4.84442
RAE1	2.78e-14	-1.38551
RAET1G	7.98e-16	-1.81089
RAI14	2.8e-17	-2.08772
RAMP2-AS1	2.59e-11	1.13718
RAP1GDS1	1.05e-13	-1.29969
RAPGEF5	1.17e-12	-1.11678
RAPGEFL1	1.74e-14	-1.43671
RASD1	3.44e-20	3.2676
RASL11B	1.67e-12	-1.23649
RB1CC1	5.84e-12	1.08558
RBKS	5.59e-13	1.2092
RBM24	2.43e-15	1.66694
RBM47	5.24e-17	-2.00737
RBP7	1.98e-18	2.50749
RBPMS2	5.48e-20	3.31932
RCAN1	8.28e-18	2.29621
RCC1	1.3e-14	-1.57444
RCC2	8.22e-13	-1.14991
RCOR2	1.53e-10	1.02568
RDH10	4.15e-15	-1.67015
RECK	2.25e-13	1.42247
REEP2	2.57e-12	1.05793
REEP6	8.43e-14	1.42843
RERE	1.28e-12	1.20624
REXO4	1.36e-13	-1.30235
RFC3	7.66e-16	-1.82047
RFTN1	1.02e-14	1.74892
RFXANK	1.75e-12	-1.1703
RGS2	1.52e-16	-2.13833
RGS20	1.17e-14	1.49097
RGS4	1.44e-15	-1.79759
RHOB	2.42e-13	1.39999
RHOD	5.64e-19	-3.09284
RHOH	1.78e-11	1.13868
RHOQ	4.85e-15	1.62668
RHOU	1.8e-12	1.21746
RHPN2	4.09e-13	1.25249
RIMS3	3.02e-16	1.86538
RIN2	4.21e-15	-1.61206
RIPK2	3.73e-12	1.14311
RIPK4	9.56e-19	2.69278
RIPPLY3	5.48e-12	1.06287
RMDN3	6.05e-14	-1.33209
RNA5S9	4.26e-14	-1.49679
RNASE4	2.06e-15	1.66794
RNASE7	2.83e-14	-1.38936
RNASEH1	1.37e-14	1.51264
RNF103	5.75e-17	2.02534
RNF126	2.85e-14	-1.42328
RNF130	5.32e-13	1.2016
RNF135	7.81e-14	1.53105
RNF144A	2.31e-17	2.1311
RNF144B	3.28e-13	-1.35524
RNF146	6.73e-12	1.02229
RNF182	1.22e-18	2.64626
RNF213	1.23e-14	1.48395
RNF217	1.19e-12	-1.15896
RNF5	4.91e-12	1.04491
RNF5P1	2.74e-11	1.00188
RNFT2	6.57e-17	2.13055
RNLS	3.43e-14	-1.40358
ROBO3	5.93e-13	1.31004
RPL29	3.75e-13	-1.22493
RPL6	8.07e-14	-1.39311
RPP25	6.57e-13	-1.20032
RPS21	1.33e-13	-1.31081
RPS24	1.18e-12	-1.23531
RPS29	3.78e-14	1.49653
RPS6KA1	5.38e-11	-1.0395
RPS6KA4	5.28e-14	-1.43843
RPS6KB2	2.67e-11	-1.0144
RPUSD1	7.83e-13	-1.14433
RPUSD2	2.61e-12	-1.05958
RRAGB	5.72e-14	1.33415
RRBP1	1.47e-11	-1.00998
RRM2B	6.4e-14	1.37754
RRP7A	4.73e-19	-2.79806
RUFY3	2.27e-12	1.09607
RUNX1	7.75e-12	-1.04009
RWDD2A	2.55e-16	2.04874
RXRA	7.64e-12	-1.04833
RYBP	4.98e-13	1.26553
RYR1	1.55e-15	1.72064
S100A11	2.75e-15	-1.76661
S100A13	2.96e-19	-3.5154
S100A14	4.94e-16	-2.18345
S100A16	4.13e-22	-4.35655
S100A2	9.96e-24	-5.52139
S100A3	2.38e-13	-1.22934
S100A4	3.25e-20	3.17576
S100A8	1.9e-13	-1.35488
S100A9	4.43e-20	-3.19761
S100P	5.13e-21	-4.14067
SALL4	1.57e-13	-1.33843
SAMD4B	1.11e-14	1.49808
SAMD9	5.5e-18	-2.61931
SAP130	1.88e-11	1.00885
SARS2	4.33e-14	1.42476
SAT1	7.32e-18	2.26115
SAT2	4.24e-13	1.18025
SBDS	1.45e-12	-1.28552
SBDSP1	3.25e-15	-1.75172
SBK1	6.44e-18	2.36784
SC5D	1.15e-11	1.08728
SCAMP3	1.85e-11	1.00731
SCARB1	5.95e-12	-1.01439
SCD	7.53e-13	1.16414
SCEL	3.12e-14	-1.61478
SCG2	1.73e-13	1.25899
SCNN1A	2.61e-19	-2.73338
SDCBP2	1.89e-20	-3.25556
SDCCAG3	7.33e-13	-1.18117
SDHAF4	9.84e-17	1.94277
SDHAP1	2.39e-15	-1.71733
SDPR	2.57e-11	-1.07254
SEC14L1	4.34e-13	1.20811
SEC22C	3.14e-13	1.21538
SEC23B	9.92e-12	-1.09225
SECISBP2L	2.83e-12	1.10102
SEL1L3	4.17e-20	-3.15067
SELM	1.22e-18	2.48846
SEMA3E	4.6e-10	1.16914
SEMA4F	3.39e-15	1.7149
SENP7	1.01e-10	1.10426
SEPT3	2.63e-14	1.50403
SEPT5	2.85e-16	2.12332
SEPT6	8.54e-16	1.78583
SERBP1	3.29e-13	-1.22663
SERF1B	3.29e-13	1.21472
SERINC1	7.53e-12	1.25626
SERINC2	1.22e-17	-2.28468
SERPINA3	1.26e-17	2.29195
SERPINB1	3.85e-15	-1.82698
SERPINB13	5.02e-17	-2.09339
SERPINB2	1.96e-22	-4.29942
SERPINB3	2.46e-19	-3.20133
SERPINB5	3.89e-23	-4.90525
SERPINB7	1.79e-17	-2.16443
SERPINB8	9.55e-13	-1.1566
SERPINE1	2.67e-17	2.13031
SERPINE2	5.76e-18	-2.5141
SERPINH1	1.14e-15	-1.83738
SERPINI1	2.34e-13	1.27936
SERTAD1	2.69e-13	1.26501
SERTAD3	3.05e-13	1.23725
SETD9	4.28e-14	1.3693
SEZ6L2	1.8e-14	1.53257
SFN	2.34e-19	-3.00455
SFRP1	7.26e-14	1.47117
SFTA1P	1.9e-16	-1.96549
SGCE	4.09e-16	1.88112
SGO2	1.17e-11	1.00778
SGSH	3.38e-15	1.7583
SGSM2	3.22e-12	1.14125
SH2B3	2.48e-11	1.03312
SH2D3A	4.44e-12	-1.16939
SH3BGRL	5.39e-13	1.36691
SH3BGRL3	4.49e-14	-1.39519
SH3BP1	2.57e-13	-1.22318
SH3BP4	8.4e-13	1.17855
SH3KBP1	1.9e-12	1.08225
SH3PXD2A	6.74e-14	-1.33655
SH3PXD2B	4.85e-13	1.18163
SHROOM2	1.86e-12	-1.11888
SHROOM3	9.27e-18	-2.24458
SHROOM4	1.97e-10	1.03087
SIDT2	4.79e-15	1.57808
SIPA1	5.07e-13	1.17974
SIPA1L2	2.56e-11	1.16877
SIRT1	7.83e-14	1.39902
SIX4	2.09e-13	-1.27198
SIX5	4.95e-15	1.55686
SKIDA1	3.71e-20	3.0597
SKP2	2.74e-14	-1.46631
SLC12A8	5.39e-14	-1.43419
SLC16A3	1.1e-14	1.57087
SLC18B1	2.69e-13	-1.4826
SLC1A3	1.6e-18	-2.61763
SLC1A5	1.7e-14	-1.63803
SLC20A2	9.24e-14	-1.42752
SLC22A18	1.21e-11	1.02278
SLC22A4	5.47e-12	-1.10905
SLC25A1	2.27e-13	1.23715
SLC25A15	5.71e-12	-1.0511
SLC25A23	1.53e-15	1.72412
SLC25A24	1.15e-12	-1.1391
SLC25A25	7.63e-15	-1.51612
SLC25A51	1.04e-11	1.0939
SLC27A2	2.08e-11	-1.01858
SLC29A4	1.2e-20	3.6888
SLC2A1	8.46e-18	-2.59308
SLC2A10	1.51e-13	-1.2746
SLC2A12	6.29e-13	1.2721
SLC2A6	7.28e-13	1.28617
SLC2A8	7.28e-14	1.35688
SLC2A9	2.56e-15	-1.58368
SLC30A7	4.43e-12	-1.18821
SLC35A1	2.4e-14	1.39941
SLC35B2	1.37e-12	1.10616
SLC35C1	1.08e-13	-1.31175
SLC35E2B	4.49e-14	1.54906
SLC35E3	2.66e-13	1.25464
SLC35F5	7.64e-12	1.25348
SLC36A4	8.64e-15	1.57835
SLC38A1	7.94e-12	-1.0785
SLC38A5	1.63e-11	-1.50136
SLC39A8	1.92e-16	-1.90094
SLC41A3	2.24e-15	-1.62064
SLC43A3	5.79e-16	-1.94306
SLC44A3	2.36e-13	-1.27442
SLC45A1	2.66e-17	2.08634
SLC47A1	1.24e-13	1.26349
SLC4A7	1.55e-15	1.6479
SLC6A10P	1.46e-11	-1.0062
SLC7A1	4.36e-12	-1.04062
SLC9A1	2.23e-16	-2.03736
SLC9A3R1	5.47e-12	-1.07753
SLC9A7	8.73e-15	1.60789
SLCO1B3	9.78e-16	-1.88906
SLCO2A1	2.17e-14	-1.49306
SLCO3A1	8.17e-16	-1.69777
SLFN11	7.65e-20	3.84748
SLFN12	1.86e-12	1.08826
SLPI	2e-21	-3.83763
SLX4	2.3e-11	1.1063
SMAD4	1.93e-19	2.75449
SMAGP	2.08e-16	-1.99771
SMARCA1	1.25e-18	2.90048
SMARCA2	2.53e-13	-1.242
SMARCA4	1.48e-18	-2.63006
SMARCD3	3.13e-12	1.06588
SMCO4	1.97e-16	2.04201
SMIM14	1.75e-18	2.57911
SMPDL3A	4.56e-12	-1.12647
SNAI2	1.23e-21	-4.15327
SNAPC2	7.12e-12	1.04018
SNAR-A1	1.93e-19	3.05597
SND1	2.31e-11	-1.0222
SNF8	1.18e-10	1.36733
SNHG1	1.91e-14	-1.42359
SNHG7	9.76e-13	-1.26898
SNORA12	1.71e-16	2.03117
SNORA61	2.23e-14	-1.40124
SNORD114-1	1.65e-15	1.73968
SNORD114-3	4.01e-17	2.05759
SNORD13	6.69e-14	-1.45543
SNRPA1	3.96e-11	-1.03562
SNRPB	6.32e-13	-1.32394
SNRPB2	4.42e-12	-1.03737
SNRPN	1.75e-20	3.36274
SNU13	3.81e-21	-3.80068
SNURF	1.84e-19	3.09366
SNX14	1.11e-11	1.08599
SNX5	1.64e-16	-1.877
SOCS2	2.8e-14	1.40816
SORD	8.45e-15	-1.53213
SOX15	2.91e-22	-4.25183
SOX18	4.67e-21	4.28491
SOX4	9.24e-15	1.69826
SOX7	3.42e-19	-2.80962
SOX9	7.32e-18	2.30119
SPA17	2.55e-16	1.84179
SPAG16	3.05e-12	1.14444
SPATA20	3.83e-13	1.3257
SPATA2L	3.15e-15	1.69923
SPECC1	9.46e-12	1.05142
SPHK1	5.88e-12	-1.08869
SPINK4	7.48e-14	-1.30382
SPINT1	6.81e-13	-1.23547
SPOCD1	1.28e-11	-1.01622
SPRR1A	1.58e-20	-4.39147
SPRR1B	3.63e-21	-3.95021
SPRR2D	1.35e-12	-1.26684
SPRR2F	1.78e-11	-1.11976
SPRR3	2.02e-17	-2.11292
SPRY1	1.96e-19	2.77013
SPRY4	1.75e-16	1.90791
SRC	5.47e-12	-1.08143
SRD5A1	2.02e-11	-1.07184
SREBF1	1.76e-12	1.15499
SRGAP1	1.12e-12	1.12814
SRPX2	2.53e-14	-1.5487
SRR	1.26e-12	1.11572
SRXN1	1.66e-15	-1.89429
SS18	1.05e-11	1.06722
SSBP2	1.42e-11	1.07673
SSH3	1.41e-13	-1.50729
SSPN	8.4e-14	1.32277
SSSCA1	4.44e-13	-1.22191
SSX2IP	1.17e-12	1.19531
ST14	1.26e-16	-1.97518
ST3GAL1	1.67e-15	-1.74172
ST6GALNAC6	2.06e-12	1.27777
STARD10	6.39e-14	-1.46183
STAT1	2.04e-11	1.02963
STAT3	2.93e-16	1.83088
STAU1	2.45e-12	-1.05905
STAU2	7.96e-14	1.44751
STC1	2.06e-11	-1.14662
STC2	4.28e-14	1.37146
STK24	1.36e-12	-1.16222
STK32B	2.3e-15	1.78613
STK40	1.55e-15	-1.65362
STMN1	1.47e-13	1.46238
STMN3	6.46e-15	1.56151
STOM	1.35e-12	1.12309
STOX2	2.53e-12	1.18238
STRADB	2.55e-11	1.01141
STX16	4.97e-13	-1.28213
STX2	1.52e-18	2.51268
STX3	3.14e-15	-1.6056
STXBP1	3.08e-12	1.04509
SUGCT	2.09e-13	1.25908
SULF2	4.17e-20	-3.30974
SUOX	1.84e-11	1.13379
SUPT5H	7.16e-17	2.25674
SURF6	7.59e-15	-1.52833
SUSD2	2.98e-19	3.44925
SVIL	8.87e-13	1.40916
SWAP70	4.09e-13	1.42079
SYCP2	5.03e-17	2.10206
SYDE1	2.16e-13	1.3773
SYK	3.47e-18	-2.35354
SYNM	5.43e-15	1.61658
SYPL1	1.63e-13	-1.27367
SYT1	8.1e-14	1.40533
SYT11	1.65e-17	2.24075
SYT7	8.27e-15	-1.58499
SYTL2	2.07e-20	3.31628
TACSTD2	4.23e-25	-6.78554
TAF1B	2.72e-15	1.613
TAF7	8.45e-14	1.33219
TAP2	2.15e-12	-1.12282
TASP1	6.22e-13	-1.16725
TAX1BP3	1.37e-14	-1.46214
TBC1D2	9.48e-19	-2.84153
TBC1D4	1.46e-12	-1.22075
TBCB	3.28e-11	1.06309
TBCD	2.9e-13	1.31712
TBCE	8.58e-18	2.30653
TBX1	7.55e-17	2.06294
TCEA2	3.36e-12	1.17227
TCEAL3	4.72e-18	2.66519
TCEAL8	1.18e-18	-2.54643
TCEB3	7.81e-14	-1.35423
TCN1	2.78e-18	-2.7573
TCP11L1	8.11e-15	1.55641
TCTEX1D2	1.23e-14	1.50491
TCTN1	9.48e-14	1.46196
TDP1	2.49e-12	1.65278
TEAD4	5.97e-11	-1.00491
TERF1	1.97e-15	1.69765
TESK1	1.08e-12	1.20211
TESMIN	2.7e-11	1.01458
TEX10	1.09e-13	-1.29119
TFAP2C	2.74e-20	3.42396
TFF3	1.05e-12	1.15304
TFPI	4.69e-13	1.199
TFPI2	2.75e-12	-1.18228
TFRC	2.85e-11	-1.07314
TGFA	4.81e-20	-3.13281
TGFBI	9.66e-18	-2.20526
TGIF1	2.24e-17	2.12496
TGM2	1.07e-19	-2.88599
THBD	2.46e-17	-2.15825
THBS1	2.01e-19	-2.92626
THBS3	1.99e-12	1.15135
THNSL2	1.07e-19	3.06145
THY1	3.41e-12	1.052
TIGD2	8.89e-13	-1.20176
TIMM10	3.63e-19	-2.79556
TIMP1	8.77e-13	-1.20051
TIMP3	2.48e-11	-1.035
TINAGL1	1.81e-12	-1.4445
TIPIN	1.28e-11	-1.09432
TLCD1	2.08e-14	1.55088
TM4SF1	1.47e-17	2.31061
TM4SF18	4.4e-22	4.11385
TM4SF19	2.07e-16	-2.01745
TM7SF2	6.92e-18	2.33339
TM9SF4	4.83e-13	1.21166
TMBIM1	1.52e-11	-1.04063
TMBIM4	4.51e-13	1.25173
TMCO3	2.32e-16	1.89894
TMED5	3.59e-12	-1.17538
TMEM109	5.63e-14	-1.51369
TMEM116	1.55e-13	1.26278
TMEM120A	1.61e-15	1.9436
TMEM132A	2.91e-13	-1.22557
TMEM136	1.67e-18	2.5432
TMEM150A	2.95e-12	1.28331
TMEM154	4.36e-20	-3.21476
TMEM158	4.6e-12	-1.03211
TMEM168	4.2e-13	-1.24242
TMEM17	1.42e-09	1.07294
TMEM170B	2.09e-13	1.26539
TMEM173	1.8e-14	-1.60775
TMEM187	8.95e-13	1.38509
TMEM204	1.75e-15	-1.63293
TMEM216	6.56e-17	-2.16603
TMEM218	3.85e-12	1.24669
TMEM243	3.65e-14	-1.59555
TMEM256	5.91e-12	1.14561
TMEM267	1.22e-08	1.0194
TMEM30B	1.13e-20	-3.69332
TMEM33	4.3e-13	-1.25571
TMEM41B	5.97e-15	1.69251
TMEM44	3.88e-10	1.12064
TMEM69	6.38e-14	-1.57878
TMEM8B	4.81e-16	1.76624
TMEM9	2.39e-11	1.11864
TMEM98	1.25e-14	1.70301
TMSB15A	3.1e-18	2.36747
TMSB15B	5.89e-17	2.0213
TMX4	1.91e-11	1.07264
TNFRSF10A	3.18e-13	-1.20762
TNFRSF12A	1.61e-12	-1.2585
TNFRSF14	3.22e-13	-1.32295
TNFRSF19	3.26e-11	-1.05667
TNFRSF21	9.95e-17	-1.93012
TNFRSF6B	3.61e-12	-1.04832
TNFSF10	1.76e-12	-1.10118
TNFSF12	3.21e-14	1.53846
TNNC1	1.85e-14	1.47929
TNNT1	1.99e-17	2.33899
TNS3	2.43e-18	2.38296
TOMM34	2.36e-14	-1.9061
TOMM40	7.04e-13	-1.20823
TP53I13	2.27e-12	1.31158
TP53I3	1.56e-14	1.51081
TP53INP2	1.49e-10	1.05242
TP53TG3	4.85e-17	2.23689
TP63	4.19e-22	-4.68664
TPD52	3.92e-12	1.05172
TPD52L1	1.21e-21	-3.89862
TPD52L2	1.37e-14	-1.48813
TPP1	3.7e-15	1.63696
TRAK1	7.06e-12	-1.05025
TRAPPC2B	1.3e-13	1.47396
TRAPPC6A	4.61e-16	1.83497
TRIM2	2.28e-12	1.31882
TRIM29	4.08e-15	-1.74069
TRIM33	5.42e-13	-1.25141
TRIM4	1.21e-16	2.00869
TRIM41	1.01e-11	1.04046
TRIM5	1.5e-12	1.2879
TRIM6	3.24e-17	2.2748
TRIM8	9.12e-12	-1.01982
TRIM9	1.4e-13	1.4
TRIP6	4.14e-23	-4.97127
TRIQK	2.21e-11	1.05075
TRMT1	7.41e-13	-1.14388
TRPC1	2.66e-17	2.12731
TSC22D1	4.2e-20	-3.12178
TSKU	5.5e-15	-1.51576
TSPAN3	3.99e-17	-2.17353
TSPAN4	7.24e-12	1.05509
TSPYL5	1.93e-19	2.92618
TSSC1	4.69e-11	1.08513
TTC31	7.64e-15	1.51937
TTF2	5.5e-13	-1.21343
TTLL12	1.47e-16	-1.89998
TTLL7	8.42e-15	1.69616
TTYH3	8.35e-13	1.21704
TUB	1.2e-11	1.01433
TUBA4A	8.65e-21	-3.88798
TUBB2B	3.34e-23	4.88058
TUBB3	1.26e-16	1.93817
TUBB4B	1.59e-13	-1.31357
TUBB6	7.1e-15	1.59786
TWISTNB	1.11e-10	-1.01916
TWSG1	3.42e-10	1.01617
TXN	4.97e-14	-1.44381
TXNIP	1.66e-19	-2.96641
TYMS	1.47e-15	1.7686
TYMSOS	3.3e-18	2.55218
UBA52	2.38e-15	-1.72196
UBE2Z	1.25e-12	1.36038
UBE3C	2.16e-12	-1.10034
UBR4	1.98e-18	-2.71379
UBTD2	1.28e-12	1.11014
UCA1	7e-12	-1.16764
UCHL3	5.36e-20	-3.04093
UCN	1.48e-12	1.153
UCP2	1.64e-16	2.35621
UGT1A10	9.66e-18	-2.20585
UGT1A6	5.01e-22	-4.04267
UGT8	2.65e-14	-1.43698
ULBP2	8.56e-20	-2.93522
ULK1	1.26e-16	1.88788
UMAD1	1.26e-11	1.0906
UPF1	1.19e-11	-1.02983
UPK1A	1.6e-14	1.48304
UQCC2	6.66e-14	1.37543
UQCC3	8.75e-12	-1.10257
USMG5	1.85e-13	1.26844
USP11	1.38e-11	1.02358
USP49	1.5e-11	1.02824
UST	6.59e-12	-1.00467
UTP4	3.7e-15	-1.60478
VASN	1.14e-13	1.32357
VAT1	1.25e-11	1.17122
VEGFA	3.66e-12	-1.09282
VEZF1	6.53e-12	1.03486
VGF	3.75e-17	2.26552
VGLL4	4.21e-16	1.86878
VIM	3.14e-23	5.05549
VKORC1	8.68e-15	1.50188
VMP1	2.88e-13	1.21881
VPS37D	4.1e-16	2.08933
VWA1	8.13e-18	2.27349
WARS2	9.14e-13	-1.13269
WBP1	8.33e-16	1.86197
WBP1L	6.42e-17	2.00706
WBP2	5.23e-12	1.0626
WDR19	3.9e-12	1.11111
WDR33	1.09e-12	1.13564
WDR36	3.82e-12	-1.07317
WDR41	1.46e-12	1.12713
WDR5	8.21e-12	-1.02838
WDR72	2.16e-22	-4.34404
WEE1	4.63e-16	2.05693
WFS1	2.61e-17	2.11062
WIPI1	1.93e-13	1.2784
WLS	5.54e-17	-2.32871
WNK1	4.55e-11	1.03915
WNT5B	3.17e-13	1.44844
WNT7A	9.87e-15	-1.68968
WRB	1.08e-12	1.32831
WSB1	3.02e-14	1.42344
WTIP	1.47e-11	1.03103
WWTR1	3.13e-12	1.1457
XPC	1.97e-11	1.06788
XPNPEP3	1.24e-09	1.23349
XPO4	3.22e-14	-1.55864
XRN2	7.55e-11	-1.0619
YBEY	7.52e-13	1.14982
YBX2	3.57e-20	3.62334
YIF1B	1.26e-11	1.1306
YOD1	1.38e-11	-1.0336
YPEL5	3.03e-14	1.48428
YTHDF1	4.7e-14	-1.36415
YWHAQ	1.3e-11	1.16345
ZAK	4.5e-15	1.80552
ZBED2	3.99e-17	-2.33914
ZBTB21	6.47e-14	1.36757
ZBTB42	3.87e-16	1.88012
ZBTB5	5.73e-14	1.41994
ZC2HC1A	1.49e-12	1.2109
ZDHHC5	8.99e-12	-1.07068
ZFP36	5.26e-20	3.36015
ZFP90	1.22e-13	1.29465
ZHX2	7.45e-19	-2.84144
ZIC2	1.03e-12	1.13768
ZMAT3	6.62e-13	1.42034
ZMAT5	4.15e-12	1.16586
ZMIZ2	2.42e-12	1.18293
ZMYM3	9.51e-12	1.17633
ZMYND19	4.59e-13	-1.35208
ZNF184	6.06e-12	1.16215
ZNF185	1.88e-16	-2.04518
ZNF20	4.88e-12	1.10851
ZNF217	4.6e-17	2.03941
ZNF219	3.91e-15	-1.55503
ZNF22	1.34e-21	-3.73738
ZNF25	2.29e-13	1.34827
ZNF256	2.17e-18	2.64966
ZNF281	1.16e-12	1.2222
ZNF282	3.08e-12	-1.05768
ZNF296	7.67e-16	-1.85175
ZNF318	2.53e-14	1.46226
ZNF32	9.69e-15	1.58576
ZNF322	5.33e-11	1.19367
ZNF329	4.7e-11	1.06897
ZNF331	8.5e-11	1.04393
ZNF358	2.7e-16	1.89579
ZNF365	3.23e-17	2.08797
ZNF394	1.4e-10	1.15104
ZNF446	4.6e-12	1.14853
ZNF467	8.88e-18	2.25648
ZNF503	2.14e-12	-1.15055
ZNF512	1.12e-10	-1.00425
ZNF518A	9.67e-12	1.04236
ZNF518B	8.14e-13	1.16557
ZNF544	5.74e-17	-2.03425
ZNF548	5.71e-15	1.75667
ZNF549	7.96e-12	1.17216
ZNF558	1.79e-12	1.19422
ZNF669	2.02e-13	1.30062
ZNF682	8.45e-14	1.29659
ZNF69	7.73e-12	1.23647
ZNF702P	4.68e-12	1.118
ZNF750	1.86e-12	-1.11984
ZNF770	4.52e-12	-1.06044
ZNF788	1.42e-13	1.39742
ZNF830	1.78e-15	1.67265
ZNF839	1.05e-11	1.03139
ZNFX1	1.88e-12	-1.09646
ZP3	1.57e-15	1.9021
ZRANB2	1.36e-14	-1.57003
ZUFSP	1.02e-11	1.01927
ZYG11B	7.92e-12	1.23361

## Sheet: up
Gene.symbol	adj.P.Val	logFC	p取对数
AAMDC	3.21e-16	2.0788	15.4935
ABCA3	6.28e-17	2.25893	16.202
ABCB9	1.91e-14	1.52275	13.719
ABHD15	4.6e-12	1.07731	11.3372
ABR	1.21e-15	1.99908	14.9172
ACACB	8.63e-13	1.21197	12.064
ACAD11	8.83e-16	1.7567	15.054
ACAT1	4.42e-16	1.85684	15.3546
ACOT13	8.01e-15	1.53702	14.0964
ACOX2	5.23e-12	1.04756	11.2815
ADA	2.06e-14	1.44882	13.6861
ADAM17	3.13e-14	1.42763	13.5045
ADAM19	2.45e-13	1.38915	12.6108
ADAP2	1.41e-13	1.39721	12.8508
ADGRG2	3.95e-11	1.06257	10.4034
ADGRG6	6.62e-13	1.28697	12.1791
ADGRL1	6.97e-12	1.03397	11.1568
ADM	8.46e-16	1.92411	15.0726
ADRA1B	1.46e-12	1.27875	11.8356
ADSSL1	1.89e-13	1.26172	12.7235
AFAP1	2.31e-17	2.26312	16.6364
AGBL5	4.9e-15	1.56567	14.3098
AGR2	2.1e-14	1.64933	13.6778
AHNAK2	2.39e-14	1.48442	13.6216
AHSA2	7.24e-14	1.36187	13.1403
AK1	4.88e-15	1.72924	14.3116
AKAP12	2.38e-11	1.03555	10.6234
AKAP7	9.69e-15	1.59731	14.0137
AKIP1	7.07e-10	1.23182	9.15058
AKT2	5.85e-12	1.01857	11.2328
AKTIP	1.34e-11	1.02511	10.8729
ALDH6A1	5.04e-14	1.42492	13.2976
ALPP	3.5e-12	1.06658	11.4559
ALS2	2.55e-13	1.34194	12.5935
AMOT	3.82e-15	1.65709	14.4179
AMY1C	8.93e-16	2.77828	15.0491
ANAPC16	3.73e-17	2.06072	16.4283
ANG	3.06e-15	1.72559	14.5143
ANGPTL4	5.56e-16	1.77605	15.2549
ANKRD12	1.32e-11	1.01438	10.8794
ANPEP	1.47e-17	2.52483	16.8327
ANTXR1	7.2e-12	1.08047	11.1427
ANXA2R	2.02e-18	2.45623	17.6946
AOC4P	3.47e-12	1.10877	11.4597
AP1S2	7.22e-13	1.17033	12.1415
APH1B	3.4e-15	1.6233	14.4685
APLP1	7.61e-12	1.35884	11.1186
APOC1	1.04e-12	1.59813	11.983
APOE	3.36e-21	3.56361	20.4737
APOPT1	1.64e-11	1.07796	10.7852
ARFGAP3	1.57e-11	1.06323	10.8041
ARHGAP4	9.76e-18	2.54468	17.0106
ARID3A	2.82e-11	1.0039	10.5498
ARL16	1.97e-15	1.67219	14.7055
ARL5B	6.81e-12	1.07411	11.1669
ARL6IP6	9.35e-12	1.05196	11.0292
ARRB1	2.43e-18	2.58428	17.6144
AS3MT	5.76e-11	1.02361	10.2396
ASAP2	7.83e-14	1.33838	13.1062
ASAP3	8.32e-18	2.28912	17.0799
ASB9	3.95e-15	1.62528	14.4034
ASMTL	1.15e-13	1.30548	12.9393
ASNS	1.19e-16	1.96619	15.9245
ASXL1	4.13e-14	1.44447	13.384
ATF2	3.9e-12	1.03891	11.4089
ATF3	4.45e-18	2.34515	17.3516
ATG10	1.47e-11	1.10221	10.8327
ATM	3.92e-15	1.5505	14.4067
ATP5G2	1.52e-13	1.4339	12.8182
ATP6V0E2	2.65e-17	2.21794	16.5768
ATP8B2	1.65e-12	1.16889	11.7825
ATP8B3	1.85e-18	2.58603	17.7328
AXL	1.35e-15	1.85535	14.8697
B4GALT7	2.77e-12	1.25536	11.5575
BAG6	1.01e-11	1.03672	10.9957
BARX1	3.44e-12	1.07206	11.4634
BASP1	3.48e-15	1.7873	14.4584
BBIP1	4.11e-11	1.00566	10.3862
BBS2	4.26e-12	1.05965	11.3706
BCAS4	6.37e-19	2.59717	18.1959
BCHE	8.05e-16	1.71036	15.0942
BCL10	2.84e-13	1.37208	12.5467
BCL6	2.81e-16	1.80739	15.5513
BCOR	1.21e-13	1.28065	12.9172
BCYRN1	4.63e-14	1.58467	13.3344
BHLHE40	1.34e-16	1.89028	15.8729
BHLHE41	4.21e-12	1.03361	11.3757
BIN1	9.27e-17	2.01861	16.0329
BIRC2	1.04e-11	1.05073	10.983
BIRC3	2.67e-19	2.73022	18.5735
BLOC1S1	2.44e-08	1.07212	7.61261
BLVRA	8.02e-18	2.54427	17.0958
BMP5	1.04e-15	1.8217	14.983
BMP6	8.1e-15	1.52402	14.0915
BMP7	5.05e-11	1.15241	10.2967
BMPR1A	3.54e-11	1.10132	10.451
BMS1P5	3.71e-12	1.09122	11.4306
BNIP3	9.12e-20	4.01595	19.04
BPHL	2.16e-17	2.21138	16.6655
BRSK1	2.43e-14	1.53151	13.6144
BRWD1	3.37e-15	1.69146	14.4724
BTBD2	4.47e-12	1.12687	11.3497
BTG1	2.39e-14	1.41817	13.6216
C10orf35	4.42e-13	1.21102	12.3546
C11orf54	5.78e-16	1.82044	15.2381
C11orf74	1.06e-15	1.77848	14.9747
C12orf56	1.68e-17	2.15719	16.7747
C12orf57	9.72e-14	1.3241	13.0123
C15orf48	1.24e-21	3.93467	20.9066
C16orf45	4.59e-12	1.11845	11.3382
C16orf62	3.73e-13	1.18144	12.4283
C21orf33	3.06e-12	1.11166	11.5143
C21orf58	1.17e-12	1.1751	11.9318
C2CD2	3.65e-15	1.60109	14.4377
C2orf76	1.95e-14	1.64087	13.71
C2orf82	7.8e-13	1.37057	12.1079
C3orf14	4.26e-18	2.34441	17.3706
C5	3.09e-13	1.27617	12.51
C6orf52	7.84e-14	1.44299	13.1057
C8orf37	1.05e-11	1.08995	10.9788
C8orf88	1.3e-18	2.54742	17.8861
CA2	2.75e-12	1.13141	11.5607
CA8	1.89e-19	2.88685	18.7235
CABYR	6.24e-18	2.5133	17.2048
CACHD1	3.14e-14	1.44134	13.5031
CACNA1H	8.52e-19	2.69365	18.0696
CACNB3	1.49e-12	1.14509	11.8268
CACNG6	2.43e-15	1.67297	14.6144
CAND2	3.36e-13	1.20115	12.4737
CAP2	1.93e-16	1.9879	15.7144
CAPG	5.35e-13	1.17494	12.2716
CAPN11	3.12e-13	1.19612	12.5058
CAPN12	3.87e-16	1.86207	15.4123
CAPN5	1.06e-14	1.69879	13.9747
CARHSP1	3.25e-17	2.04159	16.4881
CASZ1	2.06e-11	1.00448	10.6861
CBL	3.06e-13	1.22978	12.5143
CBS	4.68e-22	4.26079	21.3298
CBX1	2.12e-12	1.14564	11.6737
CBX4	1.86e-15	1.64215	14.7305
CBX6	4.54e-13	1.33791	12.3429
CCBE1	3.36e-12	1.10009	11.4737
CCDC102A	1.89e-15	1.79704	14.7235
CCDC106	1.14e-22	4.47939	21.9431
CCDC167	1.44e-14	1.60915	13.8416
CCDC24	3.14e-13	1.22802	12.5031
CCDC74A	2.05e-14	1.75779	13.6882
CCDC74B	9.42e-16	1.8211	15.0259
CCDC89	2.87e-12	1.10573	11.5421
CCDC92	1.16e-18	2.83415	17.9355
CCL2	1.93e-23	5.40043	22.7144
CCNG2	8.98e-11	1.02241	10.0467
CCNJL	1.41e-11	1.23407	10.8508
CCNL1	4.24e-12	1.30061	11.3726
CCP110	2.03e-15	1.69414	14.6925
CCZ1B	1.87e-14	1.61508	13.7282
CD109	6.28e-12	1.1977	11.202
CD70	4.17e-20	3.80512	19.3799
CD81	4.23e-25	6.90984	24.3737
CD83	6.66e-14	1.31661	13.1765
CD99L2	2.02e-17	2.2752	16.6946
CDH2	1.45e-19	2.8644	18.8386
CDK19	1.36e-17	2.38593	16.8665
CDK5RAP3	3.57e-12	1.03657	11.4473
CDKN2AIPNL	9.15e-12	1.12352	11.0386
CENPF	1.93e-14	1.48047	13.7144
CEP19	1.35e-11	1.44496	10.8697
CEP70	8.87e-14	1.36169	13.0521
CETN3	7.74e-13	1.1832	12.1113
CFAP36	7.42e-16	2.07865	15.1296
CFD	2.52e-12	1.1088	11.5986
CGRRF1	1.73e-11	1.01625	10.762
CHD5	3.86e-18	2.91375	17.4134
CHDH	9.39e-17	2.33302	16.0273
CHGB	4.86e-16	1.77433	15.3134
CHMP2A	1.15e-11	1.28695	10.9393
CHN1	2e-18	2.45894	17.699
CHPT1	1.08e-18	2.58795	17.9666
CHRNB1	5.56e-13	1.23832	12.2549
CHST3	3.51e-11	1.08774	10.4547
CIB2	8.21e-14	1.37367	13.0857
CITED2	4.76e-12	1.21867	11.3224
CKB	4.82e-16	1.85769	15.317
CLDN10	2.03e-11	1.01815	10.6925
CLDN23	7.2e-14	1.38381	13.1427
CLIC4	2.13e-14	1.59088	13.6716
CLIP3	4.15e-14	1.44147	13.382
CLYBL	4.42e-13	1.3669	12.3546
CMBL	2.79e-12	1.067	11.5544
CMTM3	2.89e-15	1.77164	14.5391
CMTM8	2.8e-17	2.26633	16.5528
CNFN	9.51e-16	1.86737	15.0218
CNIH2	1.7e-13	1.33059	12.7696
CNPY3	1.59e-14	1.46573	13.7986
CNPY4	2.51e-12	1.15748	11.6003
CNTNAP1	3.88e-14	1.39118	13.4112
COL11A1	1.87e-20	3.19766	19.7282
COL18A1	4.14e-23	4.81798	22.383
COL5A2	7.98e-23	4.67545	22.098
COQ10A	7.08e-11	1.06029	10.15
COQ5	5.88e-12	1.10427	11.2306
COX7A2L	9.8e-13	1.19557	12.0088
CPEB1	1.1e-13	1.27363	12.9586
CPQ	3.42e-12	1.05519	11.466
CPSF3	3.87e-14	1.43327	13.4123
CRACR2B	3.55e-21	3.65421	20.4498
CRCP	2.88e-12	1.20067	11.5406
CREBZF	2e-14	1.57693	13.699
CRELD1	5.28e-14	1.51063	13.2774
CRIM1	5.84e-17	2.23754	16.2336
CRIP1	7.62e-16	1.73148	15.118
CRIP2	4.68e-22	4.03141	21.3298
CRMP1	4.04e-16	1.94672	15.3936
CRYZL1	3.37e-11	1.02135	10.4724
CSRNP1	4.7e-17	2.14749	16.3279
CTBS	2.01e-17	2.26236	16.6968
CTGF	2.55e-23	5.71655	22.5935
CTHRC1	7.04e-21	3.66338	20.1524
CTSF	7.83e-13	1.17765	12.1062
CTXN1	2.4e-19	2.75947	18.6198
CUEDC1	3.41e-14	1.45193	13.4672
CUEDC2	2.84e-14	1.4948	13.5467
CUTA	7.23e-14	1.38909	13.1409
CXCL1	5.85e-12	1.42148	11.2328
CXCL8	4.88e-15	1.68656	14.3116
CXorf57	7.17e-13	1.14401	12.1445
CXXC5	1.41e-18	2.95527	17.8508
CYB5D2	7.74e-13	1.24617	12.1113
CYB5R2	3.22e-21	3.81575	20.4921
CYR61	1.35e-19	3.07669	18.8697
DACT2	5.26e-14	1.57447	13.279
DBN1	8.53e-14	1.31678	13.0691
DBNDD1	1.6e-21	3.91084	20.7959
DCAF6	1.22e-13	1.26754	12.9136
DCUN1D3	9.87e-13	1.26717	12.0057
DDAH2	6.49e-11	1.09426	10.1878
DDIT3	6.38e-18	2.46273	17.1952
DDX43	1.07e-19	3.00219	18.9706
DECR2	7.64e-15	1.7457	14.1169
DENND5A	6.45e-18	2.39662	17.1904
DENND5B	1.37e-15	1.84909	14.8633
DEPTOR	5.01e-16	1.9684	15.3002
DKK3	4.35e-23	4.73613	22.3615
DLL3	7.11e-24	5.54493	23.1481
DMC1	1.99e-11	1.11151	10.7011
DNAAF3	3.6e-13	1.47682	12.4437
DNAJC27	5.25e-12	1.06513	11.2798
DNAL4	1e-15	1.73491	15
DNASE2	4.59e-15	1.71725	14.3382
DNER	7.17e-17	2.0039	16.1445
DOCK10	5.98e-18	2.5335	17.2233
DOPEY2	7.75e-12	1.04844	11.1107
DPM3	5.43e-14	1.48889	13.2652
DPYSL2	4.86e-22	3.99227	21.3134
DPYSL4	2.03e-12	1.13411	11.6925
DRAM1	5.58e-15	1.57326	14.2534
DUSP1	4.32e-20	3.26403	19.3645
DYNC1I2	1.41e-11	1.07732	10.8508
DYNLRB1	4.07e-12	1.11499	11.3904
E2F5	7.41e-15	1.57088	14.1302
ECD	7.81e-10	1.00944	9.10735
ECH1	3.64e-18	2.42577	17.4389
ECHDC2	1.13e-19	2.96704	18.9469
ECHDC3	1.7e-16	1.91249	15.7696
EDARADD	2.08e-10	1.01861	9.68194
EDN1	1.5e-17	2.2482	16.8239
EEF1A2	1.96e-22	4.85658	21.7077
EFEMP2	1.12e-17	2.439	16.9508
EFHD1	6.58e-23	4.78363	22.1818
EFNB3	8.3e-12	1.18857	11.0809
EFR3B	1.2e-20	3.39219	19.9208
EGR1	8.06e-20	3.58318	19.0937
EGR2	1.66e-23	5.24189	22.7799
EGR3	1.08e-12	1.23598	11.9666
EGR4	2.03e-10	1.05033	9.6925
EID2	1.35e-19	2.84237	18.8697
EID2B	7.61e-18	2.69122	17.1186
EID3	5.74e-17	2.12976	16.2411
EIF2AK1	6.27e-12	1.03013	11.2027
EIF3K	5.5e-13	1.16041	12.2596
ELMSAN1	1.39e-13	1.33835	12.857
ELOVL2	2.54e-14	1.56769	13.5952
EML1	1.25e-15	1.76733	14.9031
EML4	1.26e-13	1.31062	12.8996
EMP3	1.19e-11	1.15633	10.9245
ENO3	5.9e-15	1.63396	14.2291
ENOSF1	1.45e-12	1.18793	11.8386
EOMES	9.92e-15	1.57868	14.0035
EPB41L2	7.92e-15	1.69153	14.1013
EPB41L5	1.61e-16	1.931	15.7932
EPDR1	5.11e-21	3.70665	20.2916
EPOR	5.04e-14	1.47765	13.2976
ERGIC1	3.82e-15	1.57437	14.4179
ERLEC1	9.64e-15	1.57026	14.0159
ERRFI1	3.82e-15	1.61011	14.4179
ESCO1	8.24e-12	1.05577	11.0841
ETFDH	5.27e-14	1.45103	13.2782
ETV5	7.88e-12	1.06515	11.1035
EVA1B	1.17e-13	1.4082	12.9318
EVL	6.46e-21	3.81651	20.1898
F2R	1.78e-15	1.66851	14.7496
F2RL1	1.37e-14	1.49487	13.8633
FAAP100	9.11e-19	2.71352	18.0405
FAAP20	2.04e-13	1.31248	12.6904
FADS1	9.73e-14	1.31731	13.0119
FADS2	4.68e-14	1.39884	13.3298
FAF2	4.05e-12	1.04107	11.3925
FAHD2B	1.78e-15	1.76449	14.7496
FAM101B	1.05e-12	1.14336	11.9788
FAM107B	3.68e-13	1.36116	12.4342
FAM127A	1.35e-14	1.47258	13.8697
FAM132A	2.85e-16	2.04781	15.5452
FAM134B	2.79e-12	1.08885	11.5544
FAM171A1	2.43e-15	1.66085	14.6144
FAM173A	7.61e-12	1.24355	11.1186
FAM175A	8.7e-11	1.21621	10.0605
FAM184A	2.83e-14	1.41195	13.5482
FAM189B	4.67e-12	1.14321	11.3307
FAM20C	1.17e-11	1.02408	10.9318
FAM222B	1.4e-11	1.12815	10.8539
FAM43A	1.58e-17	2.17175	16.8013
FAM43B	6.07e-14	1.35187	13.2168
FAM46B	8.27e-15	1.69481	14.0825
FAM46C	4.15e-15	1.5904	14.382
FAM64A	4.58e-13	1.22471	12.3391
FAM89B	5.81e-12	1.17871	11.2358
FARP1	2.24e-17	2.18044	16.6498
FBL	1.19e-14	1.44913	13.9245
FBLN1	6.93e-20	3.37391	19.1593
FBXL2	1.13e-12	1.32462	11.9469
FBXO15	1.56e-13	1.49366	12.8069
FBXO17	1.9e-18	2.56399	17.7212
FBXO2	8.11e-15	1.66116	14.091
FBXO27	1.35e-15	1.69787	14.8697
FBXO6	1.25e-18	2.58472	17.9031
FBXW11	4.93e-16	1.76897	15.3072
FBXW4	1.27e-10	1.01193	9.8962
FCGBP	1.37e-13	1.394	12.8633
FCGRT	2.34e-13	1.32965	12.6308
FECH	3.14e-13	1.25294	12.5031
FEZ1	1.56e-11	1.01752	10.8069
FEZ2	1.31e-11	1.00974	10.8827
FGD1	1.7e-11	1.07219	10.7696
FGF2	8.76e-12	1.00927	11.0575
FGFR1OP	5.92e-14	1.34191	13.2277
FHL1	7.15e-18	2.35164	17.1457
FHL2	5.41e-14	1.34848	13.2668
FIBCD1	7.52e-13	1.34545	12.1238
FIG4	5.03e-14	1.33978	13.2984
FKBP1B	4.52e-12	1.2475	11.3449
FLOT1	1.89e-17	2.24388	16.7235
FLRT2	8.01e-13	1.20825	12.0964
FMC1	2.27e-12	1.12547	11.644
FNBP1L	2.16e-13	1.43262	12.6655
FOS	2.54e-11	1.06755	10.5952
FOSB	3.62e-20	3.24724	19.4413
FOXA2	8.22e-15	1.55282	14.0851
FOXD2	5.98e-12	1.06216	11.2233
FRMD4A	2.94e-12	1.11734	11.5317
FSD1	3.49e-15	1.63253	14.4572
FUNDC1	1.6e-11	1.09521	10.7959
FXR1	2.9e-12	1.14324	11.5376
FZD2	1.71e-15	1.74816	14.767
GABBR2	2.3e-14	1.84666	13.6383
GAD1	1.73e-12	1.09434	11.762
GADD45B	5.22e-15	1.70801	14.2823
GALK1	5.13e-13	1.3517	12.2899
GALNS	4.18e-13	1.27318	12.3788
GAMT	5.33e-17	2.20842	16.2733
GATSL3	1.45e-11	1.09715	10.8386
GBAS	4.47e-16	2.16914	15.3497
GCA	2.43e-11	1.20451	10.6144
GCNT2	4.55e-15	1.7969	14.342
GDF15	4.19e-22	4.29317	21.3778
GDI1	1e-12	1.2691	12
GEM	7.65e-17	2.04022	16.1163
GGH	9.73e-14	1.39635	13.0119
GJA3	1.52e-15	1.80899	14.8182
GLDC	6.73e-15	1.55037	14.172
GLT8D1	7.55e-12	1.05443	11.1221
GLTSCR1L	1.35e-11	1.00259	10.8697
GNA12	1.75e-16	1.96521	15.757
GNE	1.29e-14	1.47699	13.8894
GNG11	4.4e-20	3.47266	19.3565
GNS	3.38e-11	1.09139	10.4711
GOLGA8B	1.2e-13	1.29018	12.9208
GPD1L	3.03e-13	1.20589	12.5186
GPR162	6.14e-15	1.52764	14.2118
GPX7	2.71e-17	2.23884	16.567
GRAMD1A	1.62e-15	1.95051	14.7905
GRB14	1.28e-13	1.40889	12.8928
GRHL3	6.45e-16	1.77054	15.1904
GRHPR	1.15e-14	1.58417	13.9393
GRIN3B	1.11e-11	1.13874	10.9547
GSE1	2.39e-12	1.14045	11.6216
GSN	2.72e-16	2.06081	15.5654
GSPT2	4.08e-13	1.45221	12.3893
GSTA4	5.76e-14	1.49111	13.2396
GSTT1	4.87e-19	2.90698	18.3125
GUSBP2	5.36e-12	1.07084	11.2708
H1F0	2.96e-17	2.06308	16.5287
H2AFJ	4e-14	1.62579	13.3979
H2AFY2	6.97e-18	2.24906	17.1568
HABP4	1.92e-14	1.51373	13.7167
HACD1	4.74e-17	2.04586	16.3242
HAGH	1.11e-14	1.46212	13.9547
HAPLN3	5.88e-13	1.29191	12.2306
HBQ1	4.17e-20	3.15979	19.3799
HCFC1R1	1.49e-19	2.95852	18.8268
HDAC6	1.02e-12	1.28309	11.9914
HEG1	2.56e-14	1.82168	13.5918
HES6	3.84e-17	2.18842	16.4157
HEYL	1.98e-14	1.55247	13.7033
HIGD2A	9.06e-12	1.0685	11.0429
HILPDA	5.24e-10	1.10686	9.28067
HIST2H2AA3	1.01e-15	1.90499	14.9957
HIST2H2AA4	3.04e-14	1.74764	13.5171
HIST2H2AC	2.21e-15	1.65984	14.6556
HIST2H2BE	1.89e-13	1.3945	12.7235
HLA-A	4.43e-18	2.46941	17.3536
HLA-B	3.58e-14	1.55177	13.4461
HLA-H	4.38e-13	1.32165	12.3585
HMGB3	6.7e-16	1.76941	15.1739
HMOX1	5.45e-12	1.02327	11.2636
HMX2	1.97e-12	1.11528	11.7055
HNRNPA2B1	9.92e-15	1.60143	14.0035
HOTAIR	3.58e-16	2.00889	15.4461
HOXA5	3.07e-13	1.31914	12.5129
HOXB2	8.98e-22	4.05609	21.0467
HOXB4	1.88e-14	1.65224	13.7258
HOXB5	3.59e-22	4.2362	21.4449
HOXB6	1.18e-19	3.14853	18.9281
HOXB7	1.33e-14	1.46122	13.8761
HOXB8	6.83e-21	4.58854	20.1656
HOXC13	7.14e-17	2.15211	16.1463
HOXC4	1.33e-15	1.7305	14.8761
HOXC6	2.94e-22	4.27796	21.5317
HOXC8	4.25e-20	3.18625	19.3716
HOXC9	6.1e-18	2.37445	17.2147
HPCAL1	8.58e-19	3.0739	18.0665
HRASLS	1.38e-11	1.0549	10.8601
HS1BP3	8.43e-13	1.22063	12.0742
HSCB	8.67e-12	1.00447	11.062
HSD17B11	3.77e-15	1.85797	14.4237
HSD17B14	3.96e-13	1.20339	12.4023
HSD17B7	8.59e-13	1.30163	12.066
HSD17B8	7.98e-11	1.1051	10.098
HYPK	1.97e-10	1.1008	9.70553
IAH1	1.83e-18	2.42243	17.7375
ID2	1.66e-12	1.28227	11.7799
ID3	7.21e-20	3.05376	19.1421
IDH2	1.86e-16	1.88377	15.7305
IDS	2.59e-13	1.21584	12.5867
IER2	7.54e-14	1.38632	13.1226
IFI6	9.5e-14	1.48013	13.0223
IFT122	1.53e-11	1.04376	10.8153
IFT27	3.69e-17	2.25302	16.433
IGFBP2	7.41e-13	1.35124	12.1302
IGFBP4	1.38e-11	1.0445	10.8601
IGFBP7	4.4e-22	4.71815	21.3565
IL13RA1	6.97e-12	1.02072	11.1568
IL17RB	3.53e-20	3.27329	19.4522
ILK	8.27e-13	1.31069	12.0825
IMPA1	5.13e-14	1.43187	13.2899
INAFM1	3.78e-13	1.39655	12.4225
INHBB	1.65e-17	2.16914	16.7825
INTS2	5.24e-12	1.15539	11.2807
IRF2BP2	3.12e-13	1.21754	12.5058
IRF2BPL	4.34e-17	2.04911	16.3625
IRF7	3.55e-14	1.36306	13.4498
IRF9	8.26e-11	1.05855	10.083
IRX3	3.38e-15	1.68224	14.4711
ISOC2	5.66e-13	1.27808	12.2472
ISYNA1	7.1e-16	1.97474	15.1487
ITM2C	6.32e-18	2.32648	17.1993
ITPK1-AS1	7.1e-12	1.22117	11.1487
JAM3	2.25e-21	4.01536	20.6478
JUN	1.2e-15	1.85881	14.9208
JUND	1.41e-13	1.41987	12.8508
KANK2	1.29e-11	1.23398	10.8894
KATNAL1	4.33e-15	1.63264	14.3635
KCNG1	3.87e-14	1.47015	13.4123
KCNH6	3.09e-12	1.12242	11.51
KCNIP3	1.21e-13	1.4633	12.9172
KCNMA1	3.99e-20	3.07383	19.399
KCNQ2	1.15e-17	2.19833	16.9393
KCTD6	1.25e-12	1.20616	11.9031
KDELC2	3.64e-14	1.4034	13.4389
KDM3A	5.55e-12	1.14701	11.2557
KHDRBS3	4.36e-20	3.09215	19.3605
KIAA0895	1.92e-16	2.18774	15.7167
KIAA1191	5.35e-13	1.20987	12.2716
KIF1A	2.36e-22	4.70054	21.6271
KIF3B	7.55e-12	1.07254	11.1221
KIF5C	4.36e-11	1.11741	10.3605
KIFC1	4.51e-13	1.22731	12.3458
KIFC2	2.09e-12	1.08428	11.6799
KLF10	2.3e-16	1.85441	15.6383
KLF6	1.13e-19	2.93852	18.9469
KLF9	1.29e-14	1.55344	13.8894
KLHL14	1.67e-12	1.12556	11.7773
KLHL24	6.57e-12	1.07124	11.1824
KLHL5	1.22e-16	1.97151	15.9136
KLHL9	1.25e-18	2.58635	17.9031
KNOP1	5.21e-13	1.22935	12.2832
KRBA1	2.45e-12	1.23618	11.6108
KRCC1	2.83e-12	1.27435	11.5482
L3HYPDH	1.64e-12	1.19621	11.7852
LAMB2	5.38e-14	1.41267	13.2692
LAMC3	4.44e-18	2.43078	17.3526
LGALS1	5.46e-19	2.69738	18.2628
LGALS8	1.06e-15	1.75424	14.9747
LHFP	2.7e-12	1.16713	11.5686
LINC00339	4.98e-11	1.06229	10.3028
LINC00997	5.32e-15	1.8172	14.2741
LINC01018	8.18e-13	1.24333	12.0872
LINC01139	6.34e-12	1.08526	11.1979
LMCD1	7.11e-15	1.73767	14.1481
LOC100128288	1.96e-11	1.35904	10.7077
LOC107133515	6.56e-13	1.2399	12.1831
LOC401052	2.35e-12	1.1473	11.6289
LPAR6	3.72e-12	1.03815	11.4295
LPIN1	8.28e-17	1.97696	16.082
LRP3	1.51e-15	1.72435	14.821
LRRC26	1.06e-13	1.39065	12.9747
LRRC37B	5.19e-16	1.8089	15.2848
LRRCC1	4.83e-13	1.2648	12.3161
LSS	2.78e-12	1.19448	11.556
LXN	1.5e-19	2.9752	18.8239
LYPLAL1	3.12e-12	1.06746	11.5058
LYST	1.61e-11	1.01506	10.7932
MAFF	2.43e-13	1.26014	12.6144
MAFG-AS1	2.5e-11	1.14064	10.6021
MAGED1	2.57e-16	1.85328	15.5901
MAGEE1	4.89e-13	1.20399	12.3107
MAGEH1	5.56e-12	1.04191	11.2549
MAMSTR	2.01e-14	1.48327	13.6968
MAN2B2	3.86e-12	1.17928	11.4134
MAP2	4.12e-16	1.85584	15.3851
MAP2K4	7.67e-15	1.63418	14.1152
MAP3K10	1.46e-13	1.30025	12.8356
MAP4K2	4.45e-12	1.05255	11.3516
MARCH2	5.34e-14	1.44553	13.2725
MATN2	6.71e-15	1.50423	14.1733
MBNL2	6.91e-16	1.99326	15.1605
MC1R	3.85e-15	1.79351	14.4145
MCMDC2	2.73e-12	1.39228	11.5638
MCOLN2	9.53e-17	1.95129	16.0209
MCUB	2.82e-13	1.34438	12.5498
MDK	3.27e-13	1.28667	12.4855
ME2	2.28e-19	2.92605	18.6421
ME3	2.09e-12	1.2251	11.6799
MED29	1.05e-19	3.25551	18.9788
MEG3	9.37e-21	3.76362	20.0283
MEIS3P1	5.2e-15	1.74362	14.284
MERTK	2.17e-15	1.66622	14.6635
MESP1	3.98e-16	1.80362	15.4001
METRN	9.98e-15	1.65699	14.0009
MEX3C	1.74e-16	2.12655	15.7595
MFF	1.74e-14	1.78817	13.7595
MFGE8	3.94e-21	4.03316	20.4045
MFSD14C	5.27e-12	1.0839	11.2782
MGC57346	8.03e-11	1.16071	10.0953
MICAL1	1.52e-12	1.09981	11.8182
MICB	9.77e-16	1.87178	15.0101
MID1	1.64e-12	1.14402	11.7852
MIF4GD	4.6e-16	1.82274	15.3372
MIR21	8.13e-14	1.33229	13.0899
MKKS	2.7e-14	1.41492	13.5686
MLPH	3.6e-17	2.5006	16.4437
MMD	4.66e-17	2.15389	16.3316
MOCS1	3.87e-13	1.1957	12.4123
MPDZ	5.33e-12	1.16557	11.2733
MPP1	2.56e-14	1.91799	13.5918
MPPE1	5.49e-12	1.04293	11.2604
MRPL53	1.13e-11	1.05742	10.9469
MSRB3	2.62e-17	2.26131	16.5817
MT1M	2.57e-16	1.87408	15.5901
MTA3	9.76e-17	2.22857	16.0106
MTFR1	8.15e-12	1.19034	11.0888
MUC1	6.19e-12	1.04077	11.2083
MXD4	5.35e-15	1.7569	14.2716
MXRA7	1.4e-13	1.40071	12.8539
MYADM	4.14e-23	5.20249	22.383
MYBL1	7.01e-17	2.18553	16.1543
MYH10	3.1e-21	3.73353	20.5086
MYL12A	6.49e-08	1.06173	7.18776
MYL6B	5.61e-11	1.04001	10.251
MYPN	1.86e-14	1.57078	13.7305
N4BP2	1.17e-12	1.36557	11.9318
NAA38	1.69e-11	1.06249	10.7721
NACC2	2.66e-16	2.01969	15.5751
NAT14	1.01e-14	1.60197	13.9957
NAXE	3.11e-12	1.05992	11.5072
NBPF10	7.59e-11	1.11429	10.1198
NBPF11	8.98e-12	1.02422	11.0467
NBPF9	2.44e-13	1.38452	12.6126
NCEH1	4.91e-12	1.04904	11.3089
NCOA1	7.64e-15	1.54421	14.1169
NDRG4	1.28e-11	1.01248	10.8928
NEBL	1.03e-13	1.49058	12.9872
NECAB1	4.22e-11	1.65997	10.3747
NES	4.51e-13	1.2472	12.3458
NEU4	2.01e-14	1.56388	13.6968
NFIX	8.02e-15	1.55965	14.0958
NFKBIA	1.27e-15	1.79109	14.8962
NICN1	2.04e-18	2.65181	17.6904
NINJ1	7.82e-14	1.34071	13.1068
NIPSNAP1	8.99e-16	1.746	15.0462
NLGN2	2.21e-14	1.552	13.6556
NME3	6.67e-13	1.20861	12.1759
NME4	3.87e-20	3.45205	19.4123
NMRK1	2.98e-13	1.26871	12.5258
NPHP1	6.42e-12	1.11762	11.1925
NPIPA1	1.02e-12	1.17126	11.9914
NPW	5.8e-12	1.09849	11.2366
NR1H3	8.61e-13	1.17481	12.065
NR4A2	1.62e-20	3.57742	19.7905
NRBP2	4.49e-14	1.56551	13.3478
NREP	4.52e-14	1.5244	13.3449
NRSN2	1.86e-12	1.22961	11.7305
NT5C3B	1.16e-13	1.44577	12.9355
NTAN1	2.43e-16	1.83485	15.6144
NTPCR	2.68e-12	1.10501	11.5719
NTS	1.3e-12	1.25122	11.8861
NTSR1	4.38e-17	2.08922	16.3585
NUAK1	9.84e-11	1.01691	10.007
NUAK2	4.55e-12	1.03464	11.342
NUCB2	3.48e-14	1.51011	13.4584
NUDT11	1.03e-19	3.08836	18.9872
NUDT2	5.9e-15	1.52421	14.2291
NUDT6	1.46e-13	1.37458	12.8356
NUDT7	7.01e-17	1.96303	16.1543
NUP210	1.5e-12	1.16594	11.8239
NUPR1	2.1e-14	1.53076	13.6778
NXN	6.39e-14	1.72	13.1945
OCEL1	5.89e-13	1.34149	12.2299
ODF2L	2.69e-14	1.72093	13.5702
OGFRL1	1.04e-12	1.21433	11.983
OLFML2A	3.65e-16	2.31368	15.4377
OLMALINC	2.56e-16	1.94455	15.5918
OOEP	4.78e-13	1.30874	12.3206
OPLAH	2.21e-15	1.80416	14.6556
OPRL1	3.49e-16	1.88764	15.4572
OSBPL10	3.7e-13	1.23179	12.4318
OSBPL1A	9.48e-15	1.54594	14.0232
OSGIN2	6.07e-15	1.85344	14.2168
OTOF	6.8e-16	1.74995	15.1675
P3H4	3.39e-14	1.54095	13.4698
PAF1	4.17e-20	3.09862	19.3799
PAK4	1.87e-14	1.48464	13.7282
PALM	3.7e-17	2.42069	16.4318
PARD6A	6.78e-16	1.80724	15.1688
PBX3	1.91e-12	1.12326	11.719
PCDH18	1.28e-14	1.47518	13.8928
PCGF6	1.45e-15	1.79532	14.8386
PDCD4	8.91e-13	1.24292	12.0501
PDE4B	5.94e-21	3.40249	20.2262
PDE5A	2.84e-17	2.32275	16.5467
PDGFB	2.5e-17	2.23779	16.6021
PDGFC	9.82e-16	1.68574	15.0079
PDIA6	4.32e-12	1.15071	11.3645
PECR	3.72e-16	1.79226	15.4295
PERP	2.37e-12	1.32002	11.6253
PHF21A	4.43e-13	1.23223	12.3536
PHGDH	9.04e-14	1.34295	13.0438
PHLDA1	1.51e-14	1.447	13.821
PHLDA2	1.32e-13	1.29956	12.8794
PHYH	3.29e-16	1.98788	15.4828
PIGF	1.44e-11	1.01138	10.8416
PIGX	1.13e-12	1.16225	11.9469
PIM2	1.13e-15	1.93792	14.9469
PLA2G16	9.48e-13	1.60369	12.0232
PLAC8	1.2e-20	3.43438	19.9208
PLCE1	2.61e-14	1.41173	13.5834
PLCXD1	2.48e-17	2.17615	16.6055
PLEKHG2	1.69e-18	2.81983	17.7721
PLEKHH2	4.58e-13	1.21371	12.3391
PLEKHH3	7.82e-12	1.06914	11.1068
PLOD2	8.26e-15	1.50092	14.083
PLS1	1.17e-13	1.37461	12.9318
PMM1	1.88e-16	1.95521	15.7258
PMP22	3.07e-20	3.17554	19.5129
PNMA2	1.33e-20	3.49693	19.8761
PNPLA6	1.29e-14	1.57825	13.8894
POFUT2	3.94e-13	1.23186	12.4045
POLR1E	1.15e-12	1.16506	11.9393
POLR3GL	3.43e-14	1.40543	13.4647
POMT1	9.21e-15	1.5043	14.0357
PPFIBP2	1.14e-16	2.22001	15.9431
PPM1B	5.12e-14	1.37279	13.2907
PPM1E	1.16e-11	1.03908	10.9355
PPM1H	2.06e-13	1.32354	12.6861
PPM1L	1.38e-09	1.00327	8.86012
PPP1R14A	2.3e-22	4.42804	21.6383
PPP1R21	6.5e-12	1.0488	11.1871
PPP1R3F	3.6e-11	1.04361	10.4437
PPP2R2C	3.21e-19	2.74306	18.4935
PQLC3	3.87e-20	3.19536	19.4123
PRAME	2.55e-19	2.82145	18.5935
PRCP	2.45e-12	1.0635	11.6108
PREPL	6.7e-10	1.01621	9.17393
PRKCA	1.72e-13	1.60549	12.7645
PROS1	1.04e-16	2.35833	15.983
PRPF3	1.06e-12	1.21396	11.9747
PRPH	2.16e-12	1.164	11.6655
PRR14	6.98e-11	1.03203	10.1561
PRRX2	2e-21	3.81957	20.699
PSAP	4.23e-25	6.9387	24.3737
PSEN2	2.61e-12	1.06351	11.5834
PSMC4	1.59e-18	2.59564	17.7986
PSPH	2.56e-18	2.45986	17.5918
PTK7	5e-17	2.02996	16.301
PTMS	3.41e-17	2.15196	16.4672
PTP4A3	7.41e-12	1.01207	11.1302
PTPN14	1.34e-12	1.22112	11.8729
PYCR1	7.56e-11	1.04237	10.1215
PYGB	1.8e-13	1.37808	12.7447
QPCT	3.81e-11	1.00908	10.4191
QPRT	2.9e-13	1.31462	12.5376
QRFPR	6.38e-11	1.0223	10.1952
RAB24	2.97e-15	1.7853	14.5272
RAB26	1.42e-16	1.96574	15.8477
RAB31	4.89e-16	1.98141	15.3107
RAB34	1.22e-20	3.57937	19.9136
RAB40B	2.41e-11	1.0544	10.618
RAB6B	9.24e-12	1.06408	11.0343
RAMP2-AS1	2.59e-11	1.13718	10.5867
RASD1	3.44e-20	3.2676	19.4634
RB1CC1	5.84e-12	1.08558	11.2336
RBKS	5.59e-13	1.2092	12.2526
RBM24	2.43e-15	1.66694	14.6144
RBP7	1.98e-18	2.50749	17.7033
RBPMS2	5.48e-20	3.31932	19.2612
RCAN1	8.28e-18	2.29621	17.082
RCOR2	1.53e-10	1.02568	9.81531
RECK	2.25e-13	1.42247	12.6478
REEP2	2.57e-12	1.05793	11.5901
REEP6	8.43e-14	1.42843	13.0742
RERE	1.28e-12	1.20624	11.8928
RFTN1	1.02e-14	1.74892	13.9914
RGS20	1.17e-14	1.49097	13.9318
RHOB	2.42e-13	1.39999	12.6162
RHOH	1.78e-11	1.13868	10.7496
RHOQ	4.85e-15	1.62668	14.3143
RHOU	1.8e-12	1.21746	11.7447
RHPN2	4.09e-13	1.25249	12.3883
RIMS3	3.02e-16	1.86538	15.52
RIPK2	3.73e-12	1.14311	11.4283
RIPK4	9.56e-19	2.69278	18.0195
RIPPLY3	5.48e-12	1.06287	11.2612
RNASE4	2.06e-15	1.66794	14.6861
RNASEH1	1.37e-14	1.51264	13.8633
RNF103	5.75e-17	2.02534	16.2403
RNF130	5.32e-13	1.2016	12.2741
RNF135	7.81e-14	1.53105	13.1073
RNF144A	2.31e-17	2.1311	16.6364
RNF146	6.73e-12	1.02229	11.172
RNF182	1.22e-18	2.64626	17.9136
RNF213	1.23e-14	1.48395	13.9101
RNF5	4.91e-12	1.04491	11.3089
RNF5P1	2.74e-11	1.00188	10.5622
RNFT2	6.57e-17	2.13055	16.1824
ROBO3	5.93e-13	1.31004	12.2269
RPS29	3.78e-14	1.49653	13.4225
RRAGB	5.72e-14	1.33415	13.2426
RRM2B	6.4e-14	1.37754	13.1938
RUFY3	2.27e-12	1.09607	11.644
RWDD2A	2.55e-16	2.04874	15.5935
RYBP	4.98e-13	1.26553	12.3028
RYR1	1.55e-15	1.72064	14.8097
S100A4	3.25e-20	3.17576	19.4881
SAMD4B	1.11e-14	1.49808	13.9547
SAP130	1.88e-11	1.00885	10.7258
SARS2	4.33e-14	1.42476	13.3635
SAT1	7.32e-18	2.26115	17.1355
SAT2	4.24e-13	1.18025	12.3726
SBK1	6.44e-18	2.36784	17.1911
SC5D	1.15e-11	1.08728	10.9393
SCAMP3	1.85e-11	1.00731	10.7328
SCD	7.53e-13	1.16414	12.1232
SCG2	1.73e-13	1.25899	12.762
SDHAF4	9.84e-17	1.94277	16.007
SEC14L1	4.34e-13	1.20811	12.3625
SEC22C	3.14e-13	1.21538	12.5031
SECISBP2L	2.83e-12	1.10102	11.5482
SELM	1.22e-18	2.48846	17.9136
SEMA3E	4.6e-10	1.16914	9.33724
SEMA4F	3.39e-15	1.7149	14.4698
SENP7	1.01e-10	1.10426	9.99568
SEPT3	2.63e-14	1.50403	13.58
SEPT5	2.85e-16	2.12332	15.5452
SEPT6	8.54e-16	1.78583	15.0685
SERF1B	3.29e-13	1.21472	12.4828
SERINC1	7.53e-12	1.25626	11.1232
SERPINA3	1.26e-17	2.29195	16.8996
SERPINE1	2.67e-17	2.13031	16.5735
SERPINI1	2.34e-13	1.27936	12.6308
SERTAD1	2.69e-13	1.26501	12.5702
SERTAD3	3.05e-13	1.23725	12.5157
SETD9	4.28e-14	1.3693	13.3686
SEZ6L2	1.8e-14	1.53257	13.7447
SFRP1	7.26e-14	1.47117	13.1391
SGCE	4.09e-16	1.88112	15.3883
SGO2	1.17e-11	1.00778	10.9318
SGSH	3.38e-15	1.7583	14.4711
SGSM2	3.22e-12	1.14125	11.4921
SH2B3	2.48e-11	1.03312	10.6055
SH3BGRL	5.39e-13	1.36691	12.2684
SH3BP4	8.4e-13	1.17855	12.0757
SH3KBP1	1.9e-12	1.08225	11.7212
SH3PXD2B	4.85e-13	1.18163	12.3143
SHROOM4	1.97e-10	1.03087	9.70553
SIDT2	4.79e-15	1.57808	14.3197
SIPA1	5.07e-13	1.17974	12.295
SIPA1L2	2.56e-11	1.16877	10.5918
SIRT1	7.83e-14	1.39902	13.1062
SIX5	4.95e-15	1.55686	14.3054
SKIDA1	3.71e-20	3.0597	19.4306
SLC16A3	1.1e-14	1.57087	13.9586
SLC22A18	1.21e-11	1.02278	10.9172
SLC25A1	2.27e-13	1.23715	12.644
SLC25A23	1.53e-15	1.72412	14.8153
SLC25A51	1.04e-11	1.0939	10.983
SLC29A4	1.2e-20	3.6888	19.9208
SLC2A12	6.29e-13	1.2721	12.2013
SLC2A6	7.28e-13	1.28617	12.1379
SLC2A8	7.28e-14	1.35688	13.1379
SLC35A1	2.4e-14	1.39941	13.6198
SLC35B2	1.37e-12	1.10616	11.8633
SLC35E2B	4.49e-14	1.54906	13.3478
SLC35E3	2.66e-13	1.25464	12.5751
SLC35F5	7.64e-12	1.25348	11.1169
SLC36A4	8.64e-15	1.57835	14.0635
SLC45A1	2.66e-17	2.08634	16.5751
SLC47A1	1.24e-13	1.26349	12.9066
SLC4A7	1.55e-15	1.6479	14.8097
SLC9A7	8.73e-15	1.60789	14.059
SLFN11	7.65e-20	3.84748	19.1163
SLFN12	1.86e-12	1.08826	11.7305
SLX4	2.3e-11	1.1063	10.6383
SMAD4	1.93e-19	2.75449	18.7144
SMARCA1	1.25e-18	2.90048	17.9031
SMARCD3	3.13e-12	1.06588	11.5045
SMCO4	1.97e-16	2.04201	15.7055
SMIM14	1.75e-18	2.57911	17.757
SNAPC2	7.12e-12	1.04018	11.1475
SNAR-A1	1.93e-19	3.05597	18.7144
SNF8	1.18e-10	1.36733	9.92812
SNORA12	1.71e-16	2.03117	15.767
SNORD114-1	1.65e-15	1.73968	14.7825
SNORD114-3	4.01e-17	2.05759	16.3969
SNRPN	1.75e-20	3.36274	19.757
SNURF	1.84e-19	3.09366	18.7352
SNX14	1.11e-11	1.08599	10.9547
SOCS2	2.8e-14	1.40816	13.5528
SOX18	4.67e-21	4.28491	20.3307
SOX4	9.24e-15	1.69826	14.0343
SOX9	7.32e-18	2.30119	17.1355
SPA17	2.55e-16	1.84179	15.5935
SPAG16	3.05e-12	1.14444	11.5157
SPATA20	3.83e-13	1.3257	12.4168
SPATA2L	3.15e-15	1.69923	14.5017
SPECC1	9.46e-12	1.05142	11.0241
SPRY1	1.96e-19	2.77013	18.7077
SPRY4	1.75e-16	1.90791	15.757
SREBF1	1.76e-12	1.15499	11.7545
SRGAP1	1.12e-12	1.12814	11.9508
SRR	1.26e-12	1.11572	11.8996
SS18	1.05e-11	1.06722	10.9788
SSBP2	1.42e-11	1.07673	10.8477
SSPN	8.4e-14	1.32277	13.0757
SSX2IP	1.17e-12	1.19531	11.9318
ST6GALNAC6	2.06e-12	1.27777	11.6861
STAT1	2.04e-11	1.02963	10.6904
STAT3	2.93e-16	1.83088	15.5331
STAU2	7.96e-14	1.44751	13.0991
STC2	4.28e-14	1.37146	13.3686
STK32B	2.3e-15	1.78613	14.6383
STMN1	1.47e-13	1.46238	12.8327
STMN3	6.46e-15	1.56151	14.1898
STOM	1.35e-12	1.12309	11.8697
STOX2	2.53e-12	1.18238	11.5969
STRADB	2.55e-11	1.01141	10.5935
STX2	1.52e-18	2.51268	17.8182
STXBP1	3.08e-12	1.04509	11.5114
SUGCT	2.09e-13	1.25908	12.6799
SUOX	1.84e-11	1.13379	10.7352
SUPT5H	7.16e-17	2.25674	16.1451
SUSD2	2.98e-19	3.44925	18.5258
SVIL	8.87e-13	1.40916	12.0521
SWAP70	4.09e-13	1.42079	12.3883
SYCP2	5.03e-17	2.10206	16.2984
SYDE1	2.16e-13	1.3773	12.6655
SYNM	5.43e-15	1.61658	14.2652
SYT1	8.1e-14	1.40533	13.0915
SYT11	1.65e-17	2.24075	16.7825
SYTL2	2.07e-20	3.31628	19.684
TAF1B	2.72e-15	1.613	14.5654
TAF7	8.45e-14	1.33219	13.0731
TBCB	3.28e-11	1.06309	10.4841
TBCD	2.9e-13	1.31712	12.5376
TBCE	8.58e-18	2.30653	17.0665
TBX1	7.55e-17	2.06294	16.1221
TCEA2	3.36e-12	1.17227	11.4737
TCEAL3	4.72e-18	2.66519	17.3261
TCP11L1	8.11e-15	1.55641	14.091
TCTEX1D2	1.23e-14	1.50491	13.9101
TCTN1	9.48e-14	1.46196	13.0232
TDP1	2.49e-12	1.65278	11.6038
TERF1	1.97e-15	1.69765	14.7055
TESK1	1.08e-12	1.20211	11.9666
TESMIN	2.7e-11	1.01458	10.5686
TFAP2C	2.74e-20	3.42396	19.5622
TFF3	1.05e-12	1.15304	11.9788
TFPI	4.69e-13	1.199	12.3288
TGIF1	2.24e-17	2.12496	16.6498
THBS3	1.99e-12	1.15135	11.7011
THNSL2	1.07e-19	3.06145	18.9706
THY1	3.41e-12	1.052	11.4672
TLCD1	2.08e-14	1.55088	13.6819
TM4SF1	1.47e-17	2.31061	16.8327
TM4SF18	4.4e-22	4.11385	21.3565
TM7SF2	6.92e-18	2.33339	17.1599
TM9SF4	4.83e-13	1.21166	12.3161
TMBIM4	4.51e-13	1.25173	12.3458
TMCO3	2.32e-16	1.89894	15.6345
TMEM116	1.55e-13	1.26278	12.8097
TMEM120A	1.61e-15	1.9436	14.7932
TMEM136	1.67e-18	2.5432	17.7773
TMEM150A	2.95e-12	1.28331	11.5302
TMEM17	1.42e-09	1.07294	8.84771
TMEM170B	2.09e-13	1.26539	12.6799
TMEM187	8.95e-13	1.38509	12.0482
TMEM218	3.85e-12	1.24669	11.4145
TMEM256	5.91e-12	1.14561	11.2284
TMEM267	1.22e-08	1.0194	7.91364
TMEM41B	5.97e-15	1.69251	14.224
TMEM44	3.88e-10	1.12064	9.41117
TMEM8B	4.81e-16	1.76624	15.3179
TMEM9	2.39e-11	1.11864	10.6216
TMEM98	1.25e-14	1.70301	13.9031
TMSB15A	3.1e-18	2.36747	17.5086
TMSB15B	5.89e-17	2.0213	16.2299
TMX4	1.91e-11	1.07264	10.719
TNFSF12	3.21e-14	1.53846	13.4935
TNNC1	1.85e-14	1.47929	13.7328
TNNT1	1.99e-17	2.33899	16.7011
TNS3	2.43e-18	2.38296	17.6144
TP53I13	2.27e-12	1.31158	11.644
TP53I3	1.56e-14	1.51081	13.8069
TP53INP2	1.49e-10	1.05242	9.82681
TP53TG3	4.85e-17	2.23689	16.3143
TPD52	3.92e-12	1.05172	11.4067
TPP1	3.7e-15	1.63696	14.4318
TRAPPC2B	1.3e-13	1.47396	12.8861
TRAPPC6A	4.61e-16	1.83497	15.3363
TRIM2	2.28e-12	1.31882	11.6421
TRIM4	1.21e-16	2.00869	15.9172
TRIM41	1.01e-11	1.04046	10.9957
TRIM5	1.5e-12	1.2879	11.8239
TRIM6	3.24e-17	2.2748	16.4895
TRIM9	1.4e-13	1.4	12.8539
TRIQK	2.21e-11	1.05075	10.6556
TRPC1	2.66e-17	2.12731	16.5751
TSPAN4	7.24e-12	1.05509	11.1403
TSPYL5	1.93e-19	2.92618	18.7144
TSSC1	4.69e-11	1.08513	10.3288
TTC31	7.64e-15	1.51937	14.1169
TTLL7	8.42e-15	1.69616	14.0747
TTYH3	8.35e-13	1.21704	12.0783
TUB	1.2e-11	1.01433	10.9208
TUBB2B	3.34e-23	4.88058	22.4763
TUBB3	1.26e-16	1.93817	15.8996
TUBB6	7.1e-15	1.59786	14.1487
TWSG1	3.42e-10	1.01617	9.46597
TYMS	1.47e-15	1.7686	14.8327
TYMSOS	3.3e-18	2.55218	17.4815
UBE2Z	1.25e-12	1.36038	11.9031
UBTD2	1.28e-12	1.11014	11.8928
UCN	1.48e-12	1.153	11.8297
UCP2	1.64e-16	2.35621	15.7852
ULK1	1.26e-16	1.88788	15.8996
UMAD1	1.26e-11	1.0906	10.8996
UPK1A	1.6e-14	1.48304	13.7959
UQCC2	6.66e-14	1.37543	13.1765
USMG5	1.85e-13	1.26844	12.7328
USP11	1.38e-11	1.02358	10.8601
USP49	1.5e-11	1.02824	10.8239
VASN	1.14e-13	1.32357	12.9431
VAT1	1.25e-11	1.17122	10.9031
VEZF1	6.53e-12	1.03486	11.1851
VGF	3.75e-17	2.26552	16.426
VGLL4	4.21e-16	1.86878	15.3757
VIM	3.14e-23	5.05549	22.5031
VKORC1	8.68e-15	1.50188	14.0615
VMP1	2.88e-13	1.21881	12.5406
VPS37D	4.1e-16	2.08933	15.3872
VWA1	8.13e-18	2.27349	17.0899
WBP1	8.33e-16	1.86197	15.0794
WBP1L	6.42e-17	2.00706	16.1925
WBP2	5.23e-12	1.0626	11.2815
WDR19	3.9e-12	1.11111	11.4089
WDR33	1.09e-12	1.13564	11.9626
WDR41	1.46e-12	1.12713	11.8356
WEE1	4.63e-16	2.05693	15.3344
WFS1	2.61e-17	2.11062	16.5834
WIPI1	1.93e-13	1.2784	12.7144
WNK1	4.55e-11	1.03915	10.342
WNT5B	3.17e-13	1.44844	12.4989
WRB	1.08e-12	1.32831	11.9666
WSB1	3.02e-14	1.42344	13.52
WTIP	1.47e-11	1.03103	10.8327
WWTR1	3.13e-12	1.1457	11.5045
XPC	1.97e-11	1.06788	10.7055
XPNPEP3	1.24e-09	1.23349	8.90658
YBEY	7.52e-13	1.14982	12.1238
YBX2	3.57e-20	3.62334	19.4473
YIF1B	1.26e-11	1.1306	10.8996
YPEL5	3.03e-14	1.48428	13.5186
YWHAQ	1.3e-11	1.16345	10.8861
ZAK	4.5e-15	1.80552	14.3468
ZBTB21	6.47e-14	1.36757	13.1891
ZBTB42	3.87e-16	1.88012	15.4123
ZBTB5	5.73e-14	1.41994	13.2418
ZC2HC1A	1.49e-12	1.2109	11.8268
ZFP36	5.26e-20	3.36015	19.279
ZFP90	1.22e-13	1.29465	12.9136
ZIC2	1.03e-12	1.13768	11.9872
ZMAT3	6.62e-13	1.42034	12.1791
ZMAT5	4.15e-12	1.16586	11.382
ZMIZ2	2.42e-12	1.18293	11.6162
ZMYM3	9.51e-12	1.17633	11.0218
ZNF184	6.06e-12	1.16215	11.2175
ZNF20	4.88e-12	1.10851	11.3116
ZNF217	4.6e-17	2.03941	16.3372
ZNF25	2.29e-13	1.34827	12.6402
ZNF256	2.17e-18	2.64966	17.6635
ZNF281	1.16e-12	1.2222	11.9355
ZNF318	2.53e-14	1.46226	13.5969
ZNF32	9.69e-15	1.58576	14.0137
ZNF322	5.33e-11	1.19367	10.2733
ZNF329	4.7e-11	1.06897	10.3279
ZNF331	8.5e-11	1.04393	10.0706
ZNF358	2.7e-16	1.89579	15.5686
ZNF365	3.23e-17	2.08797	16.4908
ZNF394	1.4e-10	1.15104	9.85387
ZNF446	4.6e-12	1.14853	11.3372
ZNF467	8.88e-18	2.25648	17.0516
ZNF518A	9.67e-12	1.04236	11.0146
ZNF518B	8.14e-13	1.16557	12.0894
ZNF548	5.71e-15	1.75667	14.2434
ZNF549	7.96e-12	1.17216	11.0991
ZNF558	1.79e-12	1.19422	11.7471
ZNF669	2.02e-13	1.30062	12.6946
ZNF682	8.45e-14	1.29659	13.0731
ZNF69	7.73e-12	1.23647	11.1118
ZNF702P	4.68e-12	1.118	11.3298
ZNF788	1.42e-13	1.39742	12.8477
ZNF830	1.78e-15	1.67265	14.7496
ZNF839	1.05e-11	1.03139	10.9788
ZP3	1.57e-15	1.9021	14.8041
ZUFSP	1.02e-11	1.01927	10.9914
ZYG11B	7.92e-12	1.23361	11.1013

## Sheet: down
Gene.symbol	adj.P.Val	logFC	p取对数
AADAC	2.01e-15	-1.6471	14.6968
AADACP1	7.85e-13	-1.21306	12.1051
AAK1	1.54e-11	-1.00633	10.8125
ABCA1	3.43e-12	-1.06419	11.4647
ABCE1	1.16e-12	-1.16662	11.9355
ABCF2	2.38e-13	-1.31035	12.6234
ABHD17C	7.81e-18	-2.23284	17.1073
ABLIM1	6.41e-14	-1.50826	13.1931
ABRACL	4.05e-11	-1.12428	10.3925
ACKR3	3.36e-14	-1.6338	13.4737
ACOT11	1.48e-15	-1.7129	14.8297
ACOT4	9.15e-17	-1.93546	16.0386
ACSL3	8.88e-13	-1.14144	12.0516
ACSL5	2.03e-15	-1.68444	14.6925
ADAM15	1.25e-14	-1.70296	13.9031
ADAM8	1.21e-14	-1.65316	13.9172
ADAMTS1	2.57e-13	-1.28269	12.5901
ADAP1	2.96e-21	-3.66143	20.5287
ADD3	3.12e-12	-1.21114	11.5058
ADGRG1	1.18e-13	-1.43755	12.9281
ADIRF	6.26e-21	-3.55364	20.2034
ADRB2	1.64e-16	-2.02949	15.7852
AGMAT	1.31e-11	-1.14422	10.8827
AJUBA	3.57e-12	-1.14405	11.4473
AK2	2.36e-11	-1.04936	10.6271
AK3	1.21e-14	-1.53214	13.9172
AK4	6.97e-20	-3.52013	19.1568
AKR1B1	1.36e-14	-1.50849	13.8665
AKR1B10	2.7e-22	-4.26938	21.5686
AKR1B15	1.7e-16	-1.95358	15.7696
AKR1C2	2.46e-23	-5.23632	22.6091
AKR1C3	1.93e-23	-5.40545	22.7144
AKR1C4	2.98e-22	-4.64336	21.5258
ALDH1A3	8.98e-22	-3.84703	21.0467
ALDH3A1	1.86e-22	-4.6563	21.7305
ALG1L	7.94e-17	-1.99195	16.1002
ALG3	1.48e-12	-1.2641	11.8297
AMER1	1.7e-15	-1.66611	14.7696
AMMECR1	5.13e-13	-1.31813	12.2899
AMY1A	5.73e-12	-1.72928	11.2418
ANKLE1	4.55e-14	-1.46957	13.342
ANKRD1	1.38e-17	-2.68775	16.8601
ANKRD22	7.04e-16	-1.80127	15.1524
ANO1	2.98e-22	-4.54019	21.5258
ANXA1	9.85e-17	-1.99981	16.0066
ANXA10	6.53e-23	-4.88395	22.1851
ANXA3	4.43e-20	-4.37998	19.3536
ANXA8	6.16e-19	-2.64085	18.2104
ANXA8L1	2.15e-14	-1.66739	13.6676
AOX1	1.7e-12	-1.15431	11.7696
AP1S1	1.08e-13	-1.36377	12.9666
AP2M1	7.41e-12	-1.00911	11.1302
AQP3	2.4e-13	-1.73254	12.6198
ARAP3	4.95e-14	-1.35269	13.3054
ARHGAP25	9.52e-14	-1.39118	13.0214
ARHGDIB	1.62e-23	-5.48973	22.7905
ARHGEF16	4.87e-16	-1.86303	15.3125
ARHGEF2	1.14e-11	-1.00422	10.9431
ARL14	2.1e-12	-1.10357	11.6778
ARPC5L	1.19e-12	-1.28548	11.9245
ARTN	4.82e-12	-1.21756	11.317
ASCL2	1.33e-14	-1.65696	13.8761
ATAD3A	2.51e-11	-1.19166	10.6003
ATP1A1	2.92e-15	-1.63328	14.5346
ATP1B3	6.2e-14	-1.3555	13.2076
ATP2C2	6.65e-12	-1.0075	11.1772
ATP5F1	8.76e-12	-1.08805	11.0575
ATP6V0D1	1.47e-12	-1.10962	11.8327
ATP6V1D	3.76e-12	-1.06867	11.4248
ATP6V1F	9.51e-12	-1.00905	11.0218
AUNIP	7.66e-14	-1.32535	13.1158
AVPI1	7.6e-14	-1.47197	13.1192
B3GNT3	3.74e-12	-1.13543	11.4271
B4GALT5	2.05e-12	-1.09108	11.6882
BACE2	6.62e-12	-1.02138	11.1791
BATF	7.29e-12	-1.00324	11.1373
BAZ1A	1.23e-14	-1.5116	13.9101
BCAR3	4.81e-17	-2.06898	16.3179
BCAT2	3.43e-14	-1.40166	13.4647
BCL11B	4.36e-15	-1.58828	14.3605
BCR	4.77e-13	-1.20666	12.3215
BDH1	1.38e-11	-1.04679	10.8601
BIK	2.19e-15	-1.73212	14.6596
BLCAP	6.42e-19	-2.59368	18.1925
BMP1	1.19e-13	-1.42076	12.9245
BMP2	1.3e-13	-1.38877	12.8861
BORA	1.38e-12	-1.30958	11.8601
BRI3BP	1.54e-11	-1.05145	10.8125
BSCL2	3.83e-11	-1.01072	10.4168
BST2	3.99e-19	-2.71074	18.399
BZW2	6e-14	-1.5814	13.2218
C12orf54	2.7e-17	-2.15302	16.5686
C14orf37	1.4e-12	-1.2972	11.8539
C15orf39	3.1e-13	-1.29265	12.5086
C16orf74	4.35e-15	-1.73308	14.3615
C19orf33	4.54e-18	-2.56886	17.3429
C19orf48	1.16e-14	-1.66766	13.9355
C1orf106	1.47e-17	-2.16994	16.8327
C1orf116	1.74e-20	-3.27273	19.7595
C20orf197	1.19e-16	-1.98044	15.9245
C20orf24	2.9e-13	-1.29298	12.5376
C4orf32	2.65e-11	-1.05728	10.5768
CA12	2.58e-18	-2.50531	17.5884
CAMK2N1	9.4e-14	-1.38107	13.0269
CAPN1	3.62e-11	-1.05552	10.4413
CAPN2	8.04e-13	-1.22726	12.0947
CAPRIN2	1.62e-11	-1.12987	10.7905
CARD10	7.48e-12	-1.07895	11.1261
CARD11	5.14e-15	-1.70116	14.289
CASP1	2.81e-21	-3.68739	20.5513
CASP4	1.05e-19	-3.05953	18.9788
CAV1	4.84e-12	-1.03811	11.3152
CBLC	1.28e-14	-1.52272	13.8928
CCDC28B	4.66e-11	-1.08406	10.3316
CCDC58	1.2e-13	-1.31734	12.9208
CCDC86	1.28e-12	-1.10826	11.8928
CCND3	2.31e-12	-1.08263	11.6364
CCNO	3.54e-13	-1.22506	12.451
CD14	1.39e-12	-1.31462	11.857
CD163L1	1.32e-16	-1.92526	15.8794
CD3EAP	7.98e-13	-1.13768	12.098
CD58	6.09e-14	-1.40825	13.2154
CD59	2.06e-14	-1.43753	13.6861
CDA	9.4e-17	-2.13873	16.0269
CDC123	4.2e-12	-1.04855	11.3768
CDC25A	9.77e-16	-1.79279	15.0101
CDC42EP5	6.73e-15	-1.5621	14.172
CDH1	5.96e-20	-3.03648	19.2248
CDH11	3.64e-21	-3.84418	20.4389
CDH3	1.35e-20	-3.30017	19.8697
CDK6	1.44e-16	-2.00008	15.8416
CDS1	3.99e-15	-1.60399	14.399
CDT1	2.82e-13	-1.59643	12.5498
CEACAM1	2.67e-19	-3.30908	18.5735
CEACAM6	2.35e-11	-1.01831	10.6289
CEBPB	3.85e-15	-1.64165	14.4145
CEMIP	8.31e-16	-2.11022	15.0804
CENPN	1.06e-11	-1.0549	10.9747
CEP41	1.88e-16	-1.89805	15.7258
CFH	8.74e-15	-1.53858	14.0585
CHD4	3.22e-13	-1.23093	12.4921
CHIC2	8.51e-13	-1.32732	12.0701
CHURC1	1.81e-15	-1.68476	14.7423
CKMT1A	5.32e-19	-2.759	18.2741
CKMT1B	2.71e-16	-2.14147	15.567
CLCF1	7.49e-12	-1.03886	11.1255
CLDN1	2.87e-18	-2.50702	17.5421
CLDN7	2.7e-12	-1.07069	11.5686
CLSTN1	1.17e-13	-1.32048	12.9318
CLTB	8.58e-13	-1.24518	12.0665
CNIH1	7.36e-15	-1.49376	14.1331
CNN2	2.53e-12	-1.07453	11.5969
CNN3	7.22e-13	-1.19437	12.1415
COBLL1	3.66e-11	-1.0203	10.4365
COL16A1	6.64e-11	-1.00472	10.1778
COL17A1	1.44e-23	-5.95494	22.8416
COL4A5	1.94e-14	-1.56574	13.7122
COL4A6	5.99e-21	-3.49392	20.2226
COL7A1	1.26e-19	-2.94673	18.8996
COL8A1	1.26e-15	-1.72663	14.8996
COMMD7	1.12e-12	-1.19827	11.9508
CORO1A	7.31e-11	-1.06143	10.1361
CORO2A	6.81e-14	-1.31065	13.1669
CPA4	5.88e-17	-2.1779	16.2306
CPE	1.29e-12	-1.14967	11.8894
CPVL	3.47e-15	-1.56126	14.4597
CRABP2	8.59e-13	-1.18606	12.066
CRB3	1.76e-14	-1.47117	13.7545
CREG1	5.14e-15	-1.5494	14.289
CSE1L	9.43e-14	-1.34589	13.0255
CSF2	1.6e-14	-1.53036	13.7959
CSNK2A2	5.83e-13	-1.17506	12.2343
CST3	5.38e-13	-1.21216	12.2692
CSTA	1.76e-16	-1.87065	15.7545
CSTF3	9.85e-13	-1.14154	12.0066
CTAG1A	3.13e-16	-2.068	15.5045
CTAG2	1.34e-21	-4.05668	20.8729
CTDSPL	4.17e-13	-1.21383	12.3799
CTSC	4.04e-16	-1.82286	15.3936
CTSH	3.03e-18	-2.45395	17.5186
CTSL	1.56e-13	-1.35718	12.8069
CXCL10	4.3e-12	-1.31734	11.3665
CXCL11	4.42e-13	-1.39574	12.3546
CXCL16	9.82e-13	-1.2246	12.0079
CXCL5	3.48e-15	-1.65755	14.4584
CYB561D1	4.82e-15	-1.5616	14.317
CYB5R1	4.86e-11	-1.10579	10.3134
CYBA	2.58e-13	-1.22681	12.5884
CYP2J2	3.13e-16	-1.91242	15.5045
CYP2S1	1.28e-15	-1.69897	14.8928
CYP4F11	1.18e-12	-1.1327	11.9281
CYSRT1	3.22e-15	-1.64015	14.4921
DAAM1	7.86e-16	-1.76495	15.1046
DANCR	2.73e-11	-1.09331	10.5638
DBT	3.92e-12	-1.12823	11.4067
DCBLD2	2.77e-15	-1.84831	14.5575
DCTD	5.98e-12	-1.06688	11.2233
DCTN6	5.36e-12	-1.03852	11.2708
DDX60	7.67e-15	-1.49014	14.1152
DEDD2	2.67e-12	-1.29563	11.5735
DEF6	1.22e-12	-1.10378	11.9136
DEF8	3.41e-12	-1.03799	11.4672
DEFB1	7.62e-17	-2.02816	16.118
DENND1A	5.54e-12	-1.1441	11.2565
DENND2D	4.22e-14	-1.75059	13.3747
DESI1	6.27e-13	-1.2653	12.2027
DFNA5	1.11e-12	-1.31361	11.9547
DGKA	4.61e-12	-1.08144	11.3363
DHRS1	3.52e-15	-1.61902	14.4535
DIAPH1	1.8e-11	-1.01707	10.7447
DIMT1	6.44e-11	-1.04301	10.1911
DKFZP564C152	1.93e-12	-1.27894	11.7144
DLL1	4.25e-13	-1.25099	12.3716
DMKN	2.55e-21	-3.74591	20.5935
DMRTA2	6.61e-12	-1.12449	11.1798
DNAJA4	4.72e-20	-3.05631	19.3261
DPM1	1.05e-10	-1.01585	9.97881
DPYD	4.04e-16	-1.8571	15.3936
DSC3	1.61e-18	-2.4641	17.7932
DSG2	3.77e-15	-1.69421	14.4237
DSG3	8.49e-14	-1.52781	13.0711
DSP	1.88e-16	-1.88208	15.7258
DTX2	1.02e-14	-1.56669	13.9914
DTX3L	1.25e-12	-1.31019	11.9031
DUS3L	5.59e-12	-1.2075	11.2526
DUSP4	9e-14	-1.32425	13.0458
E2F4	4.43e-13	-1.22549	12.3536
EBF3	6.9e-12	-1.01227	11.1612
EBNA1BP2	1.07e-12	-1.24341	11.9706
ECE2	9.97e-12	-1.02279	11.0013
ECM1	3.95e-15	-1.77603	14.4034
EFHD2	2.82e-17	-2.09086	16.5498
EFNB1	1e-18	-2.60938	18
EFNB2	1.54e-20	-3.27728	19.8125
EFR3A	6.66e-11	-1.01385	10.1765
EHF	7.74e-17	-2.06732	16.1113
EIF4H	5.74e-12	-1.05614	11.2411
EIF5	1.07e-14	-1.77384	13.9706
ELF1	1.36e-14	-1.50091	13.8665
ELF4	1.86e-12	-1.13783	11.7305
EMP1	6.78e-21	-3.69771	20.1688
ENTPD3	1.04e-13	-1.44693	12.983
EPAS1	3.85e-12	-1.07977	11.4145
EPCAM	1.88e-21	-3.74531	20.7258
EPHA1	2.98e-18	-2.3553	17.5258
EPHB6	4.61e-13	-1.23434	12.3363
EPHX4	1.26e-13	-1.33104	12.8996
EPSTI1	2.12e-15	-1.6765	14.6737
ERAP2	6.9e-17	-2.22731	16.1612
ERVMER34-1	2.74e-20	-3.26139	19.5622
ESRRA	7.33e-14	-1.39578	13.1349
ETFA	9.55e-13	-1.14412	12.02
ETFB	2.12e-11	-1.00397	10.6737
ETV6	5.62e-12	-1.04277	11.2503
EVA1A	4.49e-17	-2.01774	16.3478
EXOSC3	1.39e-13	-1.38371	12.857
EXOSC5	4.86e-12	-1.09401	11.3134
EXT1	6.16e-13	-1.28166	12.2104
EXT2	4.32e-12	-1.08683	11.3645
F3	6.63e-23	-5.41302	22.1785
FADD	8.67e-12	-1.13237	11.062
FAM110A	9.39e-13	-1.15203	12.0273
FAM120A	1.33e-13	-1.25888	12.8761
FAM129B	1.06e-12	-1.12359	11.9747
FAM206A	9.77e-14	-1.41729	13.0101
FAM212A	2.73e-15	-1.58632	14.5638
FAM3C	6.51e-14	-1.51788	13.1864
FAM46A	9.94e-12	-1.06313	11.0026
FAM71E1	4.86e-22	-3.99841	21.3134
FAM83A	1.75e-17	-2.3228	16.757
FAM83H	8.76e-12	-1.0842	11.0575
FAM84B	4.37e-21	-3.50885	20.3595
FARSA	1.07e-12	-1.18022	11.9706
FBXO4	1.2e-11	-1.0321	10.9208
FEN1	3.37e-12	-1.1376	11.4724
FERMT1	1.34e-21	-3.86042	20.8729
FERMT3	9.6e-21	-3.69491	20.0177
FGFBP1	1.79e-23	-5.51633	22.7471
FHDC1	4.17e-12	-1.10886	11.3799
FKBP11	3.02e-19	-2.70897	18.52
FKBP1A	7.64e-15	-1.49782	14.1169
FKBP4	3.5e-12	-1.05848	11.4559
FLI1	4.6e-14	-1.42571	13.3372
FLNC	9.35e-19	-2.54447	18.0292
FLRT3	1.22e-16	-1.98447	15.9136
FNTA	6.73e-13	-1.35599	12.172
FOXA1	2.85e-19	-2.84921	18.5452
FOXO1	1.34e-16	-1.93889	15.8729
FRMD6	2.3e-14	-1.53907	13.6383
FRS2	5.35e-12	-1.06418	11.2716
FST	7.11e-24	-5.86554	23.1481
FTH1	4.23e-14	-1.48482	13.3737
FTH1P3	1.16e-11	-1.06964	10.9355
FUCA2	1.61e-12	-1.17834	11.7932
FXYD3	1.57e-12	-1.16069	11.8041
FXYD5	2.09e-20	-3.28887	19.6799
FYB	2.61e-14	-1.58943	13.5834
GABRG2	7.13e-14	-1.31195	13.1469
GAGE12B	8.6e-19	-2.83638	18.0655
GAGE12C	7.53e-22	-3.95858	21.1232
GAGE12F	7.38e-22	-3.86139	21.1319
GAGE12G	2.98e-22	-4.20432	21.5258
GAGE12H	3.02e-20	-3.45142	19.52
GAGE12I	1.81e-21	-4.07772	20.7423
GAGE12J	4.57e-21	-3.73727	20.3401
GAGE2A	7.4e-16	-1.81419	15.1308
GAGE2B	7.06e-22	-4.37846	21.1512
GAGE2E	1.88e-16	-1.97882	15.7258
GAGE4	1.89e-22	-4.43951	21.7235
GAGE5	4.19e-22	-4.09906	21.3778
GAGE6	5.16e-22	-4.18173	21.2874
GAGE7	1.43e-14	-1.77766	13.8447
GALNT5	2.46e-12	-1.18335	11.6091
GATAD2A	3.15e-14	-1.75661	13.5017
GBP1	8.08e-16	-1.73248	15.0926
GBP6	1.2e-15	-1.87968	14.9208
GCLC	3.05e-11	-1.02788	10.5157
GCLM	9.48e-15	-1.82526	14.0232
GCNT3	5.89e-15	-1.53642	14.2299
GEMIN4	3.23e-11	-1.04098	10.4908
GFOD1	8.01e-18	-2.41508	17.0964
GGCT	7.29e-14	-1.37932	13.1373
GID8	2.03e-11	-1.00341	10.6925
GIMAP4	6.35e-13	-1.2677	12.1972
GINS3	2.08e-12	-1.15794	11.6819
GJB2	1.18e-20	-3.39018	19.9281
GJB3	1.8e-18	-2.81155	17.7447
GJB4	5.1e-14	-1.43195	13.2924
GJB5	2.94e-18	-2.67705	17.5317
GJB6	1.39e-12	-1.11925	11.857
GLG1	7.12e-12	-1.05029	11.1475
GLIPR1	1.33e-20	-3.25769	19.8761
GLMP	1.44e-19	-2.9422	18.8416
GLRX	5.16e-14	-1.38644	13.2874
GMDS	3.78e-13	-1.39363	12.4225
GNA15	1.26e-20	-3.48058	19.8996
GOT2	7.63e-13	-1.2369	12.1175
GPATCH4	3.03e-14	-1.47924	13.5186
GPC1	1.23e-13	-1.28522	12.9101
GPI	1.53e-12	-1.32976	11.8153
GPR87	1.03e-12	-1.31851	11.9872
GPX2	1.12e-22	-5.12393	21.9508
GRAMD3	1.44e-09	-1.0902	8.84164
GSDMC	2.46e-17	-2.11331	16.6091
GSK3B	1.4e-14	-1.49519	13.8539
GSTP1	9.08e-13	-1.15998	12.0419
H19	1.35e-17	-2.34807	16.8697
H2AFY	9.34e-13	-1.1354	12.0297
HAS2	4.66e-12	-1.02897	11.3316
HAS3	1.19e-13	-1.32619	12.9245
HBEGF	3.11e-19	-2.7455	18.5072
HCAR1	3.14e-17	-2.28894	16.5031
HCLS1	2.84e-22	-4.71867	21.5467
HEBP1	9.53e-12	-1.0399	11.0209
HERC5	7.24e-14	-1.37891	13.1403
HERC6	6.67e-16	-1.74541	15.1759
HIF1A	9.54e-16	-1.74928	15.0205
HK2	1.23e-15	-1.71026	14.9101
HMGA1	3.88e-13	-1.19064	12.4112
HOXA10	1.96e-19	-2.76331	18.7077
HPDL	1.97e-15	-1.89045	14.7055
HS3ST1	2.23e-20	-3.33	19.6517
HSP90AA1	6.04e-12	-1.05316	11.219
HSPB8	1.43e-15	-1.86701	14.8447
HTATIP2	5.67e-13	-1.18597	12.2464
HYAL1	1.45e-12	-1.10304	11.8386
ICAM2	1.44e-19	-3.0552	18.8416
ICMT	1.8e-13	-1.26628	12.7447
IDH3A	1.21e-11	-1.03403	10.9172
IFFO2	1.12e-12	-1.12038	11.9508
IFI16	1.84e-20	-3.17627	19.7352
IFI27	7.64e-15	-1.5875	14.1169
IFI44	2.25e-21	-3.83311	20.6478
IFIT1	9.37e-15	-1.53238	14.0283
IFIT2	3.89e-20	-3.1842	19.4101
IFIT3	6.28e-17	-2.08627	16.202
IFITM1	1.42e-14	-1.45664	13.8477
IFNGR1	1.36e-14	-1.51048	13.8665
IFRD1	5.08e-13	-1.21099	12.2941
IGFBP6	1.96e-22	-4.92788	21.7077
IL18R1	6.7e-16	-1.76052	15.1739
IL1A	1.52e-22	-4.82236	21.8182
IL1B	4.18e-22	-4.4781	21.3788
IL1RAP	3.52e-15	-1.87232	14.4535
IL1RL1	6.09e-22	-4.38597	21.2154
IL1RN	7.81e-16	-2.05116	15.1073
IL20RA	1.03e-13	-1.43448	12.9872
IL37	6.78e-13	-1.26623	12.1688
IL4R	1.82e-12	-1.1663	11.7399
IL7R	1.2e-16	-2.26868	15.9208
IMP3	2.07e-12	-1.07595	11.684
IMPDH1	1.15e-14	-1.45275	13.9393
INPP1	1.04e-18	-2.49982	17.983
INTS10	1.1e-13	-1.29725	12.9586
IRAK3	6.73e-14	-1.32114	13.172
IRF6	1.89e-18	-2.56425	17.7235
ISG20	1.59e-12	-1.11334	11.7986
ISL1	5.47e-17	-2.07323	16.262
ITGA2	5.32e-14	-1.48671	13.2741
ITGA3	1.97e-13	-1.36054	12.7055
ITGA6	2.54e-12	-1.11584	11.5952
ITGB4	4.46e-17	-2.03339	16.3507
ITPA	1.95e-12	-1.09633	11.71
ITPK1	6.97e-13	-1.27617	12.1568
JAG1	3.76e-18	-2.37103	17.4248
JAG2	3.43e-14	-1.52548	13.4647
JPH1	1.44e-14	-1.54256	13.8416
KANSL2	1.11e-12	-1.16179	11.9547
KARS	2.83e-12	-1.06272	11.5482
KBTBD8	4.57e-14	-1.35512	13.3401
KCNK1	3.47e-19	-3.16469	18.4597
KCNMB4	8.96e-13	-1.63988	12.0477
KCTD12	7.11e-15	-1.55076	14.1481
KITLG	4.65e-15	-1.77922	14.3325
KLF5	4.42e-14	-1.73089	13.3546
KLHL21	2.17e-15	-1.65659	14.6635
KLHL35	9.37e-12	-1.10824	11.0283
KLK11	5.13e-21	-3.63117	20.2899
KPNA4	4.6e-14	-1.38433	13.3372
KRT13	9.96e-24	-5.47758	23.0017
KRT14	4.32e-20	-3.08007	19.3645
KRT16	2.37e-21	-4.30414	20.6253
KRT16P2	1.12e-13	-1.55207	12.9508
KRT17	3.49e-25	-6.91196	24.4572
KRT19	3.31e-22	-4.20771	21.4802
KRT5	5.24e-22	-4.49661	21.2807
KRT6A	3.49e-25	-7.00541	24.4572
KRT6B	7.39e-18	-2.52635	17.1314
KRT7	7.67e-21	-3.36547	20.1152
KRTCAP3	2.29e-19	-2.73803	18.6402
KYNU	2.3e-22	-4.47952	21.6383
LAD1	3.2e-24	-5.94342	23.4949
LAMA3	1.84e-19	-3.38903	18.7352
LAMB1	2e-14	-1.77002	13.699
LAMB3	2.17e-18	-2.60951	17.6635
LAMC2	1.96e-22	-4.76158	21.7077
LAPTM5	2.72e-17	-2.36513	16.5654
LBHD1	1.02e-14	-1.59653	13.9914
LCN2	2.37e-15	-1.59231	14.6253
LCP1	1.62e-23	-5.66751	22.7905
LETM2	2.92e-17	-2.17891	16.5346
LGALS3BP	2.1e-16	-1.9899	15.6778
LHX6	5.82e-14	-1.35015	13.2351
LIMA1	9.07e-14	-1.37779	13.0424
LIMCH1	3.11e-15	-1.70038	14.5072
LIN28B	4e-11	-1.03141	10.3979
LIPG	1.98e-14	-1.75283	13.7033
LOC105379362	1.41e-13	-1.50584	12.8508
LPAR5	7.93e-16	-1.88884	15.1007
LPXN	7.95e-23	-4.5531	22.0996
LRR1	1.56e-12	-1.27124	11.8069
LRRC8A	2.06e-16	-1.95673	15.6861
LTBR	4.15e-21	-3.61616	20.382
LUZP1	1.34e-13	-1.3468	12.8729
LY6D	4.04e-16	-1.98862	15.3936
MAGEA1	4.65e-20	-3.36138	19.3325
MAGEA12	1.07e-15	-1.71947	14.9706
MAGEA3	6.38e-16	-2.06159	15.1952
MAGEA6	1.38e-18	-2.70862	17.8601
MAK16	1.26e-12	-1.12498	11.8996
MAL2	1.61e-21	-4.30406	20.7932
MAMLD1	1.26e-12	-1.11831	11.8996
MAP2K1	2.02e-13	-1.46955	12.6946
MAP3K1	1.52e-15	-1.67033	14.8182
MAP3K7CL	8.2e-12	-1.00987	11.0862
MAPK13	7.38e-22	-4.10125	21.1319
MAPKAPK3	7.33e-12	-1.06631	11.1349
MARC1	5.28e-14	-1.45157	13.2774
MARVELD3	2.21e-15	-1.6584	14.6556
MBNL1	1.3e-13	-1.53391	12.8861
MBNL3	4.61e-12	-1.23857	11.3363
MBP	3.22e-14	-1.48199	13.4921
MECOM	1.89e-11	-1.02588	10.7235
MEST	1.13e-14	-2.00356	13.9469
MET	1.48e-12	-1.22093	11.8297
MFAP5	1.48e-16	-1.88793	15.8297
MFN2	1.04e-10	-1.02046	9.98297
MGLL	9.38e-18	-2.74907	17.0278
MGST1	1.96e-22	-4.40932	21.7077
MGST2	2.23e-20	-3.32011	19.6517
MIB2	1.9e-16	-1.96219	15.7212
MLKL	3.99e-18	-2.99458	17.399
MME	4.8e-13	-1.23966	12.3188
MMP1	3.77e-21	-3.60002	20.4237
MMP28	4.16e-15	-1.6274	14.3809
MN1	5.5e-15	-1.57686	14.2596
MOB3B	1.45e-12	-1.14338	11.8386
MOCOS	1.68e-15	-1.75196	14.7747
MPRIP	3.64e-14	-1.42681	13.4389
MPZL2	4.13e-23	-5.3047	22.384
MR1	6.12e-13	-1.32236	12.2132
MRPL21	1.8e-13	-1.32811	12.7447
MRPL4	1.83e-10	-1.0227	9.73755
MRPL52	1.17e-13	-1.34201	12.9318
MRPS2	1.84e-11	-1.16622	10.7352
MRPS30	3.43e-12	-1.12042	11.4647
MRRF	2.06e-13	-1.34403	12.6861
MRTO4	4.75e-11	-1.02804	10.3233
MSN	7.55e-15	-1.54779	14.1221
MST1R	2.08e-12	-1.10377	11.6819
MSX1	2.4e-11	-1.11152	10.6198
MT1H	3.99e-12	-1.07251	11.399
MT1X	9.66e-12	-1.0639	11.015
MTMR11	8.17e-16	-1.74359	15.0878
MTSS1	3.35e-17	-2.06233	16.475
MTURN	2.07e-15	-1.63652	14.684
MUCL1	5.13e-13	-1.17835	12.2899
MX2	1.22e-17	-2.35933	16.9136
MXD1	1.7e-11	-1.26378	10.7696
MYCBP2	1.49e-13	-1.28486	12.8268
MYEOV	3.64e-13	-1.23791	12.4389
MYO19	2.19e-13	-1.27861	12.6596
MYO1B	2.85e-14	-1.57258	13.5452
MYO1D	6.68e-12	-1.04724	11.1752
MZT1	1.03e-13	-1.35942	12.9872
NAA20	1.02e-14	-1.54116	13.9914
NAMPT	3.69e-14	-1.51969	13.433
NANS	1.24e-11	-1.10541	10.9066
NAPRT	6.52e-13	-1.19299	12.1858
NAT10	1.55e-15	-1.64878	14.8097
NCBP1	5.18e-12	-1.0705	11.2857
NDFIP2	3.38e-15	-1.70204	14.4711
NDRG1	7.32e-18	-2.43321	17.1355
NEDD4	8.56e-12	-1.04365	11.0675
NEDD9	1.94e-14	-1.43712	13.7122
NET1	1.03e-17	-2.22567	16.9872
NFKB1	1.12e-11	-1.04487	10.9508
NID2	4.75e-15	-1.62186	14.3233
NIP7	2.12e-12	-1.11853	11.6737
NIPAL3	5.35e-12	-1.01245	11.2716
NIPAL4	2.9e-14	-1.38198	13.5376
NKD2	1.95e-14	-1.54694	13.71
NMD3	2.49e-10	-1.13242	9.6038
NMU	1.99e-15	-1.68563	14.7011
NOL6	3.25e-13	-1.32362	12.4881
NOP56	1.45e-12	-1.20178	11.8386
NOSIP	1.27e-12	-1.19957	11.8962
NOTCH1	3e-11	-1.0301	10.5229
NOV	4.04e-13	-1.25877	12.3936
NPEPL1	3.02e-14	-1.51447	13.52
NQO1	5.59e-13	-1.21489	12.2526
NT5E	1.1e-12	-1.15228	11.9586
NUP62CL	5.31e-13	-1.28652	12.2749
NUPL2	5.3e-11	-1.0002	10.2757
OAF	5.5e-19	-2.71876	18.2596
OAS1	1.25e-12	-1.20449	11.9031
OAS2	8.82e-18	-2.68396	17.0545
OASL	1.18e-18	-2.6073	17.9281
OCIAD2	5.36e-20	-3.12383	19.2708
OLR1	2.81e-18	-2.61604	17.5513
ORC5	3.99e-14	-1.40804	13.399
OSBPL3	3.28e-12	-1.08072	11.4841
OVOL2	6.11e-17	-2.41487	16.214
OXSM	1.85e-13	-1.28128	12.7328
P2RY1	3.37e-12	-1.06798	11.4724
P2RY2	2.81e-16	-2.09534	15.5513
PAK6	1.65e-12	-1.30804	11.7825
PANX2	4.45e-12	-1.0395	11.3516
PARP12	1.13e-14	-1.63541	13.9469
PARP4	6.45e-12	-1.0357	11.1904
PAX7	3.87e-11	-1.24683	10.4123
PC	1.59e-11	-1.10196	10.7986
PCDH7	1.72e-13	-1.31712	12.7645
PCNA	3.06e-12	-1.12879	11.5143
PCSK5	1.18e-13	-1.26401	12.9281
PCSK9	1.85e-16	-2.24849	15.7328
PDSS1	1.34e-15	-1.70696	14.8729
PDZD2	2.81e-13	-1.2598	12.5513
PEX5	1.23e-11	-1.14088	10.9101
PGM2	1.25e-14	-1.49641	13.9031
PHACTR3	4.04e-16	-1.80454	15.3936
PHLDA3	1.85e-13	-1.34406	12.7328
PHLDB2	3.14e-12	-1.13966	11.5031
PI3	2.3e-22	-4.84621	21.6383
PINX1	4.44e-10	-1.05412	9.35262
PITHD1	3.59e-12	-1.11444	11.4449
PITX1	2.28e-20	-3.17517	19.6421
PIWIL1	4.47e-13	-1.26886	12.3497
PJA1	1.77e-13	-1.35778	12.752
PKIA	2.25e-13	-1.27457	12.6478
PKIB	4.46e-16	-1.8544	15.3507
PKM	2.03e-15	-1.64865	14.6925
PKP1	2.54e-17	-2.22085	16.5952
PKP2	1.33e-13	-1.27853	12.8761
PLAUR	2.17e-17	-2.15612	16.6635
PLD6	4.82e-16	-1.92916	15.317
PLEK2	2.21e-19	-3.048	18.6556
PLEKHA2	2.23e-13	-1.49347	12.6517
PLGRKT	1.06e-11	-1.12027	10.9747
PLIN2	2.89e-18	-2.55049	17.5391
PLLP	3.82e-15	-1.73145	14.4179
PLOD3	1.12e-13	-1.33801	12.9508
PLSCR1	8.77e-12	-1.09671	11.057
PLTP	9.51e-22	-3.98036	21.0218
PNP	1.15e-17	-2.24388	16.9393
PNPO	2.84e-13	-1.33401	12.5467
PODXL	7.86e-21	-3.88162	20.1046
PODXL2	1.36e-14	-1.71921	13.8665
POLR1D	8.8e-15	-1.4774	14.0555
POLR3B	1.41e-14	-1.45353	13.8508
PON3	8.07e-12	-1.21839	11.0931
POP5	1.52e-11	-1.01553	10.8182
PORCN	2.68e-12	-1.07406	11.5719
PPARG	2.21e-15	-1.74321	14.6556
PPP1R13L	8.76e-12	-1.07835	11.0575
PPP1R14B	2.8e-14	-1.42613	13.5528
PPP1R14C	6.05e-16	-1.86817	15.2182
PRDX6	2.96e-10	-1.01387	9.52871
PRELID3B	1.84e-11	-1.19748	10.7352
PRKAR1B	6.51e-13	-1.16149	12.1864
PRMT1	8.56e-12	-1.01317	11.0675
PRMT5	7.92e-13	-1.16375	12.1013
PRNP	1.12e-12	-1.16852	11.9508
PROCR	5.92e-14	-1.4929	13.2277
PROM2	4.47e-19	-3.20971	18.3497
PROSER1	4.57e-13	-1.22997	12.3401
PROSER2	8.48e-18	-2.30173	17.0716
PRPF19	3.88e-13	-1.37424	12.4112
PRRG2	2.53e-16	-1.84139	15.5969
PRSS2	1.61e-15	-1.6716	14.7932
PRSS3	5.98e-20	-3.65848	19.2233
PRSS8	2.87e-14	-2.30076	13.5421
PRTFDC1	2.19e-15	-1.99917	14.6596
PSME3	1.31e-11	-1.04075	10.8827
PSTPIP2	2.82e-11	-1.23569	10.5498
PTGES	1.35e-16	-2.2383	15.8697
PTGFRN	2.34e-18	-2.62267	17.6308
PTGS1	2.31e-15	-1.60673	14.6364
PTGS2	3.54e-19	-3.35496	18.451
PTHLH	8.68e-20	-3.29772	19.0615
PTK6	1.1e-17	-2.37067	16.9586
PTPN1	2.61e-17	-2.22511	16.5834
PTPRE	1.47e-17	-2.3263	16.8327
PTPRF	1.75e-16	-2.07421	15.757
PTPRG	2.06e-11	-1.10046	10.6861
PTPRK	1.95e-12	-1.15895	11.71
PTPRR	6.16e-13	-1.15946	12.2104
PTPRU	2.37e-14	-1.72219	13.6253
PTPRZ1	3.02e-11	-1.00058	10.52
PUS7	2.11e-16	-1.88395	15.6757
PXMP2	1.18e-12	-1.14652	11.9281
PYCARD	4.7e-18	-2.28838	17.3279
QDPR	2.09e-11	-1.10189	10.6799
RAB22A	5.5e-15	-1.55395	14.2596
RAB25	4.35e-20	-3.38495	19.3615
RAB27B	3.24e-17	-2.29446	16.4895
RAB38	7.7e-21	-3.62259	20.1135
RAB3IP	1.35e-19	-3.1184	18.8697
RAB8A	7.87e-13	-1.22768	12.104
RABEPK	2.15e-12	-1.13953	11.6676
RAC2	4.14e-23	-4.84442	22.383
RAE1	2.78e-14	-1.38551	13.556
RAET1G	7.98e-16	-1.81089	15.098
RAI14	2.8e-17	-2.08772	16.5528
RAP1GDS1	1.05e-13	-1.29969	12.9788
RAPGEF5	1.17e-12	-1.11678	11.9318
RAPGEFL1	1.74e-14	-1.43671	13.7595
RASL11B	1.67e-12	-1.23649	11.7773
RBM47	5.24e-17	-2.00737	16.2807
RCC1	1.3e-14	-1.57444	13.8861
RCC2	8.22e-13	-1.14991	12.0851
RDH10	4.15e-15	-1.67015	14.382
REXO4	1.36e-13	-1.30235	12.8665
RFC3	7.66e-16	-1.82047	15.1158
RFXANK	1.75e-12	-1.1703	11.757
RGS2	1.52e-16	-2.13833	15.8182
RGS4	1.44e-15	-1.79759	14.8416
RHOD	5.64e-19	-3.09284	18.2487
RIN2	4.21e-15	-1.61206	14.3757
RMDN3	6.05e-14	-1.33209	13.2182
RNA5S9	4.26e-14	-1.49679	13.3706
RNASE7	2.83e-14	-1.38936	13.5482
RNF126	2.85e-14	-1.42328	13.5452
RNF144B	3.28e-13	-1.35524	12.4841
RNF217	1.19e-12	-1.15896	11.9245
RNLS	3.43e-14	-1.40358	13.4647
RPL29	3.75e-13	-1.22493	12.426
RPL6	8.07e-14	-1.39311	13.0931
RPP25	6.57e-13	-1.20032	12.1824
RPS21	1.33e-13	-1.31081	12.8761
RPS24	1.18e-12	-1.23531	11.9281
RPS6KA1	5.38e-11	-1.0395	10.2692
RPS6KA4	5.28e-14	-1.43843	13.2774
RPS6KB2	2.67e-11	-1.0144	10.5735
RPUSD1	7.83e-13	-1.14433	12.1062
RPUSD2	2.61e-12	-1.05958	11.5834
RRBP1	1.47e-11	-1.00998	10.8327
RRP7A	4.73e-19	-2.79806	18.3251
RUNX1	7.75e-12	-1.04009	11.1107
RXRA	7.64e-12	-1.04833	11.1169
S100A11	2.75e-15	-1.76661	14.5607
S100A13	2.96e-19	-3.5154	18.5287
S100A14	4.94e-16	-2.18345	15.3063
S100A16	4.13e-22	-4.35655	21.384
S100A2	9.96e-24	-5.52139	23.0017
S100A3	2.38e-13	-1.22934	12.6234
S100A8	1.9e-13	-1.35488	12.7212
S100A9	4.43e-20	-3.19761	19.3536
S100P	5.13e-21	-4.14067	20.2899
SALL4	1.57e-13	-1.33843	12.8041
SAMD9	5.5e-18	-2.61931	17.2596
SBDS	1.45e-12	-1.28552	11.8386
SBDSP1	3.25e-15	-1.75172	14.4881
SCARB1	5.95e-12	-1.01439	11.2255
SCEL	3.12e-14	-1.61478	13.5058
SCNN1A	2.61e-19	-2.73338	18.5834
SDCBP2	1.89e-20	-3.25556	19.7235
SDCCAG3	7.33e-13	-1.18117	12.1349
SDHAP1	2.39e-15	-1.71733	14.6216
SDPR	2.57e-11	-1.07254	10.5901
SEC23B	9.92e-12	-1.09225	11.0035
SEL1L3	4.17e-20	-3.15067	19.3799
SERBP1	3.29e-13	-1.22663	12.4828
SERINC2	1.22e-17	-2.28468	16.9136
SERPINB1	3.85e-15	-1.82698	14.4145
SERPINB13	5.02e-17	-2.09339	16.2993
SERPINB2	1.96e-22	-4.29942	21.7077
SERPINB3	2.46e-19	-3.20133	18.6091
SERPINB5	3.89e-23	-4.90525	22.4101
SERPINB7	1.79e-17	-2.16443	16.7471
SERPINB8	9.55e-13	-1.1566	12.02
SERPINE2	5.76e-18	-2.5141	17.2396
SERPINH1	1.14e-15	-1.83738	14.9431
SFN	2.34e-19	-3.00455	18.6308
SFTA1P	1.9e-16	-1.96549	15.7212
SH2D3A	4.44e-12	-1.16939	11.3526
SH3BGRL3	4.49e-14	-1.39519	13.3478
SH3BP1	2.57e-13	-1.22318	12.5901
SH3PXD2A	6.74e-14	-1.33655	13.1713
SHROOM2	1.86e-12	-1.11888	11.7305
SHROOM3	9.27e-18	-2.24458	17.0329
SIX4	2.09e-13	-1.27198	12.6799
SKP2	2.74e-14	-1.46631	13.5622
SLC12A8	5.39e-14	-1.43419	13.2684
SLC18B1	2.69e-13	-1.4826	12.5702
SLC1A3	1.6e-18	-2.61763	17.7959
SLC1A5	1.7e-14	-1.63803	13.7696
SLC20A2	9.24e-14	-1.42752	13.0343
SLC22A4	5.47e-12	-1.10905	11.262
SLC25A15	5.71e-12	-1.0511	11.2434
SLC25A24	1.15e-12	-1.1391	11.9393
SLC25A25	7.63e-15	-1.51612	14.1175
SLC27A2	2.08e-11	-1.01858	10.6819
SLC2A1	8.46e-18	-2.59308	17.0726
SLC2A10	1.51e-13	-1.2746	12.821
SLC2A9	2.56e-15	-1.58368	14.5918
SLC30A7	4.43e-12	-1.18821	11.3536
SLC35C1	1.08e-13	-1.31175	12.9666
SLC38A1	7.94e-12	-1.0785	11.1002
SLC38A5	1.63e-11	-1.50136	10.7878
SLC39A8	1.92e-16	-1.90094	15.7167
SLC41A3	2.24e-15	-1.62064	14.6498
SLC43A3	5.79e-16	-1.94306	15.2373
SLC44A3	2.36e-13	-1.27442	12.6271
SLC6A10P	1.46e-11	-1.0062	10.8356
SLC7A1	4.36e-12	-1.04062	11.3605
SLC9A1	2.23e-16	-2.03736	15.6517
SLC9A3R1	5.47e-12	-1.07753	11.262
SLCO1B3	9.78e-16	-1.88906	15.0097
SLCO2A1	2.17e-14	-1.49306	13.6635
SLCO3A1	8.17e-16	-1.69777	15.0878
SLPI	2e-21	-3.83763	20.699
SMAGP	2.08e-16	-1.99771	15.6819
SMARCA2	2.53e-13	-1.242	12.5969
SMARCA4	1.48e-18	-2.63006	17.8297
SMPDL3A	4.56e-12	-1.12647	11.341
SNAI2	1.23e-21	-4.15327	20.9101
SND1	2.31e-11	-1.0222	10.6364
SNHG1	1.91e-14	-1.42359	13.719
SNHG7	9.76e-13	-1.26898	12.0106
SNORA61	2.23e-14	-1.40124	13.6517
SNORD13	6.69e-14	-1.45543	13.1746
SNRPA1	3.96e-11	-1.03562	10.4023
SNRPB	6.32e-13	-1.32394	12.1993
SNRPB2	4.42e-12	-1.03737	11.3546
SNU13	3.81e-21	-3.80068	20.4191
SNX5	1.64e-16	-1.877	15.7852
SORD	8.45e-15	-1.53213	14.0731
SOX15	2.91e-22	-4.25183	21.5361
SOX7	3.42e-19	-2.80962	18.466
SPHK1	5.88e-12	-1.08869	11.2306
SPINK4	7.48e-14	-1.30382	13.1261
SPINT1	6.81e-13	-1.23547	12.1669
SPOCD1	1.28e-11	-1.01622	10.8928
SPRR1A	1.58e-20	-4.39147	19.8013
SPRR1B	3.63e-21	-3.95021	20.4401
SPRR2D	1.35e-12	-1.26684	11.8697
SPRR2F	1.78e-11	-1.11976	10.7496
SPRR3	2.02e-17	-2.11292	16.6946
SRC	5.47e-12	-1.08143	11.262
SRD5A1	2.02e-11	-1.07184	10.6946
SRPX2	2.53e-14	-1.5487	13.5969
SRXN1	1.66e-15	-1.89429	14.7799
SSH3	1.41e-13	-1.50729	12.8508
SSSCA1	4.44e-13	-1.22191	12.3526
ST14	1.26e-16	-1.97518	15.8996
ST3GAL1	1.67e-15	-1.74172	14.7773
STARD10	6.39e-14	-1.46183	13.1945
STAU1	2.45e-12	-1.05905	11.6108
STC1	2.06e-11	-1.14662	10.6861
STK24	1.36e-12	-1.16222	11.8665
STK40	1.55e-15	-1.65362	14.8097
STX16	4.97e-13	-1.28213	12.3036
STX3	3.14e-15	-1.6056	14.5031
SULF2	4.17e-20	-3.30974	19.3799
SURF6	7.59e-15	-1.52833	14.1198
SYK	3.47e-18	-2.35354	17.4597
SYPL1	1.63e-13	-1.27367	12.7878
SYT7	8.27e-15	-1.58499	14.0825
TACSTD2	4.23e-25	-6.78554	24.3737
TAP2	2.15e-12	-1.12282	11.6676
TASP1	6.22e-13	-1.16725	12.2062
TAX1BP3	1.37e-14	-1.46214	13.8633
TBC1D2	9.48e-19	-2.84153	18.0232
TBC1D4	1.46e-12	-1.22075	11.8356
TCEAL8	1.18e-18	-2.54643	17.9281
TCEB3	7.81e-14	-1.35423	13.1073
TCN1	2.78e-18	-2.7573	17.556
TEAD4	5.97e-11	-1.00491	10.224
TEX10	1.09e-13	-1.29119	12.9626
TFPI2	2.75e-12	-1.18228	11.5607
TFRC	2.85e-11	-1.07314	10.5452
TGFA	4.81e-20	-3.13281	19.3179
TGFBI	9.66e-18	-2.20526	17.015
TGM2	1.07e-19	-2.88599	18.9706
THBD	2.46e-17	-2.15825	16.6091
THBS1	2.01e-19	-2.92626	18.6968
TIGD2	8.89e-13	-1.20176	12.0511
TIMM10	3.63e-19	-2.79556	18.4401
TIMP1	8.77e-13	-1.20051	12.057
TIMP3	2.48e-11	-1.035	10.6055
TINAGL1	1.81e-12	-1.4445	11.7423
TIPIN	1.28e-11	-1.09432	10.8928
TM4SF19	2.07e-16	-2.01745	15.684
TMBIM1	1.52e-11	-1.04063	10.8182
TMED5	3.59e-12	-1.17538	11.4449
TMEM109	5.63e-14	-1.51369	13.2495
TMEM132A	2.91e-13	-1.22557	12.5361
TMEM154	4.36e-20	-3.21476	19.3605
TMEM158	4.6e-12	-1.03211	11.3372
TMEM168	4.2e-13	-1.24242	12.3768
TMEM173	1.8e-14	-1.60775	13.7447
TMEM204	1.75e-15	-1.63293	14.757
TMEM216	6.56e-17	-2.16603	16.1831
TMEM243	3.65e-14	-1.59555	13.4377
TMEM30B	1.13e-20	-3.69332	19.9469
TMEM33	4.3e-13	-1.25571	12.3665
TMEM69	6.38e-14	-1.57878	13.1952
TNFRSF10A	3.18e-13	-1.20762	12.4976
TNFRSF12A	1.61e-12	-1.2585	11.7932
TNFRSF14	3.22e-13	-1.32295	12.4921
TNFRSF19	3.26e-11	-1.05667	10.4868
TNFRSF21	9.95e-17	-1.93012	16.0022
TNFRSF6B	3.61e-12	-1.04832	11.4425
TNFSF10	1.76e-12	-1.10118	11.7545
TOMM34	2.36e-14	-1.9061	13.6271
TOMM40	7.04e-13	-1.20823	12.1524
TP63	4.19e-22	-4.68664	21.3778
TPD52L1	1.21e-21	-3.89862	20.9172
TPD52L2	1.37e-14	-1.48813	13.8633
TRAK1	7.06e-12	-1.05025	11.1512
TRIM29	4.08e-15	-1.74069	14.3893
TRIM33	5.42e-13	-1.25141	12.266
TRIM8	9.12e-12	-1.01982	11.04
TRIP6	4.14e-23	-4.97127	22.383
TRMT1	7.41e-13	-1.14388	12.1302
TSC22D1	4.2e-20	-3.12178	19.3768
TSKU	5.5e-15	-1.51576	14.2596
TSPAN3	3.99e-17	-2.17353	16.399
TTF2	5.5e-13	-1.21343	12.2596
TTLL12	1.47e-16	-1.89998	15.8327
TUBA4A	8.65e-21	-3.88798	20.063
TUBB4B	1.59e-13	-1.31357	12.7986
TWISTNB	1.11e-10	-1.01916	9.95468
TXN	4.97e-14	-1.44381	13.3036
TXNIP	1.66e-19	-2.96641	18.7799
UBA52	2.38e-15	-1.72196	14.6234
UBE3C	2.16e-12	-1.10034	11.6655
UBR4	1.98e-18	-2.71379	17.7033
UCA1	7e-12	-1.16764	11.1549
UCHL3	5.36e-20	-3.04093	19.2708
UGT1A10	9.66e-18	-2.20585	17.015
UGT1A6	5.01e-22	-4.04267	21.3002
UGT8	2.65e-14	-1.43698	13.5768
ULBP2	8.56e-20	-2.93522	19.0675
UPF1	1.19e-11	-1.02983	10.9245
UQCC3	8.75e-12	-1.10257	11.058
UST	6.59e-12	-1.00467	11.1811
UTP4	3.7e-15	-1.60478	14.4318
VEGFA	3.66e-12	-1.09282	11.4365
WARS2	9.14e-13	-1.13269	12.0391
WDR36	3.82e-12	-1.07317	11.4179
WDR5	8.21e-12	-1.02838	11.0857
WDR72	2.16e-22	-4.34404	21.6655
WLS	5.54e-17	-2.32871	16.2565
WNT7A	9.87e-15	-1.68968	14.0057
XPO4	3.22e-14	-1.55864	13.4921
XRN2	7.55e-11	-1.0619	10.1221
YOD1	1.38e-11	-1.0336	10.8601
YTHDF1	4.7e-14	-1.36415	13.3279
ZBED2	3.99e-17	-2.33914	16.399
ZDHHC5	8.99e-12	-1.07068	11.0462
ZHX2	7.45e-19	-2.84144	18.1278
ZMYND19	4.59e-13	-1.35208	12.3382
ZNF185	1.88e-16	-2.04518	15.7258
ZNF219	3.91e-15	-1.55503	14.4078
ZNF22	1.34e-21	-3.73738	20.8729
ZNF282	3.08e-12	-1.05768	11.5114
ZNF296	7.67e-16	-1.85175	15.1152
ZNF503	2.14e-12	-1.15055	11.6696
ZNF512	1.12e-10	-1.00425	9.95078
ZNF544	5.74e-17	-2.03425	16.2411
ZNF750	1.86e-12	-1.11984	11.7305
ZNF770	4.52e-12	-1.06044	11.3449
ZNFX1	1.88e-12	-1.09646	11.7258
ZRANB2	1.36e-14	-1.57003	13.8665

## Sheet: ns
Gene.symbol	logFC	adj.P.Val	p取对数
A1BG	-0.0653708	0.478	0.320572
A1BG-AS1	0.0442141	0.673	0.171985
A1CF	-0.0724887	0.476	0.322393
A2M	-0.0221731	0.846	0.0726296
A2ML1	-0.0461403	0.676	0.170053
A3GALT2	-0.118875	0.159	0.798603
A4GNT	0.00766711	0.964	0.015923
AACS	-0.00351873	0.976	0.0105502
AADACL3	-0.0661785	0.479	0.319664
AADACL4	0.130026	0.116	0.935542
AAGAB	0.152383	0.0826	1.08302
AANAT	0.026514	0.817	0.0877779
AARD	-0.149627	0.0738	1.13194
AASDH	0.125437	0.14	0.853872
AATBC	0.00523652	0.97	0.0132283
AATK	0.153121	0.145	0.838632
ABCA12	-0.133323	0.144	0.841638
ABCA17P	-0.0378913	0.74	0.130768
ABCA2	0.175737	0.0512	1.29073
ABCA4	-0.0956112	0.366	0.436519
ABCA5	-0.0939739	0.286	0.543634
ABCA6	0.0406302	0.718	0.143876
ABCA8	-0.141246	0.084	1.07572
ABCB1	0.0777819	0.405	0.392545
ABCB10	-0.0746245	0.429	0.367543
ABCB11	-0.0794246	0.475	0.323306
ABCB4	-0.14759	0.0888	1.05159
ABCB5	-0.0470808	0.688	0.162412
ABCB7	-0.111402	0.272	0.565431
ABCB8	-0.00184281	0.988	0.00524306
ABCC10	0.108082	0.212	0.673664
ABCC11	0.0812854	0.402	0.395774
ABCC12	-0.0431246	0.666	0.176526
ABCC13	-0.0178811	0.87	0.0604807
ABCC2	-0.104131	0.241	0.617983
ABCC6	-0.0954523	0.289	0.539102
ABCC6P1	0.0513125	0.627	0.202732
ABCC6P2	0.128575	0.155	0.809668
ABCC8	0.059368	0.528	0.277366
ABCC9	-0.126475	0.163	0.787812
ABCD2	0.0956226	0.283	0.548214
ABCD4	-0.150493	0.0879	1.05601
ABCG2	0.0194125	0.857	0.0670192
ABCG5	0.0593352	0.579	0.237321
ABCG8	0.0872016	0.356	0.44855
ABHD10	-0.101791	0.24	0.619789
ABHD11	0.161657	0.0902	1.04479
ABHD11-AS1	-0.0477501	0.678	0.16877
ABHD12B	-0.111923	0.246	0.609065
ABHD13	-0.0615077	0.523	0.281498
ABHD16A	0.0248157	0.815	0.0888424
ABHD16B	-0.0137422	0.905	0.0433514
ABHD17A	-0.0210156	0.859	0.0660068
ABHD5	-0.15323	0.0753	1.12321
ABI1	0.145141	0.086	1.0655
ABI2	-0.0513533	0.681	0.166853
ABI3BP	-0.0685631	0.476	0.322393
ABLIM2	0.125722	0.182	0.739929
ABO	-0.154683	0.0769	1.11407
ABRA	-0.0286552	0.78	0.107905
ABTB1	-0.0262795	0.815	0.0888424
ABTB2	0.00415602	0.972	0.0123337
ACAA2	-0.0527013	0.661	0.179799
ACAD8	-0.0407816	0.724	0.140261
ACADL	-0.0804562	0.43	0.366532
ACADS	-0.0582861	0.574	0.241088
ACAN	-0.036001	0.738	0.131944
ACAP1	-0.0265165	0.804	0.094744
ACAP3	-0.125516	0.219	0.659556
ACBD4	0.0588761	0.568	0.245652
ACBD5	-0.13726	0.106	0.974694
ACCSL	-0.0948237	0.27	0.568636
ACE	-0.0930813	0.361	0.442493
ACE2	-0.101212	0.235	0.628932
ACER1	-0.0610901	0.518	0.28567
ACER2	-0.0125831	0.914	0.0390538
ACHE	-0.097351	0.281	0.551294
ACIN1	-0.15096	0.0714	1.1463
ACKR1	-0.0295548	0.803	0.0952845
ACKR2	0.0171047	0.89	0.05061
ACKR4	-0.0794085	0.374	0.427128
ACMSD	-0.0573886	0.56	0.251812
ACO1	-0.132797	0.115	0.939302
ACOD1	-0.117357	0.202	0.694649
ACOT12	0.0528754	0.594	0.226214
ACOT6	-0.0941609	0.333	0.477556
ACOT8	-0.155893	0.0536	1.27084
ACP5	-0.080613	0.374	0.427128
ACPP	-0.110251	0.196	0.707744
ACPT	-0.0788089	0.382	0.417937
ACR	-0.00535589	0.969	0.0136762
ACRBP	-0.0375153	0.735	0.133713
ACRC	-0.155103	0.0647	1.1891
ACSBG1	-0.104009	0.224	0.649752
ACSBG2	-0.0595474	0.52	0.283997
ACSF3	0.0469536	0.636	0.196543
ACSL1	-0.146984	0.0734	1.1343
ACSL6	-0.103203	0.219	0.659556
ACSM1	-0.161537	0.0551	1.25885
ACSM2B	-0.0549689	0.581	0.235824
ACSM3	-0.07679	0.407	0.390406
ACSM4	-0.114722	0.175	0.756962
ACSM5	-0.0942433	0.269	0.570248
ACSM6	-0.151198	0.0879	1.05601
ACSS1	-0.154981	0.0534	1.27246
ACSS2	0.147173	0.119	0.924453
ACTA1	-0.0860548	0.347	0.459671
ACTB	-0.149826	0.0938	1.0278
ACTC1	-0.0244093	0.835	0.0783135
ACTL10	-0.135342	0.137	0.863279
ACTL6B	-0.02087	0.846	0.0726296
ACTL7A	-0.0978985	0.264	0.578396
ACTL7B	0.0344255	0.732	0.135489
ACTL8	-0.0676358	0.563	0.249492
ACTL9	-0.055293	0.556	0.254925
ACTN2	-0.0893654	0.376	0.424812
ACTN3	0.0784949	0.418	0.378824
ACTR3	-0.0866501	0.441	0.355561
ACTR3B	-0.143495	0.0996	1.00174
ACTR5	0.00370727	0.977	0.0101054
ACTR6	0.084649	0.387	0.412289
ACTR8	0.0573361	0.565	0.247952
ACTRT1	0.102452	0.252	0.598599
ACTRT2	-0.118177	0.197	0.705534
ACVR1C	-0.158305	0.0638	1.19518
ACVR2B	0.0472313	0.667	0.175874
ACVR2B-AS1	-0.0497425	0.665	0.177178
ACVRL1	-0.112366	0.185	0.732828
ACY3	-0.122543	0.138	0.860121
ACYP2	-0.0968216	0.267	0.573489
ADAD1	-0.0487467	0.642	0.192465
ADAD2	-0.0682464	0.45	0.346787
ADAM11	-0.0520654	0.606	0.217527
ADAM12	-0.0990414	0.35	0.455932
ADAM18	-0.0776093	0.389	0.41005
ADAM2	0.0491033	0.64	0.19382
ADAM20	-0.0100631	0.939	0.0273344
ADAM20P1	-0.0620302	0.547	0.262013
ADAM21	-0.0443984	0.648	0.188425
ADAM21P1	-0.00215569	0.986	0.00612309
ADAM23	0.0553471	0.576	0.239578
ADAM29	-0.0830094	0.355	0.449772
ADAM30	0.00966157	0.937	0.0282604
ADAM32	-0.142536	0.0976	1.01055
ADAM33	-0.104676	0.265	0.576754
ADAM3A	-0.0708113	0.465	0.332547
ADAM6	-0.0358236	0.737	0.132533
ADAM7	-0.0671648	0.519	0.284833
ADAM9	-0.0337	0.748	0.126098
ADAMDEC1	-0.106961	0.208	0.681937
ADAMTS10	0.0107246	0.932	0.0305841
ADAMTS12	-0.0332008	0.75	0.124939
ADAMTS13	-0.108451	0.201	0.696804
ADAMTS14	-0.0326655	0.754	0.122629
ADAMTS15	0.0649851	0.487	0.312471
ADAMTS16	0.00068471	0.996	0.00174066
ADAMTS17	0.0513283	0.647	0.189096
ADAMTS18	-0.151772	0.0645	1.19044
ADAMTS19	-0.165986	0.0571	1.24336
ADAMTS2	-0.0844032	0.35	0.455932
ADAMTS20	-0.0420199	0.676	0.170053
ADAMTS3	-0.160349	0.0991	1.00393
ADAMTS5	0.0271132	0.8	0.09691
ADAMTS6	-0.152097	0.0816	1.08831
ADAMTS7	-0.148671	0.0685	1.16431
ADAMTS8	-0.14353	0.128	0.89279
ADAMTS9	-0.04455	0.658	0.181774
ADAMTSL1	0.0202481	0.854	0.0685421
ADAMTSL2	0.00159249	0.989	0.00480371
ADAMTSL3	0.00029955	0.998	0.000869459
ADAMTSL5	0.15459	0.0587	1.23136
ADAR	0.154797	0.0609	1.21538
ADARB2	0.0743846	0.445	0.35164
ADAT3	-0.0729726	0.421	0.375718
ADCK5	-0.0338315	0.744	0.128427
ADCY1	-0.0747569	0.429	0.367543
ADCY10	0.102443	0.263	0.580044
ADCY10P1	-0.0789206	0.373	0.428291
ADCY2	-0.0366558	0.733	0.134896
ADCY4	-0.016469	0.891	0.0501223
ADCY5	-0.0698156	0.46	0.337242
ADCY8	-0.0562369	0.595	0.225483
ADCY9	0.0374686	0.72	0.142668
ADCYAP1	-0.035243	0.742	0.129596
ADCYAP1R1	0.0118696	0.918	0.0371573
ADD2	-0.0449971	0.705	0.151811
ADGB	-0.0402111	0.728	0.137869
ADGRA1	-0.0655874	0.501	0.300162
ADGRA2	0.154934	0.0647	1.1891
ADGRA3	-0.0300498	0.776	0.110138
ADGRB1	-0.0914663	0.306	0.514279
ADGRB3	0.0211632	0.859	0.0660068
ADGRD1	-0.0088946	0.944	0.025028
ADGRE1	0.0808435	0.381	0.419075
ADGRE3	-0.0743867	0.441	0.355561
ADGRE4P	-0.0754887	0.408	0.38934
ADGRE5	-0.0554833	0.571	0.243364
ADGRF2	-0.0970002	0.257	0.590067
ADGRF3	-0.0757142	0.423	0.37366
ADGRF5	0.102129	0.262	0.581699
ADGRG3	-0.0766262	0.407	0.390406
ADGRG4	-0.0332967	0.761	0.118615
ADGRG5	-0.0584239	0.548	0.261219
ADGRG7	-0.0635685	0.52	0.283997
ADGRL3	-0.0900701	0.35	0.455932
ADGRL4	-0.130275	0.131	0.882729
ADH1A	-0.104504	0.233	0.632644
ADH1B	-0.0738147	0.429	0.367543
ADH1C	-0.170377	0.0583	1.23433
ADH4	-0.0147662	0.903	0.0443122
ADH6	-0.0143735	0.909	0.0414361
ADIG	-0.0655422	0.476	0.322393
ADIPOQ	-0.146678	0.105	0.978811
ADIPOR2	-0.127088	0.124	0.906578
ADK	0.143367	0.126	0.899629
ADM5	0.0706157	0.449	0.347754
ADO	-0.192048	0.0876	1.0575
ADORA1	-0.0908619	0.392	0.406714
ADORA3	-0.118677	0.217	0.66354
ADPRHL2	-0.0528858	0.585	0.232844
ADPRM	0.00774544	0.955	0.0199966
ADRA1A	-0.145028	0.147	0.832683
ADRA1D	-0.0612204	0.529	0.276544
ADRA2A	0.0278289	0.831	0.080399
ADRA2B	0.0567187	0.653	0.185087
ADRB1	0.164825	0.0681	1.16685
ADRB3	0.0523611	0.615	0.211125
ADSL	-0.0799287	0.362	0.441291
AEBP1	-0.0850419	0.394	0.404504
AFF1	-0.0644063	0.479	0.319664
AFF2	-0.10793	0.233	0.632644
AFF3	0.0237057	0.829	0.0814455
AFG3L1P	-0.144023	0.105	0.978811
AFM	0.0502163	0.649	0.187755
AFP	-0.0610284	0.525	0.279841
AGAP11	-0.0874253	0.324	0.489455
AGAP2	-0.0638592	0.498	0.302771
AGAP2-AS1	-0.0949021	0.32	0.49485
AGAP4	-0.131788	0.119	0.924453
AGAP9	-0.115095	0.162	0.790485
AGBL1	-0.078273	0.421	0.375718
AGBL2	-0.0233301	0.824	0.0840728
AGBL3	-0.0983761	0.347	0.459671
AGBL4	-0.0745303	0.442	0.354578
AGER	0.0987239	0.322	0.492144
AGGF1	0.173886	0.0681	1.16685
AGMO	-0.0475462	0.646	0.189767
AGO1	0.149996	0.0912	1.04001
AGO4	0.157128	0.0741	1.13018
AGPAT3	-0.120718	0.18	0.744727
AGPAT4-IT1	0.111865	0.214	0.669586
AGR3	0.0462377	0.63	0.200659
AGRP	-0.0763971	0.471	0.326979
AGT	-0.134489	0.136	0.866461
AGTR1	0.0575459	0.591	0.228413
AGTR2	-0.0269952	0.827	0.0824945
AGTRAP	-0.14114	0.0999	1.00043
AGXT	-0.0456402	0.65	0.187087
AGXT2	-0.1517	0.0746	1.12726
AHCTF1	0.128897	0.127	0.896196
AHCY	-0.091554	0.286	0.543634
AHCYL1	0.0934226	0.328	0.484126
AHDC1	-0.0255053	0.81	0.091515
AHSG	-0.103769	0.217	0.66354
AHSP	0.00490437	0.968	0.0141246
AICDA	0.13767	0.15	0.823909
AIFM2	-0.105216	0.235	0.628932
AIFM3	-0.0883819	0.308	0.511449
AIMP1	0.00972187	0.935	0.0291884
AIP	0.0938425	0.367	0.435334
AIPL1	-0.0409103	0.721	0.142065
AJAP1	-0.113738	0.255	0.59346
AK7	-0.0453864	0.709	0.149354
AK8	-0.107487	0.243	0.614394
AK9	0.0283604	0.784	0.105684
AKAP2	-0.134747	0.171	0.767004
AKAP3	-0.0747414	0.448	0.348722
AKAP4	-0.112206	0.212	0.673664
AKAP5	0.0300048	0.778	0.10902
AKAP6	-0.0929844	0.317	0.498941
AKAP9	-0.0229396	0.829	0.0814455
AKNA	0.0616704	0.523	0.281498
AKR1C1	0.00983886	0.936	0.0287242
AKR1C6P	-0.130549	0.122	0.91364
AKR7A2P1	-0.0732454	0.446	0.350665
AKT1	0.135707	0.141	0.850781
AKT1S1	-0.164279	0.0593	1.22695
AKT3	0.12721	0.145	0.838632
ALAS1	-0.0995666	0.35	0.455932
ALAS2	-0.0845148	0.468	0.329754
ALDH1L2	-0.0767255	0.394	0.404504
ALDH5A1	-0.134406	0.204	0.69037
ALDH8A1	-0.0617504	0.504	0.297569
ALDOB	0.0168465	0.885	0.0530567
ALG10	-0.144797	0.144	0.841638
ALG12	-0.0120878	0.914	0.0390538
ALG2	-0.14231	0.0943	1.02549
ALG6	0.0013433	0.992	0.00348833
ALK	-0.115821	0.334	0.476254
ALKBH5	0.0235886	0.841	0.075204
ALLC	-0.111679	0.211	0.675718
ALMS1	0.156005	0.0718	1.14388
ALMS1P1	-0.0835447	0.394	0.404504
ALOX12	-0.147632	0.0683	1.16558
ALOX12B	0.0920829	0.313	0.504456
ALOX12P2	-0.131447	0.127	0.896196
ALOX15	-0.0306851	0.796	0.0990869
ALOX15B	-0.0878341	0.394	0.404504
ALOX5	-0.0239983	0.848	0.0716041
ALOX5AP	-0.152328	0.0906	1.04287
ALOXE3	-0.048084	0.624	0.204815
ALPI	-0.0205803	0.875	0.0579919
ALPK2	0.0499222	0.612	0.213249
ALPK3	-0.0185321	0.871	0.0599818
ALPL	-0.0844672	0.351	0.454693
ALPPL2	-0.00173732	0.989	0.00480371
ALS2CR11	-0.0141268	0.899	0.0462403
ALS2CR12	-0.0928741	0.355	0.449772
ALX3	0.0147835	0.896	0.047692
ALX4	0.0181457	0.874	0.0584886
AMBN	-0.137965	0.108	0.966576
AMBP	-0.0317777	0.76	0.119186
AMBRA1	-0.117574	0.28	0.552842
AMD1	-0.142185	0.0807	1.09313
AMDHD1	0.131194	0.118	0.928118
AMDHD2	0.0590977	0.564	0.248721
AMELX	-0.038344	0.711	0.14813
AMELY	0.0237637	0.827	0.0824945
AMER2	-0.07297	0.425	0.371611
AMER3	0.0546598	0.652	0.185752
AMH	-0.0152339	0.903	0.0443122
AMIGO1	-0.0317616	0.775	0.110698
AMIGO2	0.0458359	0.651	0.186419
AMIGO3	-0.026845	0.801	0.0963675
AMN	0.0753324	0.436	0.360514
AMOTL1	-0.107587	0.212	0.673664
AMOTL2	0.0125344	0.922	0.0352691
AMPD1	-0.0564038	0.587	0.231362
AMPH	-0.126014	0.192	0.716699
AMTN	-0.0113443	0.92	0.0362122
AMY1B	-0.142923	0.168	0.774691
AMY2A	0.157166	0.0748	1.1261
AMY2B	-0.0822074	0.372	0.429457
AMZ1	-0.0918762	0.432	0.364516
AMZ2	0.0995755	0.307	0.512862
ANAPC13	-0.00194259	0.988	0.00524306
ANAPC15	-0.16186	0.0672	1.17263
ANAPC2	-0.101341	0.248	0.605548
ANAPC7	0.0887769	0.319	0.496209
ANGPT2	-0.10783	0.215	0.667562
ANGPT4	0.0214126	0.857	0.0670192
ANGPTL1	-0.114671	0.173	0.761954
ANGPTL2	-0.103605	0.278	0.555955
ANGPTL3	-0.0434764	0.691	0.160522
ANGPTL5	-0.070813	0.48	0.318759
ANGPTL6	0.131506	0.114	0.943095
ANGPTL7	-0.0957436	0.29	0.537602
ANGPTL8	-0.0720311	0.502	0.299296
ANKEF1	-0.169114	0.0724	1.14026
ANKFN1	-0.0557131	0.634	0.197911
ANKFY1	-0.168035	0.0803	1.09528
ANKH	-0.121803	0.198	0.703335
ANKHD1-EIF4EBP3	0.0795397	0.393	0.405607
ANKK1	0.0274834	0.799	0.0974532
ANKMY2	0.103513	0.233	0.632644
ANKRD13B	0.0184293	0.866	0.0624821
ANKRD13C	0.037991	0.712	0.14752
ANKRD13D	-0.0947554	0.332	0.478862
ANKRD18A	0.158083	0.0604	1.21896
ANKRD18DP	0.0164296	0.887	0.0520764
ANKRD2	-0.122907	0.212	0.673664
ANKRD20A2	-0.115882	0.183	0.737549
ANKRD20A3	-0.163487	0.0672	1.17263
ANKRD20A4	-0.06792	0.476	0.322393
ANKRD20A8P	-0.153415	0.0659	1.18111
ANKRD23	-0.123881	0.163	0.787812
ANKRD24	0.128425	0.122	0.91364
ANKRD26	0.0145399	0.902	0.0447935
ANKRD30A	-0.133247	0.133	0.876148
ANKRD30BL	-0.0226472	0.831	0.080399
ANKRD30BP2	0.0023427	0.985	0.00656377
ANKRD31	-0.0770423	0.39	0.408935
ANKRD33B	-0.0818865	0.388	0.411168
ANKRD34A	0.0927599	0.345	0.462181
ANKRD34B	0.124888	0.145	0.838632
ANKRD34C	-0.122191	0.142	0.847712
ANKRD34C-AS1	-0.0403884	0.722	0.141463
ANKRD35	-0.0411148	0.767	0.115205
ANKRD36BP1	-0.0961892	0.311	0.50724
ANKRD42	-0.0754285	0.434	0.36251
ANKRD44	0.0771375	0.443	0.353596
ANKRD45	-0.0316107	0.766	0.115771
ANKRD46	-0.170946	0.0519	1.28483
ANKRD49	-0.111959	0.2	0.69897
ANKRD52	0.0721685	0.475	0.323306
ANKRD53	-0.0382564	0.7	0.154902
ANKRD55	-0.0728106	0.428	0.368556
ANKS3	0.124624	0.142	0.847712
ANKS4B	-0.101463	0.255	0.59346
ANKS6	-0.118839	0.202	0.694649
ANKUB1	-0.0812188	0.383	0.416801
ANKZF1	-0.160302	0.0516	1.28735
ANO3	-0.154267	0.0803	1.09528
ANO4	0.0629307	0.528	0.277366
ANO5	0.0722505	0.428	0.368556
ANO7	-0.138691	0.126	0.899629
ANO8	0.144958	0.0939	1.02733
ANOS1	0.116714	0.254	0.595166
ANP32A	0.0231022	0.847	0.0721166
ANP32C	-0.0762266	0.568	0.245652
ANP32D	0.0133138	0.915	0.0385789
ANP32E	0.08494	0.327	0.485452
ANXA13	0.0370159	0.734	0.134304
ANXA2P1	0.0929304	0.294	0.531653
ANXA2P3	-0.0362549	0.741	0.130182
ANXA4	0.0902484	0.356	0.44855
AOAH	0.00238979	0.985	0.00656377
AOC2	-0.0730205	0.493	0.307153
AOC3	-0.0111449	0.927	0.0329203
AP1AR	-0.0790932	0.401	0.396856
AP1G1	-0.0710092	0.48	0.318759
AP1M1	0.159384	0.0616	1.21042
AP1S3	-0.0469018	0.628	0.20204
AP3B1	0.00453727	0.971	0.0127808
AP3B2	0.0044368	0.973	0.0118872
AP3D1	0.0896695	0.351	0.454693
AP3S1	0.019672	0.878	0.0565055
AP5B1	0.0863468	0.402	0.395774
APBA1	-0.073781	0.503	0.298432
APBA2	-0.09238	0.348	0.458421
APBB1	-0.0466349	0.664	0.177832
APC	-0.0529588	0.595	0.225483
APC2	0.067107	0.462	0.335358
APCDD1	0.116804	0.282	0.549751
APCS	-0.0635542	0.49	0.309804
APEH	0.033815	0.766	0.115771
APH1A	-0.114539	0.183	0.737549
APIP	0.147681	0.12	0.920819
APLF	-0.0551513	0.634	0.197911
APLN	0.0132296	0.907	0.0423927
APLNR	-0.129079	0.136	0.866461
APOA1	-0.0238761	0.838	0.076756
APOA2	-0.0402722	0.683	0.165579
APOA4	-0.0756128	0.422	0.374688
APOA5	0.050885	0.602	0.220404
APOB	-0.0627304	0.53	0.275724
APOBEC1	0.0523891	0.579	0.237321
APOBEC2	0.0620422	0.573	0.241845
APOBEC3A	-0.0671351	0.469	0.328827
APOBEC3C	0.0106607	0.929	0.0319843
APOBEC3H	-0.0974186	0.272	0.565431
APOBEC4	-0.132408	0.183	0.737549
APOC2	-0.00024962	0.999	0.000434512
APOC3	-0.13839	0.1	1
APOC4	-0.148697	0.0798	1.098
APOD	-0.144093	0.117	0.931814
APOF	-0.0990788	0.273	0.563837
APOH	0.0955387	0.285	0.545155
APOL1	-0.0465696	0.636	0.196543
APOL2	0.151834	0.0813	1.08991
APOL5	-0.0182569	0.866	0.0624821
APOL6	-0.148591	0.0956	1.01954
APOLD1	-0.134865	0.117	0.931814
APOM	0.0135778	0.91	0.0409586
AQP1	-0.11561	0.213	0.67162
AQP10	-0.1156	0.288	0.540608
AQP12A	-0.144929	0.0709	1.14935
AQP2	-0.0364652	0.72	0.142668
AQP4	-0.158629	0.0812	1.09044
AQP5	0.0577243	0.585	0.232844
AQP7	-0.117647	0.166	0.779892
AQP7P1	-0.150685	0.1	1
AQP8	0.0226544	0.837	0.0772745
AQP9	-0.133951	0.105	0.978811
AR	-0.06052	0.518	0.28567
ARCN1	-0.172278	0.0818	1.08725
AREG	-0.0111289	0.922	0.0352691
ARF6	0.102804	0.232	0.634512
ARFGEF3	0.00223117	0.985	0.00656377
ARFIP2	-0.0502445	0.642	0.192465
ARFRP1	-0.141803	0.0963	1.01637
ARG1	-0.0452	0.648	0.188425
ARGFX	0.0604457	0.529	0.276544
ARGFXP2	-0.0590711	0.561	0.251037
ARHGAP11B	0.0985675	0.288	0.540608
ARHGAP15	-0.0605834	0.587	0.231362
ARHGAP20	-0.0746775	0.459	0.338187
ARHGAP22	0.0358798	0.768	0.114639
ARHGAP26	0.0482465	0.66	0.180456
ARHGAP28	0.157466	0.055	1.25964
ARHGAP31	0.135806	0.0999	1.00043
ARHGAP36	-0.107091	0.223	0.651695
ARHGAP40	-0.0449214	0.641	0.193142
ARHGAP42	-0.155761	0.0521	1.28316
ARHGAP45	0.0594677	0.558	0.253366
ARHGAP5	0.0365533	0.74	0.130768
ARHGAP6	0.0492443	0.69	0.161151
ARHGAP9	-0.0676336	0.497	0.303644
ARHGDIG	0.0915709	0.354	0.450997
ARHGEF1	0.127172	0.176	0.754487
ARHGEF10L	-0.131736	0.108	0.966576
ARHGEF15	-0.0147767	0.919	0.0366845
ARHGEF17	0.00864428	0.942	0.0259491
ARHGEF26	-0.0517645	0.6	0.221849
ARHGEF38	0.00629819	0.958	0.0186345
ARHGEF3-AS1	-0.078353	0.398	0.400117
ARHGEF40	0.0309402	0.766	0.115771
ARHGEF7	-0.0460487	0.63	0.200659
ARHGEF9	0.0166931	0.887	0.0520764
ARID3C	-0.0765109	0.469	0.328827
ARID5A	-0.0703732	0.446	0.350665
ARIH2	-0.0913679	0.301	0.521434
ARL10	-0.0169603	0.88	0.0555173
ARL11	-0.121697	0.148	0.829738
ARL13A	-0.0607562	0.513	0.289883
ARL14EP	-0.114961	0.31	0.508638
ARL14EPL	0.135982	0.164	0.785156
ARL17A	0.0301666	0.776	0.110138
ARL2BP	0.07169	0.439	0.357535
ARL5C	-0.119619	0.182	0.739929
ARL8A	0.090966	0.319	0.496209
ARL9	-0.0420436	0.696	0.157391
ARMC2	0.0197475	0.862	0.0644927
ARMC3	0.00725633	0.955	0.0199966
ARMC4	-0.0415665	0.684	0.164944
ARMC8	0.0955071	0.291	0.536107
ARMC9	0.0131468	0.922	0.0352691
ARMCX1	-0.128312	0.135	0.869666
ARMCX4	-0.0834976	0.35	0.455932
ARMCX5	0.0543402	0.587	0.231362
ARMS2	-0.050635	0.61	0.21467
ARNT	0.148712	0.0793	1.10073
ARNTL2	-0.0285461	0.795	0.0996329
ARPC1B	0.117432	0.198	0.703335
ARPC4	-0.114082	0.202	0.694649
ARPP21	-0.155749	0.0508	1.29414
ARR3	-0.0520839	0.587	0.231362
ARRDC1	-0.132661	0.129	0.88941
ARRDC3-AS1	-0.0387146	0.784	0.105684
ARRDC5	-0.0145811	0.901	0.0452752
ARSE	0.0385842	0.727	0.138466
ARSF	-0.140525	0.094	1.02687
ARSG	0.0851045	0.38	0.420216
ARSH	-0.0455691	0.638	0.195179
ARSI	0.00556839	0.964	0.015923
ART1	0.0442262	0.694	0.158641
ART3	0.0138761	0.913	0.0395292
ART4	-0.0250328	0.82	0.0861861
ART5	0.0732165	0.422	0.374688
ARVCF	-0.11202	0.276	0.559091
ARX	0.0583294	0.536	0.270835
ASAH2	-0.14206	0.108	0.966576
ASAH2B	-0.0956595	0.373	0.428291
ASAP1-IT1	0.0620393	0.608	0.216096
ASB10	-0.0321994	0.762	0.118045
ASB11	-0.132452	0.114	0.943095
ASB12	0.0664927	0.489	0.310691
ASB14	-0.138486	0.127	0.896196
ASB15	-0.0852108	0.34	0.468521
ASB16	-0.00950385	0.935	0.0291884
ASB17	0.023845	0.827	0.0824945
ASB18	-0.0747624	0.411	0.386158
ASB4	-0.0888472	0.376	0.424812
ASB5	-0.0936451	0.283	0.548214
ASB8	0.083567	0.398	0.400117
ASCL1	0.0885225	0.334	0.476254
ASCL3	-0.102172	0.259	0.5867
ASCL4	-0.0538433	0.631	0.199971
ASGR2	-0.0638934	0.528	0.277366
ASH1L	0.0757899	0.441	0.355561
ASH2L	0.0376383	0.712	0.14752
ASIC1	-0.081238	0.365	0.437707
ASIC2	-0.123644	0.185	0.732828
ASIC3	-0.0346887	0.732	0.135489
ASIC5	-0.0422445	0.686	0.163676
ASIP	-0.0911849	0.337	0.47237
ASMT	-0.0507821	0.593	0.226945
ASMTL-AS1	0.00994341	0.938	0.0277972
ASNA1	-0.013362	0.922	0.0352691
ASPDH	-0.0486693	0.62	0.207608
ASPG	-0.0836242	0.449	0.347754
ASPHD2	-0.0018569	0.988	0.00524306
ASPM	0.00623535	0.96	0.0177288
ASPN	-0.0970207	0.299	0.524329
ASPRV1	-0.0215865	0.852	0.0695604
ASTL	-0.0781831	0.388	0.411168
ASTN1	-0.0874692	0.339	0.4698
ASXL3	-0.04285	0.661	0.179799
ASZ1	-0.0251246	0.818	0.0872467
ATAD2B	0.157036	0.0587	1.23136
ATAD3C	-0.0181688	0.869	0.0609802
ATAD5	-0.155698	0.0723	1.14086
ATAT1	0.0680272	0.463	0.334419
ATCAY	-0.0117088	0.925	0.0338583
ATF5	0.0509333	0.727	0.138466
ATF7	-0.055469	0.556	0.254925
ATF7IP	0.0584287	0.563	0.249492
ATG12	0.14066	0.12	0.920819
ATG13	-0.0857254	0.401	0.396856
ATG14	-0.0233687	0.833	0.079355
ATG2A	0.0203238	0.852	0.0695604
ATG2B	-0.119757	0.162	0.790485
ATG9B	-0.0278409	0.798	0.0979971
ATIC	-0.155343	0.0675	1.1707
ATL2	0.0571824	0.596	0.224754
ATMIN	0.16266	0.114	0.943095
ATN1	0.0271494	0.796	0.0990869
ATOH1	-0.0872867	0.383	0.416801
ATOH7	-0.0370573	0.732	0.135489
ATOH8	-0.0574191	0.591	0.228413
ATP10A	-0.133825	0.114	0.943095
ATP10B	-0.0912361	0.347	0.459671
ATP10D	-0.124539	0.131	0.882729
ATP11A	-0.0901274	0.312	0.505845
ATP11AUN	0.0291049	0.784	0.105684
ATP12A	0.093923	0.391	0.407823
ATP13A2	-0.172489	0.0685	1.16431
ATP13A4	-0.0612788	0.509	0.293282
ATP13A5	-0.0924253	0.306	0.514279
ATP1A2	-0.0175343	0.886	0.0525663
ATP1A3	-0.0173118	0.884	0.0535477
ATP1A4	-0.0427862	0.696	0.157391
ATP1B1	0.0484363	0.617	0.209715
ATP1B2	-0.129567	0.138	0.860121
ATP1B4	0.0237283	0.85	0.0705811
ATP2A1	0.127447	0.138	0.860121
ATP2B1	-0.0412222	0.685	0.164309
ATP2B2	-0.121968	0.139	0.856985
ATP2B3	-0.0891427	0.369	0.432974
ATP4A	0.0492175	0.637	0.195861
ATP5B	0.0458995	0.64	0.19382
ATP5J	0.150054	0.0783	1.10624
ATP5O	0.0809925	0.46	0.337242
ATP6AP1L	0.135196	0.106	0.974694
ATP6V0A4	-0.14063	0.112	0.950782
ATP6V0D2	-0.152281	0.117	0.931814
ATP6V1C2	-0.0793781	0.416	0.380907
ATP6V1G3	0.0344126	0.739	0.131356
ATP7A	0.128898	0.131	0.882729
ATP8A1	-0.0583036	0.548	0.261219
ATP8A2	-0.142374	0.106	0.974694
ATP8B4	-0.0221074	0.852	0.0695604
ATP8B5P	-0.0708421	0.465	0.332547
ATR	-0.132558	0.101	0.995679
ATRNL1	0.0334081	0.754	0.122629
ATXN10	0.147302	0.0753	1.12321
ATXN2L	0.165652	0.0537	1.27003
ATXN3	-0.051717	0.618	0.209012
ATXN3L	-0.0294817	0.789	0.102923
ATXN7	0.0238443	0.832	0.0798767
ATXN7L1	-0.00914401	0.939	0.0273344
ATXN7L3	0.130385	0.123	0.910095
ATXN7L3B	-0.109224	0.239	0.621602
ATXN8OS	-0.0427031	0.7	0.154902
AURKAPS1	-0.040336	0.733	0.134896
AURKC	-0.101724	0.26	0.585027
AVIL	-0.0746117	0.445	0.35164
AVP	-0.066186	0.494	0.306273
AVPR1A	-0.109278	0.24	0.619789
AVPR1B	-0.100179	0.268	0.571865
AVPR2	0.0889216	0.343	0.464706
AWAT1	-0.00710323	0.952	0.0213631
AWAT2	0.0340527	0.737	0.132533
AXDND1	-0.025391	0.847	0.0721166
AZGP1	0.0365495	0.757	0.120904
AZIN2	0.136286	0.15	0.823909
AZU1	0.147994	0.0779	1.10846
B3GALNT2	0.167015	0.0529	1.27654
B3GALT1	0.0869689	0.347	0.459671
B3GALT2	-0.0218085	0.847	0.0721166
B3GALT5	-0.0152781	0.907	0.0423927
B3GALT5-AS1	0.0346282	0.741	0.130182
B3GAT1	-0.115567	0.171	0.767004
B3GAT2	-0.0537506	0.58	0.236572
B3GNT4	-0.0355119	0.724	0.140261
B3GNT5	0.118094	0.251	0.600326
B3GNT6	-0.0259769	0.853	0.069051
B3GNT7	0.0277488	0.828	0.0819697
B3GNT8	-0.0361076	0.766	0.115771
B3GNT9	0.0646889	0.545	0.263603
B4GALNT2	-0.0272462	0.798	0.0979971
B4GALNT3	-0.111374	0.213	0.67162
B4GALT2	-0.0734151	0.433	0.363512
B4GALT3	0.137791	0.162	0.790485
B9D2	-0.14805	0.0955	1.02
BAALC	-0.0538644	0.601	0.221126
BAAT	-0.0317914	0.762	0.118045
BACE1	0.0179504	0.872	0.0594835
BACE2-IT1///PLAC4	-0.0768566	0.423	0.37366
BACH1	0.034766	0.738	0.131944
BACH2	-0.140535	0.093	1.03152
BAG2	0.153858	0.0775	1.1107
BAGE	-0.0486412	0.628	0.20204
BAGE2	-0.075738	0.451	0.345823
BAGE3	-0.0408803	0.712	0.14752
BAGE4	-0.107708	0.235	0.628932
BAGE5	-0.0289547	0.8	0.09691
BAHD1	-0.124089	0.177	0.752027
BAIAP2L2	0.118452	0.209	0.679854
BAIAP3	-0.101783	0.291	0.536107
BANK1	-0.0332567	0.765	0.116339
BARHL1	-0.0835827	0.37	0.431798
BARHL2	-0.0520846	0.618	0.209012
BASP1P1	0.0355661	0.764	0.116907
BATF2	0.0967856	0.279	0.554396
BAZ2A	-0.00212	0.986	0.00612309
BBC3	0.0968382	0.395	0.403403
BBOX1	-0.141364	0.0887	1.05208
BBS10	0.130105	0.112	0.950782
BBS12	0.129027	0.159	0.798603
BBS5	0.151473	0.133	0.876148
BBX	-0.109589	0.209	0.679854
BCAR4	-0.0426385	0.684	0.164944
BCAS2	-0.0469255	0.678	0.16877
BCAS3	0.0437712	0.655	0.183759
BCL2A1	0.1645	0.0767	1.1152
BCL2L1	-0.153492	0.0606	1.21753
BCL2L13	0.114875	0.169	0.772113
BCL2L15	0.0465454	0.66	0.180456
BCL6B	0.111441	0.289	0.539102
BCL9L	0.0888766	0.362	0.441291
BCO1	0.0506342	0.63	0.200659
BCO2	-0.0196584	0.857	0.0670192
BCRP3	-0.0651098	0.499	0.301899
BDH2	-0.00058917	0.996	0.00174066
BDNF-AS	-0.103989	0.215	0.667562
BEND2	-0.0850783	0.336	0.473661
BEND4	-0.134851	0.0968	1.01412
BEND5	-0.1294	0.111	0.954677
BEND6	0.0809636	0.362	0.441291
BEST1	-0.0128771	0.913	0.0395292
BEST2	0.0519087	0.623	0.205512
BEST3	-0.106394	0.298	0.525784
BEST4	-0.0181662	0.887	0.0520764
BET1	-0.0933715	0.374	0.427128
BEX4	-0.102378	0.314	0.50307
BFSP2	-0.090315	0.323	0.490797
BGLAP	-0.063781	0.494	0.306273
BGN	-0.0445171	0.648	0.188425
BHLHA15	-0.0519961	0.587	0.231362
BHLHE22	-0.0166427	0.901	0.0452752
BHLHE23	-0.0474512	0.643	0.191789
BHMT	0.00895851	0.94	0.0268721
BHMT2	0.014451	0.903	0.0443122
BICC1	-0.128668	0.151	0.821023
BICD1	0.15439	0.0536	1.27084
BICDL1	0.013174	0.915	0.0385789
BIN2	0.0466784	0.669	0.174574
BIN3	-0.098365	0.265	0.576754
BIN3-IT1	-0.12455	0.179	0.747147
BIRC8	0.0314006	0.767	0.115205
BLACAT1	-0.0272854	0.83	0.0809219
BLID	-0.0814147	0.363	0.440093
BLK	0.0519201	0.624	0.204815
BLNK	-0.129109	0.172	0.764472
BLOC1S2	-0.135726	0.119	0.924453
BLOC1S3	-0.124619	0.159	0.798603
BLVRB	0.111077	0.299	0.524329
BMF	0.122152	0.237	0.625252
BMI1	-0.0537006	0.6	0.221849
BMP10	0.0128974	0.911	0.0404816
BMP15	-0.0160116	0.887	0.0520764
BMP2K	0.0928671	0.319	0.496209
BMP3	0.037194	0.708	0.149967
BMP8A	-0.111937	0.204	0.69037
BMPER	-0.155218	0.0589	1.22988
BMS1	0.0436293	0.666	0.176526
BMS1P4	-0.0484166	0.627	0.202732
BMS1P6	-0.00974399	0.933	0.0301184
BMT2	-0.0481364	0.647	0.189096
BMX	-0.132269	0.102	0.9914
BNIP2	0.0272191	0.793	0.100727
BNIPL	0.0906839	0.325	0.488117
BOC	-0.0668535	0.496	0.304518
BOD1L1	-0.033389	0.758	0.120331
BOLA2B	0.0739229	0.481	0.317855
BOLA3	-0.151909	0.0616	1.21042
BOLL	-0.132265	0.164	0.785156
BORCS5	0.0322722	0.751	0.12436
BORCS8-MEF2B	-0.0659197	0.472	0.326058
BPI	-0.00965736	0.934	0.0296531
BPIFA1	0.00282114	0.983	0.00744648
BPIFA2	-0.0834528	0.375	0.425969
BPIFA3	-0.0438604	0.677	0.169411
BPIFA4P	-0.100084	0.302	0.519993
BPIFB1	-0.0333207	0.743	0.129011
BPIFB3	-0.102403	0.27	0.568636
BPIFB4	0.0107337	0.929	0.0319843
BPIFB6	-0.0403276	0.688	0.162412
BPIFC	-0.0567209	0.582	0.235077
BPY2	-0.0939296	0.296	0.528708
BPY2B	0.00240177	0.984	0.0070049
BPY2C	-0.0227344	0.839	0.076238
BRAP	-0.0342196	0.743	0.129011
BRCA2	-0.0797185	0.39	0.408935
BRCC3	0.185872	0.0747	1.12668
BRD3	-0.14013	0.103	0.987163
BRD8	-0.0181701	0.873	0.0589858
BRDT	-0.0938328	0.367	0.435334
BRDTP1	-0.06888	0.59	0.229148
BREA2	0.00147701	0.991	0.00392635
BRF1	-0.151659	0.0752	1.12378
BRINP1	-0.0759053	0.407	0.390406
BRINP2	-0.104669	0.33	0.481486
BROX	0.0782834	0.432	0.364516
BRPF3	0.00610616	0.96	0.0177288
BRS3	0.0484232	0.625	0.20412
BRSK2	0.149082	0.0732	1.13549
BSND	-0.0176727	0.872	0.0594835
BSPH1	0.0139895	0.904	0.0438316
BSPRY	-0.015457	0.892	0.0496351
BST1	0.00474994	0.972	0.0123337
BSX	-0.0539254	0.574	0.241088
BTAF1	-0.141371	0.0991	1.00393
BTBD16	-0.166461	0.0646	1.18977
BTBD17	0.0411962	0.697	0.156767
BTBD18	-0.0199281	0.871	0.0599818
BTBD3	0.128607	0.119	0.924453
BTBD6	0.00051971	0.997	0.00130484
BTBD8	-0.0854185	0.334	0.476254
BTBD9	-0.0927122	0.283	0.548214
BTD	0.132035	0.188	0.725842
BTF3	-0.12331	0.154	0.812479
BTF3P11	-0.0611476	0.512	0.29073
BTG4	0.0378785	0.72	0.142668
BTK	0.0287424	0.798	0.0979971
BTLA	-0.0830018	0.388	0.411168
BTN1A1	-0.0543635	0.58	0.236572
BTN2A2	0.101299	0.272	0.565431
BTN3A1	-0.121196	0.212	0.673664
BTN3A3	0.0441536	0.656	0.183096
BTNL10	0.160392	0.0762	1.11805
BTNL3	-0.129724	0.161	0.793174
BTNL8	-0.053417	0.603	0.219683
BTRC	-0.0976999	0.278	0.555955
BUB1B	-0.0141281	0.912	0.0400052
BUD13	-0.0456637	0.662	0.179142
BUD31	-0.0264926	0.808	0.0925886
BYSL	-0.0658605	0.535	0.271646
C10orf105	-0.0700312	0.457	0.340084
C10orf11	-0.0970229	0.367	0.435334
C10orf111	-0.0764636	0.397	0.401209
C10orf113	-0.0491075	0.67	0.173925
C10orf12	0.0745725	0.436	0.360514
C10orf120	-0.0799104	0.37	0.431798
C10orf128	0.0761592	0.42	0.376751
C10orf131	0.0711014	0.456	0.341035
C10orf142	-0.0141874	0.899	0.0462403
C10orf53	-0.105627	0.215	0.667562
C10orf54	-0.0341069	0.74	0.130768
C10orf55	0.0452931	0.646	0.189767
C10orf62	-0.0233585	0.827	0.0824945
C10orf67	-0.10337	0.298	0.525784
C10orf82	-0.0976065	0.34	0.468521
C10orf90	0.0580119	0.558	0.253366
C10orf91	0.0772276	0.387	0.412289
C10orf95	-0.128552	0.121	0.917215
C10orf99	-0.0398111	0.71	0.148742
C11orf16	0.0370664	0.712	0.14752
C11orf21	-0.124368	0.166	0.779892
C11orf31	0.0211719	0.861	0.0649968
C11orf40	-0.150348	0.0706	1.1512
C11orf42	0.0094981	0.941	0.0264104
C11orf44	-0.0844785	0.34	0.468521
C11orf45	0.0606424	0.553	0.257275
C11orf49	0.0951697	0.398	0.400117
C11orf52	-0.147941	0.0865	1.06298
C11orf53	0.00444278	0.973	0.0118872
C11orf57	-0.119134	0.211	0.675718
C11orf58	-0.0386607	0.704	0.152427
C11orf80	0.140074	0.108	0.966576
C11orf84	-0.113055	0.176	0.754487
C11orf86	-0.0924492	0.373	0.428291
C11orf87	0.00905311	0.938	0.0277972
C11orf88	0.0851879	0.349	0.457175
C11orf91	0.0411881	0.684	0.164944
C11orf95	-0.0987145	0.383	0.416801
C11orf96	-0.131116	0.126	0.899629
C12orf40	-0.076252	0.492	0.308035
C12orf42	0.0190523	0.86	0.0655015
C12orf45	-0.0436927	0.702	0.153663
C12orf49	0.142452	0.106	0.974694
C12orf50	0.063873	0.544	0.264401
C12orf60	0.123517	0.149	0.826814
C12orf71	-0.0587819	0.584	0.233587
C12orf73	0.134971	0.136	0.866461
C12orf74	-0.070664	0.46	0.337242
C12orf77	-0.0518619	0.665	0.177178
C14orf105	-0.00407876	0.973	0.0118872
C14orf119	-0.0332979	0.746	0.127261
C14orf177	-0.0207464	0.862	0.0644927
C14orf178	-0.12028	0.153	0.815309
C14orf180	0.0784261	0.397	0.401209
C14orf39	-0.0770441	0.415	0.381952
C14orf93	0.123252	0.17	0.769551
C15orf53	-0.127112	0.12	0.920819
C15orf54	0.0579178	0.559	0.252588
C15orf56	-0.159208	0.0523	1.2815
C15orf59	-0.0752088	0.429	0.367543
C15orf62	-0.037807	0.741	0.130182
C16orf47	-0.0942402	0.317	0.498941
C16orf70	-0.0355831	0.739	0.131356
C16orf71	0.128342	0.135	0.869666
C16orf78	0.00131474	0.991	0.00392635
C16orf89	-0.0897557	0.367	0.435334
C16orf90	-0.0411343	0.676	0.170053
C16orf96	-0.102597	0.247	0.607303
C17orf102	-0.085168	0.39	0.408935
C17orf105	0.0284247	0.81	0.091515
C17orf107	-0.0751286	0.454	0.342944
C17orf47	-0.00773455	0.948	0.0231917
C17orf50	-0.0869388	0.322	0.492144
C17orf51	-0.0170134	0.877	0.0570004
C17orf64	-0.0689662	0.472	0.326058
C17orf67	0.0842585	0.349	0.457175
C17orf74	-0.0108285	0.94	0.0268721
C17orf75	0.080692	0.46	0.337242
C17orf77	-0.0498429	0.675	0.170696
C17orf78	-0.135252	0.148	0.829738
C17orf82	-0.144277	0.0796	1.09909
C17orf89	-0.0424914	0.706	0.151195
C17orf98	-0.0115166	0.92	0.0362122
C17orf99	-0.127491	0.165	0.782516
C18orf12	-0.0497597	0.653	0.185087
C18orf21	0.105166	0.302	0.519993
C19orf12	-0.105811	0.224	0.649752
C19orf18	0.145373	0.0802	1.09583
C19orf24	-0.0962555	0.291	0.536107
C19orf25	-0.0752667	0.418	0.378824
C19orf35	-0.0272644	0.805	0.0942041
C19orf38	0.0516481	0.585	0.232844
C19orf44	-0.0417321	0.678	0.16877
C19orf45	-0.0344209	0.753	0.123205
C19orf54	0.0632209	0.604	0.218963
C19orf67	-0.0264079	0.815	0.0888424
C19orf68	0.0565427	0.601	0.221126
C19orf71	-0.0578203	0.587	0.231362
C19orf81	-0.0241594	0.824	0.0840728
C19orf84	-0.0393121	0.692	0.159894
C1D	0.0743327	0.45	0.346787
C1GALT1C1L	-0.106748	0.22	0.657577
C1orf100	-0.105433	0.249	0.603801
C1orf101	-0.0472287	0.662	0.179142
C1orf105	-0.0860671	0.342	0.465974
C1orf111	-0.0222011	0.837	0.0772745
C1orf122	-0.0183671	0.877	0.0570004
C1orf132	-0.0870891	0.347	0.459671
C1orf137	0.0526407	0.603	0.219683
C1orf140	0.0433889	0.662	0.179142
C1orf146	-0.0282709	0.787	0.104025
C1orf158	-0.0491268	0.642	0.192465
C1orf159	-0.0363152	0.73	0.136677
C1orf162	0.0188537	0.869	0.0609802
C1orf168	0.0629681	0.504	0.297569
C1orf185	0.0120702	0.92	0.0362122
C1orf186	0.0297767	0.772	0.112383
C1orf204	-0.116091	0.215	0.667562
C1orf21	-0.134629	0.226	0.645892
C1orf226	-0.0688573	0.446	0.350665
C1orf229	0.120354	0.162	0.790485
C1orf27	-0.0635641	0.513	0.289883
C1orf54	-0.0226112	0.845	0.0731433
C1orf61	0.121463	0.253	0.596879
C1orf64	-0.0435047	0.676	0.170053
C1orf68	-0.102278	0.27	0.568636
C1orf87	0.0784698	0.392	0.406714
C1orf94	-0.120164	0.188	0.725842
C1QA	0.00913892	0.952	0.0213631
C1QB	0.0302507	0.806	0.093665
C1QL2	-0.0540659	0.602	0.220404
C1QL3	0.0481889	0.617	0.209715
C1QTNF1	-0.159877	0.0564	1.24872
C1QTNF2	-0.0443814	0.654	0.184422
C1QTNF3	-0.0890454	0.324	0.489455
C1QTNF4	-0.123187	0.264	0.578396
C1QTNF5	-0.125777	0.201	0.696804
C1QTNF7	-0.00481028	0.968	0.0141246
C1QTNF8	-0.0816662	0.362	0.441291
C1QTNF9	-0.0669422	0.473	0.325139
C1QTNF9B-AS1	-0.0835993	0.359	0.444906
C1RL-AS1	0.0188706	0.864	0.0634863
C2	-0.136014	0.213	0.67162
C20orf141	0.017144	0.88	0.0555173
C20orf144	-0.0389004	0.717	0.144481
C20orf173	0.0207617	0.854	0.0685421
C20orf181	0.0206874	0.863	0.0639892
C20orf194	-0.15694	0.0576	1.23958
C20orf203	-0.0583509	0.561	0.251037
C20orf78	-0.109434	0.192	0.716699
C20orf85	0.137044	0.15	0.823909
C20orf96	0.121247	0.189	0.723538
C21orf59	0.104318	0.236	0.627088
C21orf62	-0.127796	0.184	0.735182
C21orf91	-0.12342	0.199	0.701147
C21orf91-OT1	0.0299707	0.79	0.102373
C22orf15	-0.100901	0.276	0.559091
C22orf23	0.125362	0.259	0.5867
C22orf24	-0.0857133	0.381	0.419075
C22orf29	-0.00099442	0.994	0.00261362
C22orf31	0.0182165	0.869	0.0609802
C22orf42	-0.0646975	0.494	0.306273
C2CD2L	-0.00822286	0.944	0.025028
C2CD3	-0.0404366	0.722	0.141463
C2CD4A	0.00139417	0.992	0.00348833
C2CD4C	-0.0910299	0.35	0.455932
C2CD4D	-0.029723	0.774	0.111259
C2orf16	0.00507528	0.967	0.0145735
C2orf27A	-0.125426	0.147	0.832683
C2orf27B	-0.0828313	0.348	0.458421
C2orf40	-0.141742	0.0861	1.065
C2orf48	-0.0109581	0.934	0.0296531
C2orf50	-0.146235	0.0904	1.04383
C2orf54	-0.024503	0.819	0.0867161
C2orf57	0.0565885	0.566	0.247184
C2orf61	-0.132489	0.151	0.821023
C2orf66	0.108667	0.257	0.590067
C2orf70	-0.0888788	0.333	0.477556
C2orf73	0.0287158	0.801	0.0963675
C2orf78	-0.0694684	0.47	0.327902
C2orf80	-0.159971	0.0975	1.011
C2orf81	-0.0804105	0.363	0.440093
C2orf83	-0.0076985	0.948	0.0231917
C2orf88	0.13277	0.155	0.809668
C3	-0.0969093	0.294	0.531653
C3AR1	0.0391877	0.739	0.131356
C3orf20	0.023403	0.829	0.0814455
C3orf22	0.129564	0.128	0.89279
C3orf30	-0.103088	0.287	0.542118
C3orf33	0.0462623	0.668	0.175224
C3orf35	0.168062	0.113	0.946922
C3orf36	-0.123624	0.174	0.759451
C3orf49	0.0489929	0.64	0.19382
C3orf56	-0.102042	0.264	0.578396
C3orf67	-0.0649424	0.505	0.296709
C3orf70	-0.161144	0.0805	1.0942
C3orf79	0.163479	0.0525	1.27984
C3orf84	0.00362191	0.977	0.0101054
C4A	-0.0256319	0.849	0.0710923
C4B	-0.0363533	0.726	0.139063
C4BPA	0.0347292	0.748	0.126098
C4orf17	-0.0412322	0.695	0.158015
C4orf22	-0.0326994	0.75	0.124939
C4orf26	-0.0994265	0.274	0.562249
C4orf45	-0.0379048	0.726	0.139063
C4orf47	0.0759297	0.401	0.396856
C4orf48	0.0469442	0.648	0.188425
C4orf51	-0.0103945	0.93	0.0315171
C5AR1	-0.0016669	0.989	0.00480371
C5orf15	0.122133	0.192	0.716699
C5orf22	0.0167138	0.885	0.0530567
C5orf34	-0.158801	0.0563	1.24949
C5orf38	-0.0312158	0.762	0.118045
C5orf45	-0.134422	0.125	0.90309
C5orf46	-0.113826	0.241	0.617983
C5orf47	-0.0798584	0.388	0.411168
C5orf49	-0.0712006	0.458	0.339135
C5orf58	-0.12377	0.137	0.863279
C5orf60	0.0323039	0.77	0.113509
C5orf64	-0.123314	0.191	0.718967
C5orf66-AS2	-0.110372	0.249	0.603801
C6	-0.115658	0.171	0.767004
C6orf10	-0.0628757	0.61	0.21467
C6orf106	-0.127288	0.131	0.882729
C6orf118	0.0163474	0.89	0.05061
C6orf120	0.0692939	0.548	0.261219
C6orf136	0.0572878	0.578	0.238072
C6orf15	-0.0971098	0.279	0.554396
C6orf163	0.0486324	0.751	0.12436
C6orf201	-0.0584762	0.54	0.267606
C6orf222	-0.116065	0.269	0.570248
C6orf25	0.105841	0.208	0.681937
C6orf89	0.0833368	0.363	0.440093
C6orf99	-0.104653	0.254	0.595166
C7	-0.0452216	0.652	0.185752
C7orf31	0.056446	0.547	0.262013
C7orf33	-0.0617624	0.536	0.270835
C7orf34	-0.0387883	0.715	0.145694
C7orf43	-0.15306	0.0634	1.19791
C7orf50	-0.12558	0.137	0.863279
C7orf57	-0.0986552	0.347	0.459671
C7orf61	-0.0595491	0.594	0.226214
C7orf62	-0.113536	0.171	0.767004
C7orf66	-0.00592147	0.967	0.0145735
C7orf69	-0.0693662	0.451	0.345823
C7orf71	-0.0485775	0.625	0.20412
C7orf72	0.0651045	0.501	0.300162
C7orf77	0.00940033	0.941	0.0264104
C8A	-0.0793231	0.38	0.420216
C8G	0.129382	0.122	0.91364
C8orf22	-0.170925	0.0701	1.15428
C8orf31	-0.142142	0.0998	1.00087
C8orf33	-0.0988634	0.349	0.457175
C8orf34	-0.0237001	0.835	0.0783135
C8orf37-AS1	0.00822701	0.947	0.02365
C8orf44	0.113519	0.216	0.665546
C8orf74	-0.170528	0.0734	1.1343
C8orf76	-0.10073	0.256	0.59176
C8orf86	-0.0978378	0.271	0.567031
C9	-0.0379357	0.709	0.149354
C9orf129	-0.0520164	0.605	0.218245
C9orf131	0.0491605	0.613	0.21254
C9orf139	-0.0422509	0.68	0.167491
C9orf16	-0.0637042	0.523	0.281498
C9orf163	-0.100339	0.262	0.581699
C9orf170	-0.122499	0.167	0.777284
C9orf172	-0.0693625	0.524	0.280669
C9orf40	0.0424891	0.662	0.179142
C9orf43	-0.0087944	0.942	0.0259491
C9orf47	-0.0167664	0.878	0.0565055
C9orf50	-0.0647268	0.485	0.314258
C9orf57	0.00196023	0.986	0.00612309
C9orf85	-0.0584561	0.585	0.232844
CA1	-0.0823349	0.367	0.435334
CA10	-0.00323588	0.978	0.00966115
CA14	-0.113664	0.175	0.756962
CA3	0.0248019	0.816	0.0883098
CA4	-0.0182286	0.891	0.0501223
CA5BP1	0.081394	0.355	0.449772
CA6	-0.0398289	0.694	0.158641
CA7	0.0991901	0.246	0.609065
CA9	-0.0503864	0.6	0.221849
CABP1	-0.0668861	0.498	0.302771
CABP2	-0.124044	0.219	0.659556
CABP4	-0.0984384	0.275	0.560667
CABP5	-0.00104641	0.993	0.00305075
CABS1	0.0357629	0.731	0.136083
CACNA1B	-0.0742078	0.484	0.315155
CACNA1C	-0.124887	0.142	0.847712
CACNA1C-AS4	-0.0705543	0.459	0.338187
CACNA1D	0.0529884	0.625	0.20412
CACNA1E	0.0131274	0.915	0.0385789
CACNA1F	-0.0467297	0.674	0.17134
CACNA1G	0.102603	0.252	0.598599
CACNA1I	-0.0290426	0.782	0.106793
CACNA1S	0.043408	0.697	0.156767
CACNA2D1	0.0561936	0.585	0.232844
CACNA2D2	-0.0746481	0.414	0.383
CACNA2D3	-0.0124769	0.919	0.0366845
CACNA2D4	-0.073584	0.445	0.35164
CACNB1	-0.0908855	0.312	0.505845
CACNB2	-0.143211	0.171	0.767004
CACNB4	0.128525	0.167	0.777284
CACNG1	-0.0145016	0.905	0.0433514
CACNG2	0.0495009	0.618	0.209012
CACNG3	-0.0693504	0.473	0.325139
CACNG4	0.0447673	0.661	0.179799
CACNG5	-0.0428418	0.671	0.173277
CACNG8	-0.0876368	0.327	0.485452
CACTIN	-0.139471	0.122	0.91364
CADM3	-0.0759298	0.459	0.338187
CADPS	-0.15054	0.0738	1.13194
CAGE1	-0.00508328	0.968	0.0141246
CALB2	0.123927	0.237	0.625252
CALCA	-0.110051	0.189	0.723538
CALCB	0.129364	0.146	0.835647
CALCOCO1	0.136013	0.141	0.850781
CALCR	0.0147642	0.9	0.0457575
CALCRL	0.066063	0.478	0.320572
CALHM2	-0.0817641	0.423	0.37366
CALHM3	-0.0582637	0.55	0.259637
CALM3	-0.1074	0.208	0.681937
CALML3	-0.00223747	0.985	0.00656377
CALML3-AS1	0.033338	0.777	0.109579
CALML5	-0.148022	0.124	0.906578
CALML6	-0.065228	0.48	0.318759
CALN1	-0.138781	0.0995	1.00218
CALR3	-0.0158673	0.885	0.0530567
CALU	0.13518	0.13	0.886057
CAMK1G	-0.0236723	0.849	0.0710923
CAMK2A	0.0219509	0.846	0.0726296
CAMK2B	-0.101044	0.264	0.578396
CAMK4	-0.146478	0.081	1.09151
CAMKK1	-0.0766954	0.453	0.343902
CAMKMT	0.0808224	0.372	0.429457
CAMKV	0.00694791	0.96	0.0177288
CAMP	-0.111906	0.181	0.742321
CAMSAP1	-0.028444	0.804	0.094744
CAMTA2	-0.0141191	0.913	0.0395292
CAPN10	-0.0585854	0.527	0.278189
CAPN13	0.0428919	0.677	0.169411
CAPN14	0.01938	0.872	0.0594835
CAPN3	-0.137625	0.0939	1.02733
CAPN6	-0.0626769	0.548	0.261219
CAPN7	0.149288	0.086	1.0655
CAPN8	-0.0143033	0.898	0.0467237
CAPN9	-0.0353641	0.739	0.131356
CAPSL	-0.0900848	0.298	0.525784
CAPZA2	-0.153028	0.0899	1.04624
CAPZA3	-0.085565	0.333	0.477556
CARD14	0.071013	0.593	0.226945
CARD17	-0.094346	0.293	0.533132
CARD18	0.0827382	0.364	0.438899
CARD8	0.0984324	0.295	0.530178
CARD9	-0.0673688	0.463	0.334419
CARMIL2	0.004219	0.972	0.0123337
CARMIL3	-0.0654889	0.538	0.269218
CARNS1	-0.0600805	0.59	0.229148
CARTPT	-0.110844	0.194	0.712198
CASC15	0.167854	0.0816	1.08831
CASC2	0.086643	0.339	0.4698
CASC8	-0.130503	0.153	0.815309
CASK	0.157284	0.0573	1.24185
CASKIN1	-0.154857	0.0607	1.21681
CASKIN2	-0.0459555	0.647	0.189096
CASP10	-0.105032	0.236	0.627088
CASP14	-0.125054	0.137	0.863279
CASP5	-0.0393281	0.702	0.153663
CASP8AP2	-0.0252164	0.826	0.08302
CASQ1	-0.016879	0.883	0.0540393
CASQ2	0.0116922	0.925	0.0338583
CASR	-0.159125	0.072	1.14267
CASS4	-0.0884709	0.437	0.359519
CATIP	0.0224003	0.84	0.0757207
CATSPER2	0.0512083	0.666	0.176526
CATSPER3	-0.0224435	0.838	0.076756
CATSPER4	0.0625042	0.577	0.238824
CATSPERB	0.0363344	0.719	0.143271
CATSPERD	-0.0802115	0.394	0.404504
CATSPERG	-0.0806627	0.415	0.381952
CAV3	-0.0939961	0.302	0.519993
CBFA2T2	-0.0967238	0.287	0.542118
CBFA2T3	-0.0517584	0.603	0.219683
CBLN1	-0.130687	0.121	0.917215
CBLN4	-0.0188578	0.872	0.0594835
CBWD1	-0.131232	0.124	0.906578
CBWD2	-0.0298393	0.778	0.10902
CBWD5	0.106383	0.276	0.559091
CBWD6	-0.0627225	0.494	0.306273
CBX8	0.0273939	0.8	0.09691
CBY1	0.137236	0.119	0.924453
CBY3	-0.0276673	0.799	0.0974532
CC2D1A	-0.181349	0.0651	1.18642
CC2D2A	0.119041	0.212	0.673664
CC2D2B	-0.0117081	0.92	0.0362122
CCAR1	0.035367	0.782	0.106793
CCDC102B	0.042742	0.727	0.138466
CCDC103	0.124249	0.161	0.793174
CCDC105	0.0252505	0.82	0.0861861
CCDC113	-0.040112	0.754	0.122629
CCDC114	0.00230394	0.984	0.0070049
CCDC116	-0.15485	0.0587	1.23136
CCDC12	0.0931142	0.289	0.539102
CCDC120	-0.142554	0.0829	1.08145
CCDC122	-0.0584184	0.553	0.257275
CCDC129	-0.0227731	0.844	0.0736576
CCDC13	-0.140536	0.115	0.939302
CCDC134	0.103058	0.289	0.539102
CCDC136	0.0717766	0.533	0.273273
CCDC137	-0.0440511	0.658	0.181774
CCDC140	-0.0338668	0.746	0.127261
CCDC141	-0.143818	0.0842	1.07469
CCDC142	-0.0358934	0.738	0.131944
CCDC144A	-0.160098	0.0624	1.20482
CCDC144CP	-0.027195	0.792	0.101275
CCDC144NL	0.0380747	0.706	0.151195
CCDC146	-0.0754699	0.456	0.341035
CCDC148	0.116441	0.17	0.769551
CCDC149	-0.02572	0.809	0.0920515
CCDC150	0.010995	0.925	0.0338583
CCDC155	-0.048072	0.625	0.20412
CCDC158	-0.0977972	0.258	0.58838
CCDC159	0.043534	0.68	0.167491
CCDC160	-0.0158365	0.904	0.0438316
CCDC166	0.037872	0.72	0.142668
CCDC169	0.0973315	0.313	0.504456
CCDC170	-0.0285659	0.793	0.100727
CCDC172	-0.00540807	0.965	0.0154727
CCDC175	-0.00525065	0.968	0.0141246
CCDC178	0.0270978	0.806	0.093665
CCDC180	-0.134814	0.104	0.982967
CCDC181	-0.0397838	0.726	0.139063
CCDC183	-0.00345696	0.977	0.0101054
CCDC183-AS1	0.00875877	0.941	0.0264104
CCDC185	0.012405	0.919	0.0366845
CCDC186	-0.0128136	0.914	0.0390538
CCDC187	-0.115283	0.168	0.774691
CCDC188	-0.127336	0.182	0.739929
CCDC22	0.170875	0.0778	1.10902
CCDC26	-0.0712382	0.551	0.258848
CCDC27	-0.0423934	0.706	0.151195
CCDC28A	0.0917486	0.326	0.486782
CCDC3	-0.0650373	0.498	0.302771
CCDC30	-0.081297	0.424	0.372634
CCDC33	-0.132341	0.114	0.943095
CCDC36	-0.076754	0.481	0.317855
CCDC38	0.0211599	0.846	0.0726296
CCDC39	-0.0464005	0.646	0.189767
CCDC42	-0.0309654	0.77	0.113509
CCDC47	-0.149539	0.0656	1.1831
CCDC54	-0.115407	0.183	0.737549
CCDC57	-0.0881018	0.318	0.497573
CCDC60	0.0415591	0.747	0.126679
CCDC62	-0.0578884	0.556	0.254925
CCDC63	0.103469	0.252	0.598599
CCDC65	0.0282289	0.797	0.0985417
CCDC69	-0.122331	0.148	0.829738
CCDC7	0.143504	0.237	0.625252
CCDC70	0.0601377	0.545	0.263603
CCDC71L	-0.0429134	0.7	0.154902
CCDC73	-0.0624671	0.558	0.253366
CCDC8	0.158	0.0954	1.02045
CCDC81	-0.104363	0.219	0.659556
CCDC82	0.0652781	0.479	0.319664
CCDC83	-0.121387	0.226	0.645892
CCDC85A	-0.0567452	0.578	0.238072
CCDC87	-0.0402781	0.707	0.150581
CCDC9	-0.0706419	0.444	0.352617
CCDC93	-0.135883	0.126	0.899629
CCDC94	-0.188621	0.0726	1.13906
CCDC96	0.133002	0.109	0.962574
CCER1	-0.0839206	0.445	0.35164
CCER2	0.185667	0.0504	1.29757
CCIN	-0.0740938	0.476	0.322393
CCK	-0.0744798	0.427	0.369572
CCKAR	-0.0279919	0.791	0.101824
CCKBR	0.0135795	0.907	0.0423927
CCL1	-0.035221	0.77	0.113509
CCL11	-0.00449728	0.971	0.0127808
CCL13	0.00814909	0.95	0.0222764
CCL14	-0.0352675	0.753	0.123205
CCL15	0.0772194	0.4	0.39794
CCL16	-0.0705646	0.516	0.28735
CCL17	-0.0455496	0.662	0.179142
CCL19	-0.103681	0.234	0.630784
CCL20	0.156759	0.0676	1.17005
CCL21	-0.132263	0.136	0.866461
CCL22	-0.071282	0.467	0.330683
CCL23	-0.05812	0.593	0.226945
CCL24	-0.0828537	0.368	0.434152
CCL25	-0.0556702	0.577	0.238824
CCL26	-0.0890417	0.353	0.452225
CCL27	0.100897	0.245	0.610834
CCL28	0.00511982	0.966	0.0150229
CCL3	0.0321716	0.787	0.104025
CCL3L1	-0.0587878	0.559	0.252588
CCL3L3	-0.0502634	0.633	0.198596
CCL4	-0.065943	0.53	0.275724
CCL4L1	-0.0481842	0.617	0.209715
CCL7	0.00619236	0.962	0.0168249
CCL8	-0.0282466	0.796	0.0990869
CCNA1	0.015848	0.898	0.0467237
CCNB1	-0.0610188	0.529	0.276544
CCNB3	0.0435704	0.659	0.181115
CCND2	0.147595	0.0794	1.10018
CCNDBP1	0.0851036	0.418	0.378824
CCNE2	0.0186298	0.882	0.0545314
CCNH	0.0442473	0.657	0.182435
CCNI	-0.0695056	0.444	0.352617
CCNI2	-0.0874198	0.418	0.378824
CCR1	-0.102355	0.234	0.630784
CCR2	-0.116317	0.232	0.634512
CCR3	-0.0901517	0.318	0.497573
CCR4	-0.0109297	0.925	0.0338583
CCR5	-0.125596	0.145	0.838632
CCR7	-0.159699	0.0599	1.22257
CCR8	-0.0327615	0.753	0.123205
CCR9	0.0120991	0.918	0.0371573
CCSER1	-0.0802782	0.365	0.437707
CCT5	-0.0967525	0.388	0.411168
CCT7	0.0912962	0.287	0.542118
CCT8L2	-0.0778214	0.445	0.35164
CD101	-0.0675063	0.484	0.315155
CD160	-0.00520511	0.965	0.0154727
CD163	-0.105251	0.221	0.655608
CD164L2	0.0433487	0.675	0.170696
CD177	-0.0746369	0.47	0.327902
CD180	-0.0521178	0.627	0.202732
CD19	-0.0445494	0.672	0.172631
CD1A	-0.0674121	0.518	0.28567
CD1B	0.0246598	0.815	0.0888424
CD1C	-0.0665749	0.469	0.328827
CD1D	-0.113043	0.225	0.647817
CD1E	-0.11354	0.207	0.68403
CD2	-0.0890888	0.31	0.508638
CD200	-0.159178	0.0551	1.25885
CD200R1L	-0.159887	0.11	0.958607
CD207	-0.154127	0.106	0.974694
CD209	0.0562998	0.558	0.253366
CD22	0.00708518	0.96	0.0177288
CD226	-0.028739	0.795	0.0996329
CD244	-0.169817	0.0504	1.29757
CD248	-0.144362	0.0816	1.08831
CD27	-0.0655211	0.482	0.316953
CD274	-0.0512049	0.61	0.21467
CD28	-0.128472	0.136	0.866461
CD2BP2	0.0525116	0.586	0.232102
CD300A	-0.0298335	0.803	0.0952845
CD300C	-0.0624354	0.563	0.249492
CD300E	-0.0273329	0.798	0.0979971
CD300LB	-0.0879528	0.307	0.512862
CD300LD	-0.0380544	0.706	0.151195
CD300LF	-0.129	0.16	0.79588
CD300LG	-0.08804	0.31	0.508638
CD33	0.00010023	0.999	0.000434512
CD37	-0.124691	0.233	0.632644
CD38	0.071823	0.473	0.325139
CD3D	-0.156277	0.0624	1.20482
CD3E	-0.0880749	0.343	0.464706
CD3G	0.0409042	0.721	0.142065
CD4	0.0793533	0.397	0.401209
CD40LG	0.0167152	0.881	0.0550241
CD48	-0.0553821	0.56	0.251812
CD5	-0.138634	0.098	1.00877
CD53	-0.0862047	0.348	0.458421
CD5L	-0.0945684	0.333	0.477556
CD69	0.128942	0.132	0.879426
CD7	0.0745901	0.415	0.381952
CD72	0.0147166	0.903	0.0443122
CD74	-0.106208	0.296	0.528708
CD79A	-0.0786475	0.393	0.405607
CD79B	-0.0647252	0.497	0.303644
CD80	-0.0409989	0.697	0.156767
CD84	-0.156126	0.0532	1.27409
CD8B	-0.0554542	0.581	0.235824
CD93	-0.113528	0.184	0.735182
CDADC1	-0.103336	0.254	0.595166
CDC14C	-0.123858	0.161	0.793174
CDC20B	0.00644614	0.961	0.0172766
CDC27	-0.00387643	0.976	0.0105502
CDC37L1	-0.113438	0.174	0.759451
CDC42BPA	-0.0773585	0.411	0.386158
CDC42BPB	0.142852	0.0912	1.04001
CDC42BPG	-0.07148	0.453	0.343902
CDC73	0.117266	0.185	0.732828
CDCA3	-0.0180123	0.876	0.0574959
CDCA8	-0.103193	0.27	0.568636
CDCP2	0.0183527	0.867	0.0619809
CDH12	-0.0531996	0.643	0.191789
CDH13	-0.11049	0.239	0.621602
CDH16	-0.0241721	0.834	0.0788339
CDH17	-0.00050962	0.997	0.00130484
CDH19	-0.0623908	0.506	0.295849
CDH20	0.0904121	0.327	0.485452
CDH22	-0.131092	0.128	0.89279
CDH23	-0.0474782	0.639	0.194499
CDH24	0.105376	0.224	0.649752
CDH4	0.0671503	0.499	0.301899
CDH5	-0.0456528	0.685	0.164309
CDH7	0.0451124	0.7	0.154902
CDH8	-0.0156813	0.89	0.05061
CDH9	-0.142565	0.096	1.01773
CDHR2	0.00930751	0.938	0.0277972
CDHR3	-0.0600556	0.541	0.266803
CDHR4	-0.0814994	0.356	0.44855
CDHR5	-0.0659407	0.507	0.294992
CDIP1	0.144075	0.0908	1.04191
CDIPT	0.100214	0.288	0.540608
CDK10	-0.125897	0.287	0.542118
CDK11B	-0.118938	0.166	0.779892
CDK12	-0.0121601	0.935	0.0291884
CDK13	-0.105169	0.23	0.638272
CDK15	-0.0385469	0.722	0.141463
CDK16	0.143712	0.0766	1.11577
CDK17	0.0567438	0.6	0.221849
CDK3	0.0631014	0.511	0.291579
CDK5	0.0699471	0.44	0.356547
CDK5R1	0.0403799	0.684	0.164944
CDK5R2	0.00357937	0.977	0.0101054
CDKAL1	0.0168332	0.881	0.0550241
CDKL1	0.0684748	0.479	0.319664
CDKL4	0.0309262	0.769	0.114074
CDKN2A	-0.030445	0.776	0.110138
CDKN2B	-0.0711882	0.469	0.328827
CDKN2B-AS1	-0.112316	0.197	0.705534
CDKN3	0.0151979	0.895	0.048177
CDNF	0.010459	0.944	0.025028
CDO1	-0.101557	0.245	0.610834
CDON	-0.116043	0.17	0.769551
CDR1	-0.0826371	0.436	0.360514
CDRT15	-0.00064107	0.996	0.00174066
CDRT15L2	-0.13846	0.118	0.928118
CDRT15P1	-0.12827	0.134	0.872895
CDRT15P2	-0.00638881	0.957	0.0190881
CDSN	0.00780625	0.95	0.0222764
CDX1	0.00970074	0.937	0.0282604
CDX4	0.049912	0.647	0.189096
CDY1	-0.115053	0.174	0.759451
CDY1B	-0.111762	0.22	0.657577
CDY2A	0.0687634	0.474	0.324222
CDY2B	-0.121539	0.179	0.747147
CDYL2	-0.122046	0.165	0.782516
CEACAM16	-0.13342	0.145	0.838632
CEACAM19	0.11108	0.211	0.675718
CEACAM20	-0.0527825	0.588	0.230623
CEACAM21	-0.118482	0.185	0.732828
CEACAM22P	-0.00086181	0.995	0.00217692
CEACAM3	0.0122869	0.93	0.0315171
CEACAM4	-0.0253409	0.815	0.0888424
CEACAM7	-0.0282355	0.793	0.100727
CEACAM8	0.0204472	0.86	0.0655015
CEBPE	-0.0001155	0.999	0.000434512
CECR1	-0.0624662	0.603	0.219683
CECR5	-0.150517	0.116	0.935542
CECR6	0.00697061	0.96	0.0177288
CELA1	-0.0270227	0.819	0.0867161
CELA2A	0.0501258	0.604	0.218963
CELA2B	-0.141504	0.0979	1.00922
CELA3A	-0.0717029	0.53	0.275724
CELA3B	0.0463814	0.653	0.185087
CELF1	-0.0613038	0.539	0.268411
CELF2	0.0784298	0.44	0.356547
CELF2-AS2	-0.140266	0.169	0.772113
CELF3	-0.035883	0.725	0.139662
CELF5	0.139786	0.094	1.02687
CELF6	0.0175468	0.873	0.0589858
CELP	0.0536078	0.574	0.241088
CELSR1	-0.096237	0.267	0.573489
CEMP1	-0.0348073	0.742	0.129596
CENPE	0.0961031	0.266	0.575118
CENPH	-0.0822405	0.381	0.419075
CENPL	0.108571	0.205	0.688246
CENPM	-0.0641934	0.505	0.296709
CENPQ	-0.0829172	0.398	0.400117
CENPVL1	-0.0995351	0.281	0.551294
CENPVL2	-0.032548	0.767	0.115205
CENPW	-0.109977	0.248	0.605548
CEP112	0.0589495	0.537	0.270026
CEP120	-0.0778249	0.42	0.376751
CEP126	0.0088408	0.946	0.0241089
CEP162	0.16774	0.0613	1.21254
CEP170B	-0.147441	0.0713	1.14691
CEP250	0.136388	0.144	0.841638
CEP290	0.150868	0.0781	1.10735
CEP57L1	0.0893692	0.31	0.508638
CEP63	0.128124	0.186	0.730487
CEP76	-0.0601093	0.531	0.274905
CEP83	0.115869	0.193	0.714443
CEP95	0.126517	0.142	0.847712
CEP97	0.00763708	0.95	0.0222764
CER1	0.0384504	0.738	0.131944
CERKL	0.0747626	0.439	0.357535
CERS1	0.0509996	0.622	0.20621
CERS6	-0.0620704	0.592	0.227678
CES1	0.132769	0.163	0.787812
CES1P1	-0.0478071	0.654	0.184422
CES4A	0.0372549	0.738	0.131944
CES5A	-0.0004092	0.997	0.00130484
CES5AP1	0.0354476	0.755	0.122053
CETN1	0.0726897	0.465	0.332547
CETN4P	-0.11583	0.224	0.649752
CETP	-0.122376	0.14	0.853872
CFAP100	0.119758	0.152	0.818156
CFAP126	-0.0123589	0.912	0.0400052
CFAP157	-0.113385	0.186	0.730487
CFAP161	-0.143642	0.104	0.982967
CFAP44	-0.0883972	0.33	0.481486
CFAP45	-0.0921093	0.282	0.549751
CFAP47	0.00231086	0.984	0.0070049
CFAP52	0.0725504	0.448	0.348722
CFAP53	-0.0169149	0.886	0.0525663
CFAP57	-0.123916	0.199	0.701147
CFAP61	-0.0845341	0.356	0.44855
CFAP65	-0.0957596	0.3	0.522879
CFAP69	-0.0215861	0.839	0.076238
CFAP70	0.0326202	0.776	0.110138
CFAP73	-0.139254	0.146	0.835647
CFAP77	-0.0419419	0.756	0.121478
CFAP97	0.147274	0.104	0.982967
CFAP99	-0.0798507	0.472	0.326058
CFC1	-0.107405	0.224	0.649752
CFC1B	0.0536016	0.613	0.21254
CFHR1	0.00930624	0.939	0.0273344
CFHR2	-0.0695571	0.503	0.298432
CFHR3	-0.138046	0.104	0.982967
CFHR5	-0.0624032	0.528	0.277366
CFI	0.0174868	0.875	0.0579919
CFLAR	0.0889696	0.333	0.477556
CFP	-0.00606717	0.965	0.0154727
CFTR	-0.0286344	0.791	0.101824
CGA	-0.0332742	0.768	0.114639
CGB2	-0.00953668	0.936	0.0287242
CGB5	-0.0623201	0.507	0.294992
CGB7	-0.116725	0.159	0.798603
CGB8	0.00011699	0.999	0.000434512
CGREF1	0.0616133	0.522	0.282329
CH25H	-0.146822	0.0826	1.08302
CHAC1	0.104984	0.249	0.603801
CHAD	-0.077925	0.385	0.414539
CHADL	-0.109552	0.253	0.596879
CHAF1B	0.141462	0.0881	1.05502
CHCHD1	0.112755	0.243	0.614394
CHD1	-0.0528272	0.601	0.221126
CHD3	0.118338	0.254	0.595166
CHD8	-0.154242	0.0984	1.007
CHGA	-0.0639221	0.513	0.289883
CHI3L1	0.0544297	0.607	0.216811
CHI3L2	-0.127629	0.139	0.856985
CHIA	-0.0839768	0.337	0.47237
CHIC1	0.0193611	0.865	0.0629839
CHID1	0.0523908	0.621	0.206908
CHIT1	-0.0830154	0.382	0.417937
CHKB-AS1	0.148946	0.064	1.19382
CHL1	-0.128622	0.126	0.899629
CHM	0.0986615	0.248	0.605548
CHML	-0.1404	0.0904	1.04383
CHMP2B	-0.0245271	0.816	0.0883098
CHMP7	0.00450963	0.972	0.0123337
CHODL	-0.0168101	0.889	0.0510982
CHODL-AS1	-0.0202741	0.859	0.0660068
CHORDC1	0.125566	0.259	0.5867
CHP2	-0.0740671	0.438	0.358526
CHRAC1	-0.106605	0.206	0.686133
CHRD	-0.0890947	0.357	0.447332
CHRDL1	-0.0368958	0.72	0.142668
CHRDL2	0.00653098	0.961	0.0172766
CHRM1	-0.0301367	0.786	0.104577
CHRM2	-0.151655	0.0641	1.19314
CHRM4	-0.0631835	0.519	0.284833
CHRM5	-0.0773709	0.39	0.408935
CHRNA1	0.0551554	0.57	0.244125
CHRNA2	-0.0912396	0.363	0.440093
CHRNA3	-0.127253	0.136	0.866461
CHRNA4	0.00662287	0.964	0.015923
CHRNA6	-0.0473868	0.645	0.19044
CHRNA9	-0.106667	0.205	0.688246
CHRNB2	-0.0938346	0.327	0.485452
CHRNB3	0.037016	0.741	0.130182
CHRNB4	0.0081309	0.944	0.025028
CHRND	-0.0531941	0.61	0.21467
CHRNE	-0.135784	0.124	0.906578
CHRNG	-0.00037059	0.998	0.000869459
CHST1	0.0135242	0.907	0.0423927
CHST11	-0.0987004	0.297	0.527244
CHST2	-0.153895	0.15	0.823909
CHST4	-0.00472091	0.968	0.0141246
CHST5	-0.049203	0.658	0.181774
CHST6	-0.0238155	0.819	0.0867161
CHST8	-0.134513	0.131	0.882729
CHST9	-0.0581984	0.579	0.237321
CHSY3	-0.038553	0.705	0.151811
CIAO1	-0.134215	0.213	0.67162
CIB3	-0.064698	0.51	0.29243
CIB4	-0.0131555	0.906	0.0428718
CIDEA	-0.0545348	0.6	0.221849
CIDEB	-0.137644	0.134	0.872895
CIDEC	-0.0813635	0.388	0.411168
CIITA	0.0385914	0.738	0.131944
CILP	-0.062786	0.54	0.267606
CILP2	-0.00141408	0.992	0.00348833
CIPC	0.105254	0.245	0.610834
CISD1	0.0175397	0.871	0.0599818
CISD2	0.0724977	0.426	0.37059
CISD3	-0.130335	0.125	0.90309
CISH	-0.111905	0.198	0.703335
CIT	-0.0767689	0.452	0.344862
CITED1	0.0771029	0.445	0.35164
CIZ1	-0.0743687	0.496	0.304518
CKLF	0.152013	0.0636	1.19654
CKM	-0.0429931	0.668	0.175224
CKMT2	-0.0914492	0.319	0.496209
CKS1B	0.0748485	0.425	0.371611
CLASRP	0.0765673	0.389	0.41005
CLC	-0.0957242	0.384	0.415669
CLCA1	-0.123897	0.169	0.772113
CLCC1	-0.127732	0.133	0.876148
CLCN1	-0.028771	0.791	0.101824
CLCN4	-0.074176	0.437	0.359519
CLCN5	0.103789	0.263	0.580044
CLCNKA	0.0400522	0.731	0.136083
CLCNKB	-0.0777502	0.388	0.411168
CLDN11	-0.0267597	0.812	0.090444
CLDN16	-0.103794	0.262	0.581699
CLDN17	-0.0584315	0.544	0.264401
CLDN19	-0.139222	0.175	0.756962
CLDN2	-0.0155214	0.896	0.047692
CLDN20	0.0286245	0.788	0.103474
CLDN22	-0.119312	0.152	0.818156
CLDN24	-0.103251	0.231	0.636388
CLDN25	-0.136142	0.147	0.832683
CLDN4	-0.0343967	0.748	0.126098
CLDN5	-0.0372192	0.724	0.140261
CLDN6	-0.118797	0.148	0.829738
CLDN8	-0.166882	0.0926	1.03339
CLDN9	-0.159997	0.0637	1.19586
CLDND2	-0.0008875	0.994	0.00261362
CLEC10A	-0.0772137	0.408	0.38934
CLEC11A	-0.0638758	0.519	0.284833
CLEC12A	-0.151893	0.0777	1.10958
CLEC12B	-0.023746	0.834	0.0788339
CLEC14A	-0.0658118	0.497	0.303644
CLEC18A	0.0611488	0.532	0.274088
CLEC18B	0.0165512	0.895	0.048177
CLEC18C	-0.105839	0.247	0.607303
CLEC1A	0.00534622	0.965	0.0154727
CLEC1B	0.0225568	0.835	0.0783135
CLEC2A	-0.0528586	0.588	0.230623
CLEC2D	-0.138886	0.102	0.9914
CLEC3A	-0.0633629	0.497	0.303644
CLEC3B	-0.0586127	0.551	0.258848
CLEC4A	-0.0920625	0.308	0.511449
CLEC4C	-0.149063	0.0691	1.16052
CLEC4D	-0.0221954	0.848	0.0716041
CLEC4E	-0.030726	0.793	0.100727
CLEC4F	0.0562043	0.571	0.243364
CLEC4GP1	-0.07188	0.485	0.314258
CLEC4M	-0.0548016	0.585	0.232844
CLEC5A	-0.136384	0.129	0.88941
CLEC6A	-0.0733122	0.43	0.366532
CLEC7A	-0.168661	0.0654	1.18442
CLEC9A	-0.107524	0.245	0.610834
CLECL1	0.0303567	0.776	0.110138
CLIC2	-0.0541889	0.578	0.238072
CLIC5	-0.0309219	0.761	0.118615
CLIC6	-0.0271269	0.793	0.100727
CLINT1	-0.12392	0.162	0.790485
CLIP4	0.0607744	0.576	0.239578
CLK2P1	0.0590796	0.619	0.208309
CLLU1	0.0843287	0.365	0.437707
CLLU1OS	0.0138772	0.909	0.0414361
CLN8	-0.157352	0.0661	1.1798
CLNK	0.0593273	0.54	0.267606
CLPB	-0.0218972	0.841	0.075204
CLPS	-0.0261422	0.822	0.0851282
CLPSL1	-0.0471992	0.658	0.181774
CLPTM1L	-0.132709	0.171	0.767004
CLRN1	-0.0618523	0.513	0.289883
CLRN1-AS1	-0.0371477	0.714	0.146302
CLRN2	-0.0265362	0.8	0.09691
CLRN3	0.0349175	0.748	0.126098
CLSPN	-0.0531052	0.621	0.206908
CLSTN2	-0.0454941	0.659	0.181115
CLSTN3	0.0943875	0.279	0.554396
CLTCL1	0.0392164	0.705	0.151811
CLU	-0.0521966	0.625	0.20412
CLUHP3	-0.057149	0.543	0.2652
CLVS1	0.0886845	0.333	0.477556
CLVS2	-0.0129678	0.91	0.0409586
CMA1	-0.0193262	0.859	0.0660068
CMAHP	-0.0288017	0.802	0.0958256
CMKLR1	-0.10794	0.2	0.69897
CMPK2	-0.0196579	0.856	0.0675262
CMTM2	-0.00052117	0.997	0.00130484
CMTM5	-0.040379	0.686	0.163676
CMTR1	-0.0891644	0.346	0.460924
CMYA5	-0.105191	0.222	0.653647
CNBD1	-0.105205	0.222	0.653647
CNBD2	-0.0104775	0.929	0.0319843
CNDP1	-0.0196727	0.864	0.0634863
CNGA1	-0.0408026	0.717	0.144481
CNGA2	0.033307	0.781	0.107349
CNGA3	-0.136983	0.1	1
CNGA4	0.00554687	0.965	0.0154727
CNGB1	-0.0882287	0.326	0.486782
CNGB3	0.0671517	0.506	0.295849
CNIH3	0.022534	0.832	0.0798767
CNKSR2	0.0385758	0.717	0.144481
CNN1	0.153358	0.0663	1.17849
CNNM4	0.0434733	0.666	0.176526
CNOT10	-0.0510239	0.623	0.205512
CNOT11	-0.00304381	0.98	0.00877392
CNOT3	0.134187	0.107	0.970616
CNOT6L	-0.0620544	0.559	0.252588
CNOT9	0.0903977	0.349	0.457175
CNP	0.0403073	0.683	0.165579
CNPPD1	0.0955783	0.289	0.539102
CNPY1	-0.0252268	0.815	0.0888424
CNR1	-0.0311127	0.774	0.111259
CNR2	-0.0673489	0.542	0.266001
CNST	0.0503757	0.607	0.216811
CNTD1	-0.0940006	0.298	0.525784
CNTD2	-0.0847055	0.339	0.4698
CNTF	-0.0530564	0.587	0.231362
CNTFR	-0.0986333	0.263	0.580044
CNTFR-AS1	0.120976	0.287	0.542118
CNTN2	0.0079138	0.95	0.0222764
CNTN3	-0.0734387	0.514	0.289037
CNTN4	0.0593539	0.532	0.274088
CNTN5	0.0845419	0.416	0.380907
CNTN6	-0.160101	0.129	0.88941
CNTNAP2	0.00994881	0.934	0.0296531
CNTNAP3	0.0710644	0.477	0.321482
CNTNAP4	-0.0592453	0.525	0.279841
CNTNAP5	0.0165289	0.903	0.0443122
CNTRL	0.0239621	0.836	0.0777937
COA4	0.12151	0.189	0.723538
COA6	-0.0980854	0.297	0.527244
COBL	-0.0297099	0.773	0.111821
COG6	-0.00075963	0.996	0.00174066
COG8	0.0644421	0.503	0.298432
COL10A1	-0.0263103	0.819	0.0867161
COL11A2	-0.116624	0.217	0.66354
COL14A1	-0.158419	0.0512	1.29073
COL15A1	-0.0475642	0.683	0.165579
COL19A1	0.0369129	0.738	0.131944
COL1A2	-0.0981792	0.386	0.413413
COL21A1	-0.0314128	0.759	0.119758
COL22A1	-0.100404	0.252	0.598599
COL23A1	0.00649382	0.958	0.0186345
COL25A1	-0.124992	0.14	0.853872
COL26A1	0.0199599	0.869	0.0609802
COL28A1	-0.149474	0.0872	1.05948
COL2A1	-0.0944905	0.283	0.548214
COL4A2	0.045687	0.696	0.157391
COL4A3	0.0171759	0.888	0.051587
COL4A4	0.00933916	0.94	0.0268721
COL5A3	-0.0981111	0.392	0.406714
COL6A1	0.0606905	0.528	0.277366
COL6A3	0.139976	0.108	0.966576
COL6A4P1	-0.0118864	0.925	0.0338583
COL6A4P2	-0.11165	0.215	0.667562
COL6A6	0.0983643	0.272	0.565431
COL8A2	0.051763	0.59	0.229148
COL9A1	0.0271834	0.818	0.0872467
COL9A2	0.00316827	0.979	0.00921731
COLCA1	-0.0437729	0.662	0.179142
COLCA2	0.00255981	0.982	0.00788851
COLEC10	0.0172854	0.876	0.0574959
COLEC11	-0.0750314	0.467	0.330683
COLEC12	-0.0702516	0.461	0.336299
COLQ	-0.106004	0.257	0.590067
COMMD2	0.0355555	0.746	0.127261
COMMD8	0.104361	0.24	0.619789
COMMD9	-0.0416622	0.708	0.149967
COMP	0.046074	0.653	0.185087
COPA	0.0821611	0.364	0.438899
COPB1	-0.102092	0.273	0.563837
COPG2IT1	-0.0562046	0.576	0.239578
COPS5	0.142062	0.0981	1.00833
COPS9	-0.010165	0.932	0.0305841
COPZ2	-0.0853499	0.335	0.474955
COQ4	0.0544323	0.612	0.213249
COQ6	-0.154607	0.0984	1.007
COQ8A	0.0981591	0.279	0.554396
COQ8B	0.142012	0.111	0.954677
CORIN	-0.152666	0.0863	1.06399
CORO2B	-0.139061	0.111	0.954677
CORO6	-0.0195303	0.872	0.0594835
CORO7	-0.00264173	0.986	0.00612309
CORT	0.00998005	0.938	0.0277972
COX18	-0.0298052	0.786	0.104577
COX19	-0.176863	0.0631	1.19997
COX4I2	-0.0643673	0.514	0.289037
COX6A2	-0.01468	0.898	0.0467237
COX7A1	-0.00982335	0.938	0.0277972
COX7B2	-0.072329	0.425	0.371611
COX7C	-0.100076	0.32	0.49485
CP	-0.0531457	0.599	0.222573
CPA1	-0.0386721	0.703	0.153045
CPA2	-0.0365195	0.741	0.130182
CPA3	0.157297	0.0719	1.14327
CPA5	-0.105903	0.206	0.686133
CPA6	0.0553757	0.618	0.209012
CPAMD8	0.105171	0.238	0.623423
CPB1	-0.122097	0.243	0.614394
CPB2	-0.0947443	0.313	0.504456
CPEB2-AS1	-0.0838549	0.351	0.454693
CPLX1	0.176115	0.0671	1.17328
CPLX2	-0.0911539	0.405	0.392545
CPLX3	-0.0463004	0.676	0.170053
CPLX4	-0.11979	0.174	0.759451
CPM	-0.194701	0.0709	1.14935
CPN1	-0.056483	0.563	0.249492
CPN2	-0.0461058	0.701	0.154282
CPNE1	-0.102269	0.275	0.560667
CPNE2	0.127072	0.129	0.88941
CPNE4	-0.00053688	0.997	0.00130484
CPNE5	-0.0652447	0.513	0.289883
CPNE6	-0.0701192	0.488	0.31158
CPNE7	0.0884081	0.356	0.44855
CPNE9	0.0262592	0.8	0.09691
CPO	0.149684	0.0835	1.07831
CPS1-IT1	-0.148889	0.0892	1.04964
CPSF6	0.0555283	0.571	0.243364
CPSF7	-0.0994538	0.273	0.563837
CPT1B	0.0490377	0.659	0.181115
CPT2	-0.164779	0.0509	1.29328
CPTP	-0.00382529	0.977	0.0101054
CPXCR1	-0.07337	0.443	0.353596
CPXM2	-0.101407	0.238	0.623423
CR1	-0.140139	0.12	0.920819
CR1L	-0.135122	0.103	0.987163
CR2	0.0941932	0.27	0.568636
CRABP1	0.00644065	0.961	0.0172766
CRACR2A	0.0564679	0.619	0.208309
CRADD	-0.0796035	0.397	0.401209
CRB1	-0.0986293	0.322	0.492144
CRB2	-0.102729	0.244	0.61261
CRCT1	0.0357138	0.757	0.120904
CREB3L1	-0.00274977	0.982	0.00788851
CREB3L3	-0.0674741	0.471	0.326979
CREBBP	0.0182663	0.88	0.0555173
CREBL2	-0.0970553	0.298	0.525784
CREG2	-0.0674393	0.459	0.338187
CREM	-0.0392874	0.69	0.161151
CRHBP	-0.128625	0.117	0.931814
CRHR1	-0.071922	0.497	0.303644
CRHR2	0.0649391	0.589	0.229885
CRIP3	-0.052222	0.6	0.221849
CRISP1	-0.0560419	0.605	0.218245
CRISP2	-0.0849671	0.413	0.38405
CRISP3	-0.082304	0.355	0.449772
CRISPLD1	0.0747415	0.436	0.360514
CRISPLD2	0.0737484	0.442	0.354578
CRKL	-0.1504	0.141	0.850781
CRLF1	0.0415694	0.696	0.157391
CRLF2	0.0476352	0.654	0.184422
CRNN	-0.105497	0.221	0.655608
CROCC	0.0285335	0.788	0.103474
CROCCP2	-0.095555	0.289	0.539102
CROCCP3	-0.122678	0.188	0.725842
CROT	-0.0890445	0.334	0.476254
CRP	-0.0143795	0.903	0.0443122
CRTAC1	-0.0112781	0.921	0.0357404
CRTAM	-0.113529	0.227	0.643974
CRTC1	-0.0789031	0.385	0.414539
CRTC2	0.00943077	0.936	0.0287242
CRTC3	0.13428	0.131	0.882729
CRX	-0.0495652	0.621	0.206908
CRY2	-0.106964	0.273	0.563837
CRYAB	-0.115387	0.205	0.688246
CRYBA1	-0.061777	0.523	0.281498
CRYBA2	-0.112415	0.223	0.651695
CRYBA4	-0.0744584	0.445	0.35164
CRYBB1	-0.0503841	0.613	0.21254
CRYBB3	-0.0934347	0.34	0.468521
CRYBG3	-0.0215257	0.844	0.0736576
CRYGA	-0.0994218	0.261	0.583359
CRYGB	-0.0658015	0.507	0.294992
CRYGC	-0.16763	0.0853	1.06905
CRYGD	-0.0274297	0.812	0.090444
CRYGN	0.00132279	0.992	0.00348833
CRYM	0.0514694	0.603	0.219683
CSF1	0.127253	0.147	0.832683
CSF1R	0.0484256	0.649	0.187755
CSF2RB	-0.0965711	0.28	0.552842
CSF3	-0.0857874	0.411	0.386158
CSF3R	-0.114542	0.202	0.694649
CSH1	-0.0748226	0.4	0.39794
CSH2	-0.12008	0.158	0.801343
CSMD1	0.0363067	0.733	0.134896
CSMD2	-0.024233	0.824	0.0840728
CSMD3	-0.174171	0.0568	1.24565
CSN1S2AP	-0.0652436	0.538	0.269218
CSN2	0.0808154	0.407	0.390406
CSN3	0.0608988	0.541	0.266803
CSNK1A1L	-0.0276202	0.816	0.0883098
CSNK1A1P1	0.0113692	0.927	0.0329203
CSNK1E	-0.150425	0.0777	1.10958
CSNK1G3	-0.0992859	0.26	0.585027
CSNK2B	0.0431447	0.689	0.161781
CSPG4P1Y	-0.079895	0.372	0.429457
CSRNP3	0.0427782	0.667	0.175874
CSRP2	-0.115114	0.196	0.707744
CSRP3	-0.0635309	0.513	0.289883
CST1	-0.0495493	0.626	0.203426
CST11	-0.156967	0.0631	1.19997
CST13P	-0.0387786	0.724	0.140261
CST2	0.0267645	0.814	0.0893756
CST4	-0.0796943	0.384	0.415669
CST5	-0.0610339	0.553	0.257275
CST6	-0.0681076	0.491	0.308919
CST7	0.0013241	0.992	0.00348833
CST8	-0.0966872	0.27	0.568636
CST9	-0.0904419	0.299	0.524329
CST9L	-0.106248	0.222	0.653647
CSTF2T	0.170527	0.056	1.25181
CSTL1	-0.101026	0.246	0.609065
CT45A1	-0.124762	0.17	0.769551
CT45A2	-0.0453125	0.699	0.155523
CT45A3	0.124008	0.164	0.785156
CT45A5	0.072133	0.421	0.375718
CT45A6	0.0687368	0.502	0.299296
CT47A1	-0.0496243	0.635	0.197226
CT47A11	0.0156663	0.888	0.051587
CT47A6	-0.0567526	0.551	0.258848
CT47A7	-0.109576	0.187	0.728158
CT62	-0.0241687	0.841	0.075204
CT83	-0.0805026	0.388	0.411168
CTAG1B	0.0485381	0.638	0.195179
CTAGE1	-0.120513	0.17	0.769551
CTAGE10P	-0.0758125	0.449	0.347754
CTAGE11P	-0.0881876	0.368	0.434152
CTAGE15	-0.152275	0.178	0.74958
CTAGE9	-0.101474	0.237	0.625252
CTBP1	0.138708	0.118	0.928118
CTBP2	-0.181288	0.0792	1.10127
CTCFL	-0.0797136	0.43	0.366532
CTD-2297D10.2	-0.0510602	0.673	0.171985
CTDSP2	-0.0644492	0.532	0.274088
CTF1	0.0178315	0.87	0.0604807
CTIF	0.0572557	0.565	0.247952
CTLA4	0.143737	0.0824	1.08407
CTNNA1	-0.0450635	0.672	0.172631
CTNNA2	0.0483857	0.622	0.20621
CTNNA3	-0.0780214	0.455	0.341989
CTNNB1	-0.11576	0.238	0.623423
CTNND1	-0.0994671	0.245	0.610834
CTNND2	0.0496294	0.607	0.216811
CTRB1	-0.0501693	0.612	0.213249
CTRB2	0.0511867	0.604	0.218963
CTRC	-0.0454319	0.654	0.184422
CTRL	-0.0509858	0.608	0.216096
CTSD	-0.161309	0.0862	1.06449
CTSG	-0.0149947	0.892	0.0496351
CTSW	-0.013889	0.907	0.0423927
CTTNBP2	-0.0492619	0.651	0.186419
CTXN2	-0.0782163	0.392	0.406714
CTXN3	-0.0973045	0.326	0.486782
CUBN	0.0832279	0.373	0.428291
[truncated: 16,782 more rows]
