# Supplementary material for: Wogonin increases gemcitabine sensitivity in pancreatic cancer by inhibiting Akt pathway
Source: Front Pharmacol. 2022 Dec 23;13:1068855. doi: 10.3389/fphar.2022.1068855 (PMC9816391; doi:10.3389/fphar.2022.1068855)
Supplement: Supplementary file 1 [file DataSheet1.ZIP › MTT-bxpc3 Gem(10).xlsx]

## Sheet: Sheet2
Application: Tecan i-control				Tecan i-control , 2.0.10.0
Device: infinite 200Pro				Serial number: 1811000892				Serial number of connected stacker:
Firmware: V_5.31_04/18_InfiniteRX (Mar 28 2018/16.41.26)				MAI, V_5.31_04/18_InfiniteRX (Mar 28 2018/16.41.26)
Date:	2021-05-30
Time:	14:23:51
System				DESKTOP-CJB9HNG
User				DESKTOP-CJB9HNG\HP
Plate				Greiner 96 Flat Bottom Transparent Polystyrene Cat. No.: 655101/655161/655192 [GRE96ft.pdfx]
Plate-ID (Stacker)
Wait (Plate)				On	Target Temperature: 37 °C
Shaking (Linear) Duration:				600	s
Shaking (Linear) Amplitude:				1	mm
Movement				Move Plate Out
Wait (Time)				00:01:00
Movement				Move Plate In
Label: Label1
Mode				Absorbance
Measurement Wavelength				490	nm
Bandwidth				9	nm
Number of Flashes				25
Settle Time				0	ms
Part of Plate				B2-G11
Start Time:	2021/5/30 14:34:57
	Temperature: 36.9 °C
<>	2	3	4	5	6	7	8	9	10	11
B	0.6146	0.6013	0.2923	0.2758	0.2501	0.2633	0.2415	0.2174	0.2223	0.2388
C	0.6439	0.6269	0.2807	0.2783	0.2636	0.2527	0.233	0.2254	0.2047	0.2203
D	0.5865	0.6177	0.2667	0.2823	0.2799	0.2654	0.2098	0.2201	0.2037	0.2187
E	0.5969	0.586	0.2973	0.2731	0.2455	0.238	0.2055	0.2785	0.221	0.2038
F	0.6145	0.6722	0.2808	0.3001	0.2625	0.2373	0.2207	0.1723	0.1892	0.2168
G	0.5892	0.6145	0.243	0.2347	0.2555	0.2041	0.1898	0.181	0.1584	0.1871
