# Supplementary material for: Wogonin increases gemcitabine sensitivity in pancreatic cancer by inhibiting Akt pathway
Source: Front Pharmacol. 2022 Dec 23;13:1068855. doi: 10.3389/fphar.2022.1068855 (PMC9816391; doi:10.3389/fphar.2022.1068855)
Supplement: Supplementary file 1 [file DataSheet1.ZIP › MTT-panc1 Gem(10)+Wog(10).xlsx]

## Sheet: Sheet2
Application: Tecan i-control				Tecan i-control , 2.0.10.0
Device: infinite 200Pro				Serial number: 1811000892				Serial number of connected stacker:
Firmware: V_5.31_04/18_InfiniteRX (Mar 28 2018/16.41.26)				MAI, V_5.31_04/18_InfiniteRX (Mar 28 2018/16.41.26)
Date:	2021-08-06
Time:	15:51:05
System				DESKTOP-CJB9HNG
User				DESKTOP-CJB9HNG\HP
Plate				Greiner 96 Flat Bottom Transparent Polystyrene Cat. No.: 655101/655161/655192 [GRE96ft.pdfx]
Plate-ID (Stacker)
Wait (Plate)				On	Target Temperature: 37 °C
Shaking (Linear) Duration:				600	s
Shaking (Linear) Amplitude:				1	mm
Movement				Move Plate Out
Wait (Time)				00:01:00
Movement				Move Plate In
Label: Label1
Mode				Absorbance
Measurement Wavelength				490	nm
Bandwidth				9	nm
Number of Flashes				25
Settle Time				0	ms
Part of Plate				B2-G11
Start Time:	2021/8/6 16:02:11
	Temperature: 36.8 °C
<>	2	3	4	5	6	7	8	9	10	11
B	1.1859	0.7247	0.7532	0.662	0.6272	0.6885	0.6236	0.663	0.6629	0.6615
C	1.0367	0.7638	0.6624	0.6836	0.6913	0.6634	0.6683	0.6423	0.6539	0.6221
D	1.1987	0.767	0.6648	0.6358	0.5639	0.5922	0.5493	0.5196	0.5479	0.6146
E	1.0052	0.7439	0.6037	0.535	0.4783	0.5958	0.5317	0.5444	0.5902	0.5074
F	1.0253	0.7829	0.6914	0.54	0.6668	0.5868	0.617	0.5941	0.647	0.6292
G	1.0106	0.7449	0.7605	0.8074	0.6555	0.6856	0.6638	0.6495	0.6253	0.631
	1.07707
