# Supplementary material for: Wogonin increases gemcitabine sensitivity in pancreatic cancer by inhibiting Akt pathway
Source: Front Pharmacol. 2022 Dec 23;13:1068855. doi: 10.3389/fphar.2022.1068855 (PMC9816391; doi:10.3389/fphar.2022.1068855)
Supplement: Supplementary file 1 [file DataSheet1.ZIP › MTT-panc1 Gem(10)+Wog(20).xlsx]

## Sheet: Sheet2
Application: Tecan i-control				Tecan i-control , 2.0.10.0
Device: infinite 200Pro				Serial number: 1811000892				Serial number of connected stacker:
Firmware: V_5.31_04/18_InfiniteRX (Mar 28 2018/16.41.26)				MAI, V_5.31_04/18_InfiniteRX (Mar 28 2018/16.41.26)
Date:	2021-07-04
Time:	15:21:20
System				DESKTOP-CJB9HNG
User				DESKTOP-CJB9HNG\HP
Plate				Greiner 96 Flat Bottom Transparent Polystyrene Cat. No.: 655101/655161/655192 [GRE96ft.pdfx]
Plate-ID (Stacker)
Wait (Plate)				On	Target Temperature: 37 °C
Shaking (Orbital) Duration:				600	s
Shaking (Orbital) Amplitude:				1	mm
Movement				Move Plate Out
Wait (Time)				00:01:00
Movement				Move Plate In
Label: Label1
Mode				Absorbance
Measurement Wavelength				490	nm
Bandwidth				9	nm
Number of Flashes				25
Settle Time				0	ms
Part of Plate				B2-G11
Start Time:	2021/7/4 15:32:26
	Temperature: 37.1 °C
<>	2	3	4	5	6	7	8	9	10	11
B	0.765	0.6534	0.5879	0.5068	0.3996	0.3525	0.3333	0.2803	0.3424	0.2838
C	0.7487	0.634	0.5246	0.4519	0.3705	0.5072	0.3508	0.3142	0.3414	0.3405
D	0.7589	0.6007	0.4788	0.4395	0.3911	0.4325	0.3667	0.3398	0.2938	0.2764
E	0.7563	0.614	0.4708	0.4509	0.3778	0.452	0.3665	0.2966	0.3283	0.3157
F	0.779	0.5829	0.5217	0.4717	0.3337	0.2883	0.2937	0.3516	0.2992	0.3199
G	0.7428	0.5493	0.4596	0.4113	0.3699	0.3442	0.3214	0.3093	0.3191	0.3008
control	0.03
0.75845	0.861494
	0.835915
	0.79201
	0.809546
	0.768541
	0.72424
0	0.03
1.00864	0.835915
0.987145	0.79201
1.00059	0.809546
0.997165	0.768541
0.979366	0.72424
