# Supplementary material for: Wogonin increases gemcitabine sensitivity in pancreatic cancer by inhibiting Akt pathway
Source: Front Pharmacol. 2022 Dec 23;13:1068855. doi: 10.3389/fphar.2022.1068855 (PMC9816391; doi:10.3389/fphar.2022.1068855)
Supplement: Supplementary file 1 [file DataSheet1.ZIP › MTT-panc1 Gem(10).xlsx]

## Sheet: Sheet2
Application: Tecan i-control				Tecan i-control , 2.0.10.0
Device: infinite 200Pro				Serial number: 1811000892				Serial number of connected stacker:
Firmware: V_5.31_04/18_InfiniteRX (Mar 28 2018/16.41.26)				MAI, V_5.31_04/18_InfiniteRX (Mar 28 2018/16.41.26)
Date:	2021-05-22
Time:	15:01:52
System				DESKTOP-CJB9HNG
User				DESKTOP-CJB9HNG\HP
Plate				Greiner 96 Flat Bottom Transparent Polystyrene Cat. No.: 655101/655161/655192 [GRE96ft.pdfx]
Plate-ID (Stacker)
Wait (Plate)				On	Target Temperature: 37 °C
Shaking (Orbital) Duration:				627	s
Shaking (Orbital) Amplitude:				1	mm
Movement				Move Plate Out
Wait (Time)				00:01:00
Movement				Move Plate In
Label: Label1
Mode				Absorbance
Measurement Wavelength				490	nm
Bandwidth				9	nm
Number of Flashes				25
Settle Time				0	ms
Part of Plate				B2-G11
Start Time:	2021/5/22 15:13:25
	Temperature: 37.7 °C
<>	2	3	4	5	6	7	8	9	10	11
B	0.4576	0.4523	0.3424	0.3168	0.2868	0.2985	0.2758	0.2944	0.3105	0.2934
C	0.3967	0.405	0.3308	0.3326	0.3168	0.2983	0.2535	0.3081	0.2987	0.2678
D	0.4137	0.4199	0.3384	0.3341	0.3051	0.2716	0.3331	0.3123	0.2932	0.2675
E	0.4104	0.4324	0.3285	0.3433	0.299	0.192	0.2923	0.3143	0.3286	0.2571
F	0.4185	0.4262	0.3462	0.3441	0.3152	0.2422	0.3099	0.3158	0.3135	0.2686
G	0.4369	0.4602	0.2696	0.3352	0.2787	0.2433	0.272	0.2983	0.266	0.2702
