# Supplementary material for: Wogonin increases gemcitabine sensitivity in pancreatic cancer by inhibiting Akt pathway
Source: Front Pharmacol. 2022 Dec 23;13:1068855. doi: 10.3389/fphar.2022.1068855 (PMC9816391; doi:10.3389/fphar.2022.1068855)
Supplement: Supplementary file 1 [file DataSheet1.ZIP › MTT-panc1 Wog(160).xlsx]

## Sheet: Sheet2
Application: Tecan i-control				Tecan i-control , 2.0.10.0
Device: infinite 200Pro				Serial number: 1811000892				Serial number of connected stacker:
Firmware: V_5.31_04/18_InfiniteRX (Mar 28 2018/16.41.26)				MAI, V_5.31_04/18_InfiniteRX (Mar 28 2018/16.41.26)
Date:	2021-05-23
Time:	14:12:26
System				DESKTOP-CJB9HNG
User				DESKTOP-CJB9HNG\HP
Plate				Greiner 96 Flat Bottom Transparent Polystyrene Cat. No.: 655101/655161/655192 [GRE96ft.pdfx]
Plate-ID (Stacker)
Wait (Plate)				On	Target Temperature: 37 °C
Shaking (Linear) Duration:				612	s
Shaking (Linear) Amplitude:				1	mm
Movement				Move Plate Out
Wait (Time)				00:01:00
Movement				Move Plate In
Label: Label1
Mode				Absorbance
Measurement Wavelength				490	nm
Bandwidth				9	nm
Number of Flashes				25
Settle Time				0	ms
Part of Plate				B2-G11
Start Time:	2021/5/23 14:23:44
	Temperature: 37 °C
<>	2	3	4	5	6	7	8	9	10	11
B	0.5698	0.5412	0.545	0.5712	0.5475	0.4631	0.3186	0.2494	0.2086	0.1641
C	0.6093	0.558	0.5674	0.5433	0.5532	0.4737	0.3871	0.2781	0.1735	0.2212
D	0.5771	0.564	0.5646	0.5527	0.5522	0.458	0.3619	0.3104	0.2343	0.1844
E	0.5731	0.5524	0.5534	0.5702	0.5218	0.473	0.3448	0.2861	0.2164	0.184
F	0.5904	0.5464	0.5412	0.5346	0.5294	0.4809	0.2438	0.2785	0.2178	0.2278
G	0.5515	0.5203	0.5087	0.5308	0.5392	0.471	0.3419	0.2933	0.2312	0.1157
control	1.25
0.578533	0.935469
	0.964508
	0.974879
	0.954828
	0.944457
	0.899343
