# Supplementary material for: Wogonin increases gemcitabine sensitivity in pancreatic cancer by inhibiting Akt pathway
Source: Front Pharmacol. 2022 Dec 23;13:1068855. doi: 10.3389/fphar.2022.1068855 (PMC9816391; doi:10.3389/fphar.2022.1068855)
Supplement: Supplementary file 1 [file DataSheet1.ZIP › wogonin target.xlsx]

## Sheet: TCMSP
Target	Gene name(人源性)/Homo sapiens	ADCP2
Nitric oxide synthase, inducible	NOS2 NOS2A	ADRB2
Prostaglandin G/H synthase 1	PTGS1 COX1	ADRB2R
Estrogen receptor	GPER1 CEPR, CMKRL2, DRY12, GPER, GPR30	AHSA1
Androgen receptor	AR DHTR, NR3C4	AKT1
Sodium channel protein type 5 subunit alpha	SCN5A	AR
Peroxisome proliferator activated receptor gamma	PPARG NR1C3	B2AR
Prostaglandin G/H synthase 2	PTGS2 COX2	BAX
Retinoic acid receptor RXR-alpha	RXRA NR2B1	BBC3
CGMP-inhibited 3',5'-cyclic phosphodiesterase A	PDE3A	BCL1
Dipeptidyl peptidase IV	DPP4 ADCP2, CD26	BCL2
Mitogen-activated protein kinase 14	MAPK14 CSBP, CSBP1, CSBP2, CSPB1, MXI2, SAPK2A	BCL2L3
Glycogen synthase kinase-3 beta	GSK3B	BCL2L4
Heat shock protein HSP 90	HSP90AB1 HSP90B, HSPC2, HSPCB HSP90AA1 HSP90A, HSPC1, HSPCA	CAMKK1
Phosphatidylinositol-4,5-bisphosphate 3-kinase catalytic subunit, gamma isoform	PIK3CG	CAMKK2
Serine/threonine-protein kinase Chk1	CHEK1 CHK1	CAP20
mRNA of PKA Catalytic Subunit C-alpha	PRKACA PKACA	CASP3
Trypsin-1	PRSS1 TRP1, TRY1, TRYP1	CASP9
Calmodulin	CAMKK1 CAMKK2	CCL2
Beta-2 adrenergic receptor	ADRB2 ADRB2R, B2AR	CCND1
Gamma-aminobutyric acid receptor subunit alpha-1	GABRA1	CD26
Transcription factor p65	RELA NFKB3	CDKN1
RAC-alpha serine/threonine-protein kinase	AKT1 PKB, RAC	CDKN1A
G1/S-specific cyclin-D1	CCND1 BCL1, PRAD1	CHEK1
Apoptosis regulator Bcl-2	BCL2	CHK1
Cyclin-dependent kinase inhibitor 1	CDKN1A CAP20, CDKN1, CIP1, MDA6, PIC1, SDI1, WAF1	CIP1
Apoptosis regulator BAX	BAX BCL2L4	CLG
Caspase-9	CASP9 MCH6	CMKRL2
Vascular endothelial growth factor receptor 2	KDR FLK1, VEGFR2	COX1
Tumor necrosis factor	TNF TNFA, TNFSF2	COX2
Transcription factor AP-1	JUN	CPP32
Interleukin-6	IL6R	CSBP
Activator of 90 kDa heat shock protein ATPase homolog 1	AHSA1 HSPC322	CSBP1
Caspase-3	CASP3 CPP32	CSBP2
Cellular tumor antigen p53	TP53 P53	CSPB1
Bcl-2-binding component 3	BBC3 PUMA	CXCL8
Telomerase protein component 1	TEP1 TLP1, TP1	DHTR
Interstitial collagenase	MMP1 CLG	DPP4
C-C motif chemokine 2	CCL2 MCP1, SCYA2	DRY12
Protein kinase C delta type	PRKCD PKCD	FLK1
Prostaglandin E2 receptor EP3 subtype	PTGER3	FN
Fibronectin	FN1 FN	FN1
Interleukin-8	CXCL8 IL8	GABRA1
Induced myeloid leukemia cell differentiation protein Mcl-1	MCL1 BCL2L3	GPER
Cell division protein kinase 2		GPER1
Eukaryotic translation initiation factor 6		GPR30
		GSK3B
		HSP90A
		HSP90AA1
		HSP90AB1
		HSP90B
		HSPC1
		HSPC2
		HSPC322
		HSPCA
		HSPCB
		IL6R
		IL8
		JUN
		KDR
		MAPK14
		MCH6
		MCL1
		MCP1
		MDA6
		MMP1
		MXI2
		NFKB3
		NOS2
		NOS2A
		NR1C3
		NR2B1
		NR3C4
		P53
		PDE3A
		PIC1
		PIK3CG
		PKACA
		PKB
		PKCD
		PPARG
		PRAD1
		PRKACA
		PRKCD
		PRSS1
		PTGER3
		PTGS1
		PTGS2
		PUMA
		RAC
		RELA
		RXRA
		SAPK2A
		SCN5A
		SCYA2
		SDI1
		TEP1
		TLP1
		TNF
		TNFA
		TNFSF2
		TP1
		TP53
		TRP1
		TRY1
		TRYP1
		VEGFR2
		WAF1

## Sheet: IPA
Molecule Name	Entrez Gene ID for Human	Entrez Gene ID for Mouse	Entrez Gene ID for Rat		ABCA1
ABCA1	19	11303	313210		AKT1
AKT1					AKT2
AMPK					AKT3
BCL2	596	12043	24224		AMPK
BIRC5	332	11799	64041		BCL2
CASP3	836	12367	25402		BIRC5
CASP9	842	12371	58918		CASP3
CCL2	6347	20293	287562		CASP9
CDK4	1019	12567	94201		CCL2
CDKN1A	1026	12575	114851		CDK4
CFLAR	8837	12633	117279		CDKN1A
CYP1A2	1544	13077	24297		CFLAR
CYP2C19	1557		293989		CYP1A2
DPYD	1806	99586	81656		CYP2C19
EGFR	1956	13649	24329		DPYD
ERK					EGFR
FBXW7	55294	50754	100360914		ERK
GFAP	2670	14580	24387		FBXW7
GSK3A					GFAP
HIF1A	3091	15251	29560		GSK3A
IFNG	3458	15978	25712		GSK3B
LGE1					HIF1A
IL4	3565	16189	287287		IFNG
IL5	3567	16191	24497		IL10
IL10	3586	16153	25325		IL4
KCNK10	54207	72258	65272		IL5
MAPK1	5594	26413	116590		KCNK10
MUC5AC	4586	17833	682837		LGE1
NFkB (complex)					MAPK1
ORAI1	84876	109305	304496		MUC5AC
P38 MAPK					NFkB
PI3K (complex)					ORAI1
SERPINB5	5268	20724	116589		P38 MAPK
STIM1	6786	20866	361618		PI3K
VEGFA					SERPINB5
GSK3B					STIM1
AKT2					VEGF
AKT3					VEGFA
VEGF

## Sheet: SwissTargetPrediction
COC1=C(C=C(C2=C1OC(=CC2=O)C3=CC=CC=C3)O)O
Target	Common name	Uniprot ID	ChEMBL ID	Target Class	Probability*
Cyclooxygenase-2 (by homology)	PTGS2	P35354	CHEMBL230	Oxidoreductase	1
Nitric oxide synthase, inducible (by homology)	NOS2	P35228	CHEMBL4481	Enzyme	1
Tyrosine-protein kinase receptor FLT3	FLT3	P36888	CHEMBL1974	Kinase	0.303816
Aldose reductase	AKR1B1	P15121	CHEMBL1900	Enzyme	0.229686
Inhibitor of nuclear factor kappa B kinase beta subunit	IKBKB	O14920	CHEMBL1991	Kinase	0.147257
Neurotrophic tyrosine kinase receptor type 2	NTRK2	Q16620	CHEMBL4898	Kinase	0.147257
P-glycoprotein 1	ABCB1	P08183	CHEMBL4302	Primary active transporter	0.147257
Delta opioid receptor	OPRD1	P41143	CHEMBL236	Family A G protein-coupled receptor	0.139062
Stem cell growth factor receptor	KIT	P10721	CHEMBL1936	Kinase	0.130792
Lysine-specific demethylase 4D-like	KDM4E	B2RXH2	CHEMBL1293226	Eraser	0.1061
Xanthine dehydrogenase	XDH	P47989	CHEMBL1929	Oxidoreductase	0.1061
Arachidonate 15-lipoxygenase	ALOX15	P16050	CHEMBL2903	Enzyme	0.1061
Cyclin-dependent kinase 1	CDK1	P06493	CHEMBL308	Kinase	0.1061
Arachidonate 12-lipoxygenase	ALOX12	P18054	CHEMBL3687	Enzyme	0.1061
G protein-coupled receptor kinase 6	GRK6	P43250	CHEMBL6144	Kinase	0.1061
Mu opioid receptor	OPRM1	P35372	CHEMBL233	Family A G protein-coupled receptor	0.1061
Cytochrome P450 19A1	CYP19A1	P11511	CHEMBL1978	Cytochrome P450	0.1061
PI3-kinase p110-gamma subunit	PIK3CG	P48736	CHEMBL3267	Enzyme	0.1061
Solute carrier family 22 member 12	SLC22A12	Q96S37	CHEMBL6120	Electrochemical transporter	0.1061
Estrogen receptor beta	ESR2	Q92731	CHEMBL242	Nuclear receptor	0.1061
Cytochrome P450 1A1	CYP1A1	P04798	CHEMBL2231	Cytochrome P450	0.1061
Epidermal growth factor receptor erbB1	EGFR	P00533	CHEMBL203	Kinase	0.1061
Induced myeloid leukemia cell differentiation protein Mcl-1	MCL1	Q07820	CHEMBL4361	Other cytosolic protein	0.1061
ATP-binding cassette sub-family G member 2	ABCG2	Q9UNQ0	CHEMBL5393	Primary active transporter	0.1061
Estrogen receptor alpha	ESR1	P03372	CHEMBL206	Nuclear receptor	0.1061
Cytochrome P450 1B1	CYP1B1	Q16678	CHEMBL4878	Cytochrome P450	0.1061
Carbonic anhydrase IV	CA4	P22748	CHEMBL3729	Lyase	0.1061
Serine/threonine-protein kinase PIM1	PIM1	P11309	CHEMBL2147	Kinase	0.0978745
Carbonic anhydrase II	CA2	P00918	CHEMBL205	Lyase	0.0978745
Carbonic anhydrase I	CA1	P00915	CHEMBL261	Lyase	0.0978745
Telomerase reverse transcriptase	TERT	O14746	CHEMBL2916	Enzyme	0.0978745
Adenosine A1 receptor (by homology)	ADORA1	P30542	CHEMBL226	Family A G protein-coupled receptor	0.0978745
Adenosine A2a receptor (by homology)	ADORA2A	P29274	CHEMBL251	Family A G protein-coupled receptor	0.0978745
Estradiol 17-beta-dehydrogenase 2	HSD17B2	P37059	CHEMBL2789	Enzyme	0.0978745
Estradiol 17-beta-dehydrogenase 1	HSD17B1	P14061	CHEMBL3181	Enzyme	0.0978745
Carbonic anhydrase VII	CA7	P43166	CHEMBL2326	Lyase	0.0978745
Carbonic anhydrase XII	CA12	O43570	CHEMBL3242	Lyase	0.0978745
Cyclin-dependent kinase 5/CDK5 activator 1	CDK5R1 CDK5	Q15078 Q00535	CHEMBL1907600	Kinase	0.0978745
Cyclin-dependent kinase 1/cyclin B	CCNB3 CDK1 CCNB1 CCNB2	Q8WWL7 P06493 P14635 O95067	CHEMBL2094127	Other cytosolic protein	0.0978745
Cyclin-dependent kinase 6	CDK6	Q00534	CHEMBL2508	Kinase	0.0978745
Carbonic anhydrase IX	CA9	Q16790	CHEMBL3594	Lyase	0.0978745
Carbonyl reductase [NADPH] 1	CBR1	P16152	CHEMBL5586	Enzyme	0.0978745
Tyrosine-protein kinase LCK	LCK	P06239	CHEMBL258	Kinase	0.0978745
Androgen Receptor	AR	P10275	CHEMBL1871	Nuclear receptor	0.0978745
Carbonic anhydrase VI	CA6	P23280	CHEMBL3025	Lyase	0.0978745
Hepatocyte growth factor receptor	MET	P08581	CHEMBL3717	Kinase	0.0978745
Receptor-type tyrosine-protein phosphatase S	PTPRS	Q13332	CHEMBL2396508	Phosphatase	0.0978745
Death-associated protein kinase 1	DAPK1	P53355	CHEMBL2558	Kinase	0.0978745
DNA-3-methyladenine glycosylase	MPG	P29372	CHEMBL3396943	Enzyme	0.0978745
G-protein coupled receptor 35	GPR35	Q9HC97	CHEMBL1293267	Family A G protein-coupled receptor	0.0978745
6-phosphofructo-2-kinase/fructose-2,6-bisphosphatase 3	PFKFB3	Q16875	CHEMBL2331053	Enzyme	0.0978745
Heat shock protein HSP 90-alpha	HSP90AA1	P07900	CHEMBL3880	Other cytosolic protein	0.0978745
Matrix metalloproteinase 9	MMP9	P14780	CHEMBL321	Protease	0.0978745
Matrix metalloproteinase 2	MMP2	P08253	CHEMBL333	Protease	0.0978745
Matrix metalloproteinase 12	MMP12	P39900	CHEMBL4393	Protease	0.0978745
Lymphocyte differentiation antigen CD38	CD38	P28907	CHEMBL4660	Enzyme	0.0978745
DNA topoisomerase I (by homology)	TOP1	P11387	CHEMBL1781	Isomerase	0.0978745
Arginase-1 (by homology)	ARG1	P05089	CHEMBL1075097	Enzyme	0.0978745
Microtubule-associated protein tau	MAPT	P10636	CHEMBL1293224	Unclassified protein	0.0978745
DNA topoisomerase II alpha	TOP2A	P11388	CHEMBL1806	Isomerase	0.0978745
Insulin receptor	INSR	P06213	CHEMBL1981	Kinase	0.0978745
Myosin light chain kinase, smooth muscle	MYLK	Q15746	CHEMBL2428	Kinase	0.0978745
Myeloperoxidase	MPO	P05164	CHEMBL2439	Enzyme	0.0978745
PI3-kinase p85-alpha subunit	PIK3R1	P27986	CHEMBL2506	Enzyme	0.0978745
Liver glycogen phosphorylase	PYGL	P06737	CHEMBL2568	Enzyme	0.0978745
Matrix metalloproteinase 13	MMP13	P45452	CHEMBL280	Protease	0.0978745
Matrix metalloproteinase 3	MMP3	P08254	CHEMBL283	Protease	0.0978745
Carbonic anhydrase III	CA3	P07451	CHEMBL2885	Lyase	0.0978745
Carbonic anhydrase XIV	CA14	Q9ULX7	CHEMBL3510	Lyase	0.0978745
Carbonic anhydrase XIII (by homology)	CA13	Q8N1Q1	CHEMBL3912	Lyase	0.0978745
CaM kinase II beta	CAMK2B	Q13554	CHEMBL4121	Kinase	0.0978745
Phospholipase A2 group 1B	PLA2G1B	P04054	CHEMBL4426	Enzyme	0.0978745
Carbonic anhydrase VA	CA5A	P35218	CHEMBL4789	Lyase	0.0978745
DNA-(apurinic or apyrimidinic site) lyase	APEX1	P27695	CHEMBL5619	Enzyme	0.0978745
Aldo-keto reductase family 1 member C2 (by homology)	AKR1C2	P52895	CHEMBL5847	Enzyme	0.0978745
Aldo-keto reductase family 1 member C1 (by homology)	AKR1C1	Q04828	CHEMBL5905	Enzyme	0.0978745
Aldo-keto-reductase family 1 member C3 (by homology)	AKR1C3	P42330	CHEMBL4681	Enzyme	0.0978745
Aldo-keto reductase family 1 member C4 (by homology)	AKR1C4	P17516	CHEMBL4999	Enzyme	0.0978745
Aldehyde reductase (by homology)	AKR1A1	P14550	CHEMBL2246	Enzyme	0.0978745
Cytochrome P450 1A2	CYP1A2	P05177	CHEMBL3356	Cytochrome P450	0.0978745
Interleukin-8 receptor A	CXCR1	P25024	CHEMBL4029	Family A G protein-coupled receptor	0.0978745
Adenosine A3 receptor	ADORA3	P0DMS8	CHEMBL256	Family A G protein-coupled receptor	0.0978745
Ornithine decarboxylase	ODC1	P11926	CHEMBL1869	Lyase	0.0978745
Endoplasmin	HSP90B1	P14625	CHEMBL1075323	Other membrane protein	0.0978745
Tyrosine-protein kinase SRC	SRC	P12931	CHEMBL267	Kinase	0.0978745
Arachidonate 5-lipoxygenase	ALOX5	P09917	CHEMBL215	Oxidoreductase	0.0978745
Phospholipase A2 group IIA	PLA2G2A	P14555	CHEMBL3474	Enzyme	0.0978745
Phosphodiesterase 5A	PDE5A	O76074	CHEMBL1827	Phosphodiesterase	0.0978745
Glycogen synthase kinase-3 beta	GSK3B	P49841	CHEMBL262	Kinase	0.0978745
Tankyrase-1	TNKS	O95271	CHEMBL6164	Enzyme	0.0978745
Butyrylcholinesterase	BCHE	P06276	CHEMBL1914	Hydrolase	0.0978745
Acetylcholinesterase	ACHE	P22303	CHEMBL220	Hydrolase	0.0978745
Beta amyloid A4 protein	APP	P05067	CHEMBL2487	Membrane receptor	0.0978745
Multidrug resistance-associated protein 1	ABCC1	P33527	CHEMBL3004	Primary active transporter	0.0978745
Tankyrase-2	TNKS2	Q9H2K2	CHEMBL6154	Enzyme	0.0978745
Transthyretin	TTR	P02766	CHEMBL3194	Secreted protein	0.0978745
Beta-secretase 1	BACE1	P56817	CHEMBL4822	Protease	0.0978745
Vasopressin V2 receptor	AVPR2	P30518	CHEMBL1790	Family A G protein-coupled receptor	0.0978745
NEDD8-activating enzyme E1 regulatory subunit	NAE1	Q13564	CHEMBL2016431	Unclassified protein	0.0978745
NADPH oxidase 4	NOX4	Q9NPH5	CHEMBL1250375	Enzyme	0.0978745

## Sheet: BATMAN-TCM
gene symbol	score
PPP2CA	15.365
PPP2CB	15.365
SEC14L4	15.365
SEC14L3	15.365
PRKCA	15.365
SEC14L2	15.365
SOAT1	15.365
NR1I2	15.365
DGKA	15.365
MTTP	15.365
CNR1	15.365
PRKCB	15.365
CNR2	15.365
ALOX5	15.365
SOAT2	15.365
InChI=1S/C16H12O5/c1-20-15-12(19)7-10(17)14-11(18)8-13(21-16(14)15)9-5-3-2-4-6-9/h2-8,17,19H,1H3
Job ID: batman-I2021-06-04-17879-1622772140

## Sheet: total
ABCA1
ABCB1
ABCC1
ABCG2
ACHE
ADCP2
ADORA1
ADORA2A
ADORA3
ADRB2
ADRB2R
AHSA1
AKR1A1
AKR1B1
AKR1C1
AKR1C2
AKR1C3
AKR1C4
AKT1
AKT2
AKT3
ALOX12
ALOX15
ALOX5
AMPK
APEX1
APP
AR
AR
ARG1
AVPR2
B2AR
BACE1
BAX
BBC3
BCHE
BCL1
BCL2
BCL2L3
BCL2L4
BIRC5
CA1
CA12
CA13
CA14
CA2
CA3
CA4
CA5A
CA6
CA7
CA9
CAMK2B
CAMKK1
CAMKK2
CAP20
CASP3
CASP9
CBR1
CCL2
CCNB1
CCNB2
CCNB3
CCND1
CD26
CD38
CDK1
CDK4
CDK5
CDK5R1
CDK6
CDKN1
CDKN1A
CFLAR
CHEK1
CHK1
CIP1
CLG
CMKRL2
CNR1
CNR2
COX1
COX2
CPP32
CSBP
CSBP1
CSBP2
CSPB1
CXCL8
CXCR1
CYP19A1
CYP1A1
CYP1A2
CYP1B1
CYP2C19
DAPK1
DGKA
DHTR
DPP4
DPYD
DRY12
EGFR
ERK
ESR1
ESR2
FBXW7
FLK1
FLT3
FN
FN1
GABRA1
GFAP
GPER
GPER1
GPR30
GPR35
GRK6
GSK3A
GSK3B
HIF1A
HSD17B1
HSD17B2
HSP90A
HSP90AA1
HSP90AB1
HSP90B
HSP90B1
HSPC1
HSPC2
HSPC322
HSPCA
HSPCB
IFNG
IKBKB
IL10
IL4
IL5
IL6R
IL8
INSR
JUN
KCNK10
KDM4E
KDR
KIT
LCK
LGE1
MAPK1
MAPK14
MAPT
MCH6
MCL1
MCL1
MCP1
MDA6
MET
MMP1
MMP12
MMP13
MMP2
MMP3
MMP9
MPG
MPO
MTTP
MUC5AC
MXI2
MYLK
NAE1
NFkB
NFKB3
NOS2
NOS2A
NOX4
NR1C3
NR1I2
NR2B1
NR3C4
NTRK2
ODC1
OPRD1
OPRM1
ORAI1
P38 MAPK
P53
PDE3A
PDE5A
PFKFB3
PI3K
PIC1
PIK3CG
PIK3R1
PIM1
PKACA
PKB
PKCD
PLA2G1B
PLA2G2A
PPARG
PPP2CA
PPP2CB
PRAD1
PRKACA
PRKCA
PRKCB
PRKCD
PRSS1
PTGER3
PTGS1
PTGS2
PTGS2
PTPRS
PUMA
PYGL
RAC
RELA
RXRA
SAPK2A
SCN5A
SCYA2
SDI1
SEC14L2
SEC14L3
SEC14L4
SERPINB5
SLC22A12
SOAT1
SOAT2
SRC
STIM1
TEP1
TERT
TLP1
TNF
TNFA
TNFSF2
TNKS
TNKS2
TOP1
TOP2A
TP1
TP53
TRP1
TRY1
TRYP1
TTR
VEGF
VEGFA
VEGFR2
WAF1
XDH
